# Supplementary material for: Zooarchaeology through the lens of collagen fingerprinting at Denisova Cave
Source: Sci Rep. 2021 Jul 29;11:15457. doi: 10.1038/s41598-021-94731-2 (PMC8322063; doi:10.1038/s41598-021-94731-2)
Supplement: Supplementary file 1 — Supplementary Dataset. [file 41598_2021_94731_MOESM1_ESM.xlsx]

## Sheet: East Chamber
Lab Analysis	DC	Chamber	Layer	Square	ZooMS ID	COL1ɑ1 508-519	COL1ɑ2 978 - 990	COL1ɑ2 978 - 990'	COL1ɑ2 484 - 498	COL1ɑ2 502 - 519	COL1ɑ2 292 - 309	COL1ɑ2 793 - 816	COL1ɑ2 454 - 483	COL1ɑ1 586-618	COL1ɑ1 586-618'	COL1ɑ2 757 - 789	COL1ɑ2 757 - 789'
MPI	FNR.DC.10351	East Gallery	9.2		Bison/Yak	1105.5	1193.6	1209.4	1427.7	1580.7	1648.8	2131		2853.3	2869.4		3033.4
MPI	FNR.DC.10352	East Gallery	9.2		Failed
MPI	FNR.DC.10353	East Gallery	9.2		Failed	1105.5		1196.6	1427.7	1580.7
MPI	FNR.DC.10354	East Gallery	9.2		Bison/Yak	1105.6	1192.7	1208.7	1427.8	1580.8	1649	2131.2		2853.6
MPI	FNR.DC.10355	East Gallery	9.2		Bison/Yak	1105.6	1192.7	1208.7	1427.9	1580.9	1649	2131.2		2853.5	2869.5
MPI	FNR.DC.10356	East Gallery	9.2		Bison/Yak	1105.6	1192.7	1208.7	1427.8	1580.9	1649	2131.2		2853.5
MPI	FNR.DC.10357	East Gallery	9.2		Cervidae	1105.6			1427.8	1151.8	1648.8	2131.2		2883.6	2899.6		3060.2
MPI	FNR.DC.10358	East Gallery	9.2		Bison/Yak	1105.6		1209.6	1427.8	1580.9	1648.9	2131.2		2853.9
MPI	FNR.DC.10359	East Gallery	9.2		Bison/Yak	1105.6	1193.7	1209.5	1427.8	1580.8	1648.9	2131.1
MPI	FNR.DC.10360	East Gallery	9.2		Bison/Yak	1105.6	1192.7	1208.7	1427.7	1580.8	1648.7	2131.1		2853.5	2869.5		3033.5
MPI	FNR.DC.10361	East Gallery	9.2		Bison/Yak	1105.6	1192.6	1208.6	1427.7	1580.7	1648.8	2131		2853.3			3033.6
MPI	FNR.DC.10362	East Gallery	9.2		Bison/Yak	1105.5	1193.6	1209.4	1427.7	1580.7	1648.8	2131		2853.3	2869.4
MPI	FNR.DC.10363	East Gallery	9.2		Failed
MPI	FNR.DC.10364	East Gallery	9.2		Bison/Yak	1105.6		1209.6	1427.8	1580.9	1648.8	2131.2		2853.5			3033.4
MPI	FNR.DC.10365	East Gallery	9.2		Failed
MPI	FNR.DC.10366	East Gallery	9.2		Ovis/Capra	1105.6			1427.7	1580.7	1649	2131.2		2883.5
MPI	FNR.DC.10367	East Gallery	9.2		Bison/Yak	1105.6		1209.7	1427.8	1580.8	1648.8	2131.2		2853.7	2869.7		3033.7
MPI	FNR.DC.10368	East Gallery	9.2		Bison/Yak	1105.6		1209.7	1427.8	1580.9	1648.8	2131.2		2853.7
MPI	FNR.DC.10369	East Gallery	9.2		Bison/Yak	1105.6	1193.7	1209.5	1427.8	1580.9	1648.8	2131.2		2853.6			3033.8
MPI	FNR.DC.10370	East Gallery	9.2		Bison/Yak	1105.6	1193.6	1209.6	1427.9	1580.8	1648.9	2131.2		2853.6
MPI	FNR.DC.10371	East Gallery	9.2		Cervidae/Gazella/Saiga	1105.6	1181.8	1197.8	1427.8	1550.8	1648.9	2131.2		2883.4
MPI	FNR.DC.10372	East Gallery	9.2		Failed
MPI	FNR.DC.10373	East Gallery	9.2		Bison/Yak	1105.5	1193.6	1209.6	1427.6	1580.6	1648.8	2131		2853.3			3033.5
MPI	FNR.DC.10374	East Gallery	9.2		Bison/Yak	1105.5	1193.7	1209.7	1427.8	1580.8	1648.8	2131.1		2853.4			3033.7
MPI	FNR.DC.10375	East Gallery	9.2		Crocuta/Panthera	1105.6		1207.6	1453.7	1566.8		2147		2853.4	2869.4		2999.6
MPI	FNR.DC.10376	East Gallery	9.2		Bison/Yak	1105.6	1192.6	1208.6	1427.7	1580.7	1648.8	2131.1		2853.3
MPI	FNR.DC.10377	East Gallery	9.2		Bison/Yak	1105.6		1209.7	1427.8	1580.8		2131.2		2853.6	2869.6
MPI	FNR.DC.10378	East Gallery	9.2		Failed
MPI	FNR.DC.10379	East Gallery	9.2		Failed
MPI	FNR.DC.10381	East Gallery	9.2		Failed	1105.6			1453.7	1550.8
MPI	FNR.DC.10382	East Gallery	9.2		Failed	1105.6			1453.7	1550.8
MPI	FNR.DC.10383	East Gallery	9.2		Bison/Yak	1105.5		1209.6	1427.7	1580.8		2131.1		2853.4
MPI	FNR.DC.10384	East Gallery	9.2		Bison/Yak	1105.6	1193.7	1209.7	1427.8	1580.8	1648.9	2131.1		2853.5	2869.5		3033.6
MPI	FNR.DC.10385	East Gallery	9.2		Failed
MPI	FNR.DC.10386	East Gallery	9.2		Failed
MPI	FNR.DC.10387	East Gallery	9.2		Bison/Yak	1105.6	1192.7	1208.7	1427.7	1580.8	1648.7	2131.1		2853.6
MPI	FNR.DC.10388	East Gallery	9.2		Failed
MPI	FNR.DC.10389	East Gallery	9.2		Failed	1105.6			1453.6	1550.9
MPI	FNR.DC.10390	East Gallery	9.2		Failed
MPI	FNR.DC.10391	East Gallery	9.2		Bison/Yak	1105.6	1193.7	1209.8	1427.8	1580.9	1648.9	2131.4		2853.6	2869.6		3033.8
MPI	FNR.DC.10392	East Gallery	9.2		Equidae	1105.6	1182.8		1427.9	1550.9		2145.3		2883.8
MPI	FNR.DC.10393	East Gallery	9.2		Bison/Yak	1105.6		1209.7	1427.9	1580.8		2131.2		2853.6
MPI	FNR.DC.10394	East Gallery	9.2		Failed	1105.5		1233.7	1453.7	1566.9
MPI	FNR.DC.10395	East Gallery	9.2		Failed
MPI	FNR.DC.10396	East Gallery	9.2		Cervidae/Gazella/Saiga	1105.6	1181.6	1197.6	1427.7	1550.7	1648.8	2131.1		2883.5	2899.5
MPI	FNR.DC.10397	East Gallery	9.2		Bison/Yak	1105.5	1193.6	1209.6	1427.6	1580.7	1648.7	2131		2853.7	2869.7		3033.6
MPI	FNR.DC.10398	East Gallery	9.2		Bison/Yak	1105.5	1192.6	1208.6	1427.7	1580.7	1648.7	2131		2853.2	2869.2		3033.5
MPI	FNR.DC.10399	East Gallery	9.2		Bison/Yak	1105.5	1192.6	1208.6	1427.7	1580.7	1648.7	2131.1		2853.3	2869.3		3033.5
MPI	FNR.DC.10400	East Gallery	9.2		Bison/Yak	1105.5	1192.6	1208.6	1427.7	1580.7	1648.8	2131.1		2853.3
MPI	FNR.DC.10401	East Gallery	9.2		Ovis/Capra	1105.6	1181.7	1197.7	1427.8	1580.8	1648.9	2131.3		2883.7	2899.7
MPI	FNR.DC.10402	East Gallery	9.2		Failed
MPI	FNR.DC.10403	East Gallery	9.2		Equidae	1105.6	1182.7	1198.7	1427.9	1550.9		2145.3		2883.3
MPI	FNR.DC.10404	East Gallery	9.2		Failed	1105.6			1427.9	1550.9
MPI	FNR.DC.10405	East Gallery	9.2		Failed	1105.6			1427.9	1550.9
MPI	FNR.DC.10406	East Gallery	9.2		Bison/Yak	1105.7			1427.8	1581.2	1648.9	2131.2		2854.2
MPI	FNR.DC.10407	East Gallery	9.2		Failed	1105.6		1209.7	1427.8	1580.8	1648.9	2131.2
MPI	FNR.DC.10408	East Gallery	9.2		Bison/Yak	1105.5	1193.6	1209.6	1427.8	1580.7	1648.8	2131.1		2853.3	2869.3		3034.1
MPI	FNR.DC.10409	East Gallery	9.2		Failed	1105.5	1180.5	1196.5	1427.5	1580.6	1648.7
MPI	FNR.DC.10410	East Gallery	9.2		Failed
MPI	FNR.DC.10411	East Gallery	9.2		Failed
MPI	FNR.DC.10412	East Gallery	9.2		Cervidae/Gazella/Saiga	1105.6	1180.6	1196.6	1428.1	1551.1	1648.8	2131.1
MPI	FNR.DC.10413	East Gallery	9.2		Bison/Yak	1105.6		1208.6	1427.8	1581.1	1648.9	2131.1		2854.1
MPI	FNR.DC.10414	East Gallery	9.2		Bison/Yak	1105.6	1193.8	1209.8	1427.8	1580.9	1649	2131.2		2853.6
MPI	FNR.DC.10415	East Gallery	9.2		Failed
MPI	FNR.DC.10416	East Gallery	9.2		Bison/Yak	1105.7			1427.8	1580.9	1648.9	2131.2		2854.3
MPI	FNR.DC.10417	East Gallery	9.2		Failed
MPI	FNR.DC.10418	East Gallery	9.2		Failed	1105.7			1453.9	1550.8
MPI	FNR.DC.10419	East Gallery	9.2		Bison/Yak	1105.5	1193.7	1209.7	1427.8	1580.9	1648.9	2131.1		2853.3			3033.8
MPI	FNR.DC.10420	East Gallery	9.2		Equidae	1105.5	1182.6	1198.6	1427.7	1550.7		2145		2883.3
MPI	FNR.DC.10421	East Gallery	9.2		Failed
MPI	FNR.DC.10422	East Gallery	9.2		Failed	1105.5	1180.6	1196.6	1427.7	1580.8
MPI	FNR.DC.10423	East Gallery	9.2		Bison/Yak	1105.5	1192.6	1208.6	1427.7	1580.8	1648.8	2131		2853.3
MPI	FNR.DC.10424	East Gallery	9.2		Failed
MPI	FNR.DC.10425	East Gallery	9.2		Ovis/Capra	1105.6	1181.7	1197.7	1427.8	1580.9	1649	2131.2		2883
MPI	FNR.DC.10426	East Gallery	9.2		Bison/Yak	1105.7		1209.8	1427.8	1581.1	1649	2131.2		2854.1
MPI	FNR.DC.10427	East Gallery	9.2		Failed
MPI	FNR.DC.10428	East Gallery	9.2		Bison/Yak	1105.7			1427.9	1581	1649	2131.3		2854.2
MPI	FNR.DC.10429	East Gallery	11.2		Canidae	1105.6			1453.8	1567.8		2131.2		2853	2869		3000.1
MPI	FNR.DC.10430	East Gallery	11.2		Bison/Yak	1105.6	1192.8	1208.8	1427.8	1581.2	1648.9	2131.3		2854.2			3034.4
MPI	FNR.DC.10431	East Gallery	11.2		Cervidae/Gazella/Saiga	1105.6	1180.6	1196.6	1427.8	1550.8	1648.9	2131		2883.3
MPI	FNR.DC.10432	East Gallery	11.2		Bison/Yak	1105.5	1192.5	1208.5	1427.6	1580.6	1648.7	2130.9		2853.2			3033.9
MPI	FNR.DC.10433	East Gallery	11.2		Equidae	1105.5			1427.7	1550.9		2145.1		2883.3			2999.9
MPI	FNR.DC.10434	East Gallery	11.2		Crocuta/Panthera	1105.5	1207.6		1453.6	1566.6		2147		2853.3			2999.8
MPI	FNR.DC.10435	East Gallery	11.2		Bison/Yak	1105.6	1192.6	1208.6	1427.7	1580.8	1648.8	2131		2853.3
MPI	FNR.DC.10436	East Gallery	11.2		Cervidae/Gazella/Saiga	1105.6	1180.6	1196.6	1427.7	1550.7	1648.8	2131.1		2883.3	2899.3		3034.5
MPI	FNR.DC.10437	East Gallery	11.2		Bison/Yak	1105.6		1209	1427.8	1581.1	1649	2131.1		2854.2
MPI	FNR.DC.10438	East Gallery	11.2		Bison/Yak	1105.7	1192.8	1209.8	1427.8	1581.1	1649	2131.2		2854.1
MPI	FNR.DC.10439	East Gallery	11.2		Bison/Yak	1105.6		1209	1427.8	1581.1	1649	2131.1		2854.2
MPI	FNR.DC.10440	East Gallery	11.2		Ovis/Capra	1105.7			1427.9	1580.9	1648.9	2131.2		2883.1
MPI	FNR.DC.10441	East Gallery	11.2		Cervidae/Gazella/Saiga	1105.6	1180.8	1196.8	1427.8	1550.9	1648.9	2131.2		2883.3			3033.7
MPI	FNR.DC.10442	East Gallery	11.2		Bison/Yak	1105.6	1192.6	1208.6	1427.8	1580.9	1648.9	2131.1		2853.3			3033.8
MPI	FNR.DC.10443	East Gallery	11.2		Equidae	1105.5	1182.6	1198.6	1427.7	1550.8		2145.1		2883.5			2999.6
MPI	FNR.DC.10444	East Gallery	11.2		Equidae	1105.5	1182.6	1198.6	1427.7	1550.8		2145.2		2883.5	2899.5		2999.7
MPI	FNR.DC.10445	East Gallery	11.2		Cervidae/Gazella/Saiga	1105.5	1180.7	1196.7	1427.7	1550.8	1648.9	2131.2		2883.6	2899.5		3033.6
MPI	FNR.DC.10446	East Gallery	11.2		Cervidae/Gazella/Saiga	1105.6	1180.7	1196.7	1427.8	1550.9	1649	2131.2		2883.6	2899.7		3033.7
MPI	FNR.DC.10447	East Gallery	11.2		Cervidae/Gazella/Saiga	1105.6	1180.7	1196.7	1427.8	1550.9	1648.9	2131.2		2883.7	2899.7
MPI	FNR.DC.10448	East Gallery	11.2		Bison/Yak	1105.6	1192.8	1208.8	1427.9	1580.8	1649	2131.3		2853.7	2869.7		3033.9
MPI	FNR.DC.10449	East Gallery	11.2		Equidae	1105.6	1182.7	1198.7	1427.9	1550.9		2145.4		2883.7	2899.7		2999.9
MPI	FNR.DC.10450	East Gallery	11.2		Bison/Yak	1105.6	1192.8	1208.8	1427.8	1580.9	1649	2131.3		2853.6	2869.6		3033.6
MPI	FNR.DC.10451	East Gallery	11.2		Capra	1105.6	1180.7	1196.7	1427.8	1580.9	1648.9	2131.3		2883.6	2899.6		3093.8
MPI	FNR.DC.10452	East Gallery	11.2		Failed	1105.6	1182.6		1427.7	1550.8				2883.5	2899.5
MPI	FNR.DC.10453	East Gallery	11.2		Bison/Yak	1105.6	1192.6	1208.6	1427.7	1580.8	1648.8	2131.1		2853.4	2869.4		3033.4
MPI	FNR.DC.10454	East Gallery	11.2		Bison/Yak	1105.5	1192.6	1208.6	1427.7	1580.8	1648.8	2131.1		2853.3	2869.3		3033.6
MPI	FNR.DC.10455	East Gallery	11.2		Cervidae/Gazella/Saiga	1105.5	1180.6	1196.6	1427.7	1550.8	1648.9	2131.1		2883.5	2899.5		3033.6
MPI	FNR.DC.10456	East Gallery	11.2		Capra	1105.5	1180.7	1196.7	1427.8	1580.9	1648.9	2131.2		2883.6			3093.7
MPI	FNR.DC.10457	East Gallery	11.2		Failed	1105.6			1427.8	1550.8		2131.2
MPI	FNR.DC.10458	East Gallery	11.2		Bison/Yak	1105.6	1192.7	1208.7	1427.8	1580.9	1648.9	2131.2		2853.6
MPI	FNR.DC.10459	East Gallery	11.2		Bison/Yak	1105.6	1192.7	1208.7	1427.8	1580.9	1649	2131.3		2853.7	2869.7		3033.8
MPI	FNR.DC.10460	East Gallery	11.2		Bison/Yak	1105.6	1192.8	1208.8	1427.8	1580.9	1649	2131.3		2853.7			3033.8
MPI	FNR.DC.10461	East Gallery	11.2		Bison/Yak	1105.6	1192.8	1208.8	1427.8	1581	1649	2131.3		2853.6	2869.6	3017.7	3033.7
MPI	FNR.DC.10462	East Gallery	11.2		Bison/Yak	1105.6	1192.7	1208.7	1427.8	1580.9	1649	2131.2		2853.6	2869.7		3033.6
MPI	FNR.DC.10463	East Gallery	11.2		Failed
MPI	FNR.DC.10464	East Gallery	11.2		Failed
MPI	FNR.DC.10465	East Gallery	11.2		Cervidae/Gazella/Saiga	1105.6	1180.7	1196.7	1427.7	1550.8	1648.8	2131.1		2883.5	2899.5		3033.5
MPI	FNR.DC.10466	East Gallery	11.2		Rhinocerotidae	1105.5			1453.7	1550.6		2145		2869.3
MPI	FNR.DC.10467	East Gallery	11.2		Elephantidae	1105.5			1453.7	1580.8		2115.1		2853.4	2869.4		3015.5
MPI	FNR.DC.10468	East Gallery	11.2		Ursidae	1105.6		1233.7	1453.8	1566.8		2163.1		2853.5	2869.5	2957.9
MPI	FNR.DC.10469	East Gallery	11.2		Equidae	1105.6	1182.7	1198.7	1427.8	1550.9		2145.2		2883.6	2899.7		2999.8
MPI	FNR.DC.10470	East Gallery	11.2		Bison/Yak	1105.7	1192.8	1208.8	1427.9	1580.9	1649	2131.3		2853.7			3033.9
MPI	FNR.DC.10471	East Gallery	11.2		Equidae	1105.7	1182.7	1198.7	1427.9	1550.9		2145.3		2883.7	2899.7		2999.8
MPI	FNR.DC.10472	East Gallery	11.2		Bison/Yak	1105.6	1192.8	1208.8	1427.8	1580.9	1649	2131.2		2853.6	2869.6		3033.7
MPI	FNR.DC.10473	East Gallery	11.2		Bison/Yak	1105.6	1192.8	1208.8	1427.8	1580.9	1649	2131.3		2853.6	2869.6		3033.9
MPI	FNR.DC.10474	East Gallery	11.2		Ovis/Capra	1105.6	1180.6	1196.6	1427.8	1580.9	1648.9	2131.1		2883.6
MPI	FNR.DC.10475	East Gallery	11.2		Bison/Yak	1105.6	1192.7	1208.7	1427.8	1580.8	1648.9	2131.3		2853.5			3033.9
MPI	FNR.DC.10476	East Gallery	11.2		Canidae	1105.6		1226.7	1453.8	1566.8		2131.2		2853.5	2869.5		2999.7
MPI	FNR.DC.10477	East Gallery	11.2		Cervidae/Gazella/Saiga	1105.5	1180.7	1196.7	1427.7	1550.8	1648.8	2131.1		2883.4	2899.4		3033.5
MPI	FNR.DC.10478	East Gallery	11.2		Cervidae/Gazella/Saiga	1105.6	1180.7	1196.7	1427.7	1550.8	1648.9	2131.1		2883.5	2899.5		3033.6
MPI	FNR.DC.10479	East Gallery	11.2		Bison/Yak	1105.6	1192.7	1208.7	1427.8	1580.8	1648.9	2131.1		2853.5			3033.4
MPI	FNR.DC.10480	East Gallery	11.2		Cervidae/Gazella/Saiga	1105.6	1180.7	1196.7	1427.7	1550.9	1649	2131.3		2883.7	2899.7		3033.7
MPI	FNR.DC.10481	East Gallery	11.2		Cervidae/Gazella/Saiga	1105.6			1427.8	1550.9	1649	2131.3		2883.7	2899.7
MPI	FNR.DC.10482	East Gallery	11.2		Bison/Yak	1105.7	1192.7	1208.7	1427.8	1580.9	1648.9	2131.2		2853.6	2869.6		3033.7
MPI	FNR.DC.10483	East Gallery	11.2		Rhinocerotidae	1105.6	1182.7	1198.7	1453.8	1550.8		2145.3		2869.7	2885.7		2999.7
MPI	FNR.DC.10484	East Gallery	11.2		Cervidae/Gazella/Saiga	1105.6	1180.8	1196.8	1427.9	1550.9	1649	2131.3		2883.6	2899.6
MPI	FNR.DC.10485	East Gallery	11.2		Ovis/Capra	1105.6	1180.7	1196.7	1427.8	1580.9	1648.9	2131.2		2883.6
MPI	FNR.DC.10486	East Gallery	11.2		Equidae	1105.6	1182.7	1198.7	1427.7	1550.9		2145.2		2883.7
MPI	FNR.DC.10487	East Gallery	11.2		Bison/Yak	1105.6	1192.7	1208.7	1427.7	1580.9	1648.9	2131.1		2853.5			3033.7
MPI	FNR.DC.10488	East Gallery	11.2		Capra	1105.6	1180.6	1196.6	1427.7	1580.8	1648.9	2131.1		2883.5			3093.7
MPI	FNR.DC.10489	East Gallery	11.2		Ursidae	1105.5		1233.6	1453.7	1566.7		2163		2853.4	2869.4		2957.3
MPI	FNR.DC.10490	East Gallery	11.2		Bison/Yak	1105.5	1192.7	1208.7	1427.7	1580.8	1648.7	2131		2853.2
MPI	FNR.DC.10491	East Gallery	11.2		Rhinocerotidae	1105.5	1182.5	1198.6	1453.7	1550.8		2145.1		2869.5			2999.6
MPI	FNR.DC.10492	East Gallery	11.2		Cervidae/Gazella/Saiga	1105.6	1180.6	1196.6	1427.7	1550.8	1648.8	2131.2		2883.4
MPI	FNR.DC.10493	East Gallery	11.2		Capra	1105.6	1180.7	1196.7	1427.8	1580.9	1648.9	2131.2		2883.6	2899.6		3093.7
MPI	FNR.DC.10494	East Gallery	11.2		Bison/Yak	1105.6	1192.7	1208.7	1427.8	1580.8	1648.9	2131.2		2853.3			3033.8
MPI	FNR.DC.10495	East Gallery	11.2		Bison/Yak	1105.6	1192.7	1208.7	1427.8	1580.8	1648.9	2131.2		2853.5
MPI	FNR.DC.10496	East Gallery	11.2		Bison/Yak	1105.6	1192.7	1208.7	1427.8	1580.8	1649	2131.3		2853.7			3033.6
MPI	FNR.DC.10497	East Gallery	11.2		Bison/Yak	1105.6	1192.7	1208.7	1427.8	1580.8	1649	2131.3		2853.6	2869.6
MPI	FNR.DC.10498	East Gallery	11.2		Cervidae/Gazella/Saiga	1105.6	1180.7	1196.7	1427.8	1550.8	1648.9	2131.2		2883.5
MPI	FNR.DC.10499	East Gallery	11.2		Bison/Yak	1105.6	1192.7	1208.7	1427.8	1580.9	1648.9	2131.1		2853.5	2869.5		3033.7
MPI	FNR.DC.10500	East Gallery	11.2		Failed	1105.5
MPI	FNR.DC.10501	East Gallery	11.2		Equidae	1105.5	1182.6	1198.6	1427.7	1550.7		2145.1		2883.3			2999.5
MPI	FNR.DC.10502	East Gallery	11.2		Cervidae/Gazella/Saiga	1105.5	1180.6	1196.6	1427.7	1550.8	1648.8	2131.1		2883.4
MPI	FNR.DC.10503	East Gallery	11.2		Equidae	1105.5	1182.7	1198.7	1427.8	1550.8		2145.1		2883.5			2999.6
MPI	FNR.DC.10504	East Gallery	11.2		Ursidae	1105.6		1233.7	1453.8	1566.8		2163.1		2853.5	2869.5	2957.7
MPI	FNR.DC.10505	East Gallery	11.2		Rhinocerotidae	1105.6	1182.7	1198.7	1453.8	1550.8		2145.2		2869.5			2999.6
MPI	FNR.DC.10506	East Gallery	11.2		Failed
MPI	FNR.DC.10507	East Gallery	11.2		Bison/Yak	1105.6	1192.7	1208.7	1427.8	1580.8	1649	2131.3		2853.7	2869.7		3033.9
MPI	FNR.DC.10508	East Gallery	11.2		Cervidae/Gazella/Saiga	1105.6			1427.8	1550.8	1648.9	2131.2		2883.5
MPI	FNR.DC.10509	East Gallery	11.2		Bison/Yak	1105.6	1192.7	1208.7	1427.7	1580.9	1648.9	2131.2		2853.5
MPI	FNR.DC.10510	East Gallery	11.2		Bison/Yak	1105.5	1192.7	1208.7	1427.7	1580.8	1648.8	2131.1		2853.4	2869.4		3033.6
MPI	FNR.DC.10511	East Gallery	11.2		Bison/Yak	1105.5	1192.7	1208.7	1427.7	1580.8	1648.8	2131.1		2853.5			3033.7
MPI	FNR.DC.10512	East Gallery	11.2		Equidae	1105.5	1182.6	1198.6	1453.6	1550.7		2145		2869.3			2999.3
MPI	FNR.DC.10513	East Gallery	11.2		Bison/Yak	1105.5	1192.6	1208.7	1427.7	1580.8	1648.8	2131.1		2853.4	2869.4		3033.5
MPI	FNR.DC.10514	East Gallery	11.2		Ovis/Capra	1105.5	1180.6	1196.6	1427.8	1580.7	1648.8	2131.2		2883.4
MPI	FNR.DC.10515	East Gallery	11.2		Equidae	1105.6	1182.6	1198.6	1427.8	1550.8		2145.1		2883.5			2999.6
MPI	FNR.DC.10516	East Gallery	11.2		Cervidae/Gazella/Saiga	1105.6	1180.7	1196.7	1427.7	1550.9	1648.9	2131.2		2883.6	2899.6		3033.6
MPI	FNR.DC.10517	East Gallery	11.2		Rhinocerotidae	1105.6			1453.8	1550.8		2145.1
MPI	FNR.DC.10518	East Gallery	11.2		Bison/Yak	1105.6		1208.7	1427.8	1580.8	1648.9	2131.1		2853.4
MPI	FNR.DC.10774	East Gallery	17.1		Ursidae	1105.6			1453.8	1566.8		2163.2		2853.5		2957.7
MPI	FNR.DC.10775	East Gallery	17.1		Failed
MPI	FNR.DC.10776	East Gallery	17.1		Failed
MPI	FNR.DC.10777	East Gallery	17.1		Failed
MPI	FNR.DC.10778	East Gallery	17.1		Failed
MPI	FNR.DC.10779	East Gallery	17.1		Failed
MPI	FNR.DC.10780	East Gallery	17.1		Equidae	1105.7			1427.9	1550.9		2145.4		2883.8			2999.4
MPI	FNR.DC.10781	East Gallery	17.1		Failed	1105.7			1427.9	1581		2131.4
MPI	FNR.DC.10782	East Gallery	17.1		Ursidae	1105.7			1453.9	1566.9		2163.4		2853.8	2869.8	2957.7
MPI	FNR.DC.10783	East Gallery	17.1		Failed
MPI	FNR.DC.10784	East Gallery	17.1		Vulpes vulpes	1105.5			1437.7	1566.7		2131.1		2853.6			2999.9
MPI	FNR.DC.10785	East Gallery	17.1		Failed	1105.6			1427.7	1581		2131.2
MPI	FNR.DC.10786	East Gallery	17.1		Failed
MPI	FNR.DC.10787	East Gallery	17.1		Failed
MPI	FNR.DC.10788	East Gallery	17.1		Capra	1105.6		1196.8	1427.9	1580.9	1649.1	2131.3		2883.7			3094
MPI	FNR.DC.10789	East Gallery	17.1		Failed
MPI	FNR.DC.10790	East Gallery	17.1		Failed
MPI	FNR.DC.10791	East Gallery	17.1		Failed
MPI	FNR.DC.10792	East Gallery	17.1		Cervidae/Gazella/Saiga	1105.7			1427.9	1551		2131.4		2883.7	2899.7
MPI	FNR.DC.10793	East Gallery	17.1		Bison/Yak	1105.7	1192.8	1208.8	1427.8	1580.9	1649	2131.3		2853.5	2869.5
MPI	FNR.DC.10794	East Gallery	17.1		Failed
MPI	FNR.DC.10795	East Gallery	17.1		Canidae	1105.7		1226.6	1454	1567		2131.4		2853.5
MPI	FNR.DC.10796	East Gallery	17.1		Failed
MPI	FNR.DC.10797	East Gallery	17.1		Canidae	1105.8			1454.1	1567.1		2131.5		2854
MPI	FNR.DC.10798	East Gallery	17.1		Failed	1106			1454.2
MPI	FNR.DC.10799	East Gallery	17.1		Cervidae/Gazella/Saiga	1105.9			1428.1	1551.2	1649.3	2131.9		2884.3
MPI	FNR.DC.10800	East Gallery	17.1		Failed
MPI	FNR.DC.10801	East Gallery	17.1		Failed
MPI	FNR.DC.10802	East Gallery	17.1		Failed
MPI	FNR.DC.10803	East Gallery	17.1		Unknown
MPI	FNR.DC.10804	East Gallery	17.1		Felidae/Ursidae	1105.9			1454.2	1567.3		2163.8		2854.3
MPI	FNR.DC.10805	East Gallery	17.1		Equidae	1105.9	1183	1199	1428.2	1551.2		2145.7		2884.3
MPI	FNR.DC.10806	East Gallery	17.1		Felidae/Ursidae	1105.9			1454.2	1567.2		2163.7		2854.1
MPI	FNR.DC.10807	East Gallery	17.1		Ovis/Capra/Rangifer	1105.9			1428.1	1581.2	1649.2	2131.6		2884.1
MPI	FNR.DC.10808	East Gallery	17.1		Failed	1105.9			1454.1
MPI	FNR.DC.10809	East Gallery	17.1		Equidae	1105.9	1183		1428.1	1551.1		2145.6		2884
MPI	FNR.DC.10810	East Gallery	17.1		Failed
MPI	FNR.DC.10811	East Gallery	17.1		Ursidae	1105.9			1454.1	1567.2		2163.2		2854.2		2958.2
MPI	FNR.DC.10812	East Gallery	17.1		Failed
MPI	FNR.DC.10813	East Gallery	17.1		Failed
MPI	FNR.DC.10814	East Gallery	17.1		Failed
MPI	FNR.DC.10815	East Gallery	17.1		Failed	1105.9			1428.4
MPI	FNR.DC.10816	East Gallery	17.1		Failed
MPI	FNR.DC.10817	East Gallery	17.1		Equidae	1105.9			1428.1	1551.2		2145.7		2884.2
MPI	FNR.DC.10818	East Gallery	17.1		Failed
MPI	FNR.DC.10819	East Gallery	17.1		Failed
MPI	FNR.DC.10820	East Gallery	17.1		Failed
MPI	FNR.DC.10821	East Gallery	17.1		Failed
MPI	FNR.DC.10822	East Gallery	17.1		Failed
MPI	FNR.DC.10823	East Gallery	17.1		Failed
MPI	FNR.DC.10824	East Gallery	17.1		Failed
MPI	FNR.DC.10825	East Gallery	17.1		Failed
MPI	FNR.DC.3830	East Gallery	9.2		Cervidae/Gazella/Saiga	1106.1	1181.1	1197.1	1428.3	1551.4	1649.5	2132	2793.4	2884.5	2900.5		3034.6
MPI	FNR.DC.3831	East Gallery	9.2		Bison/Yak	1105.5	1192.6	1208.6	1427.6	1580.6	1648.7	2131		2853.2	2869.2
MPI	FNR.DC.3832	East Gallery	9.2		Ovis	1105.5	1180.6	1196.6	1427.7	1580.7	1648.8	2131.1		2883.5	2899.5		3033.3
MPI	FNR.DC.3833	East Gallery	9.2		Equidae	1105.7	1182.7	1198.7	1427.9	1551		2145.4	2820.8	2883.5	2899.5	2983.6	2999.6
MPI	FNR.DC.3834	East Gallery	9.2		Bison/Yak	1105.7	1193.8	1209.8	1427.9	1580.9	1649	2131.4		2853.7	2869.7		3033.7
MPI	FNR.DC.3835	East Gallery	9.2		Bison/Yak	1105.7	1192.8	1208.8	1427.9	1581	1649.1	2131.4	2792.6	2853.8	2869.8	3017.8	3033.8
MPI	FNR.DC.3836	East Gallery	9.2		Equidae	1105.8	1182.8	1198.8	1428	1551		2145.4	2820.8	2883.9	2899.9	2983.8
MPI	FNR.DC.3837	East Gallery	9.2		Rhinocerotidae	1105.9			1454.1	1551.3		2145.7	2793	2870.2	2886.2		3000.2
MPI	FNR.DC.3838	East Gallery	9.2		Capra	1105.9			1428.1	1581.2	1649.3	2131.7	2793	2884.2	2900.2		3094.4
MPI	FNR.DC.3839	East Gallery	9.2		Bison/Yak	1106	1192.1	1209.1	1428.2	1581.4	1649.4	2131.8		2854.4	2870.4		3034.5
MPI	FNR.DC.3840	East Gallery	9.2		Bison/Yak	1106	1192.1	1209.1	1428.2	1581.4	1649.5	2131.8	2792.4	2854.4	2870.4
MPI	FNR.DC.3841	East Gallery	9.2		Crocuta/Panthera	1106.1	1208.2		1454.4	1567.5		2148		2854.4	2870.4		3000.7
MPI	FNR.DC.3842	East Gallery	12		Elephantidae	1106.1			1454.4	1581.4		2116	2809.8	2854.6	2870.6		3016.7
MPI	FNR.DC.3843	East Gallery	12		Equidae	1105.6	1182.6	1198.6	1427.7	1550.8		2145.1	2821	2883.3	2899.3		3000.4
MPI	FNR.DC.3844	East Gallery	12		Rhinocerotidae	1105.6			1453.8	1550.8		2145.1		2869.4	2885.4		2999.5
MPI	FNR.DC.3845	East Gallery	12		Crocuta/Panthera	1105.6	1207.7		1453.9	1566.9		2147.2		2853.6	2869.6		2999.7
MPI	FNR.DC.3846	East Gallery	12		Capra	1105.7	1180.6	1196.6	1428	1581.1	1649.1	2131.4		2883.8	2899.8		3093.8
MPI	FNR.DC.3847	East Gallery	12		Equidae	1105.8	1182.8	1198.8	1428	1551.1		2145.5	2820.8	2883.9	2899.9		2999.9
MPI	FNR.DC.3848	East Gallery	12		Bison/Yak	1105.8	1193	1209	1428.1	1581.2	1649.2	2131.6	2792.8	2854	2870		3034
MPI	FNR.DC.3849	East Gallery	12		Equidae	1105.9	1182.9	1198.9	1428.1	1551.1		2145.6	2820.9	2884	2900
MPI	FNR.DC.3850	East Gallery	12		Cervidae/Gazella/Saiga	1105.9			1428.2	1551.2	1649.2	2131.6		2884.1	2900.1		3034.1
MPI	FNR.DC.3851	East Gallery	12		Bison/Yak	1106	1193.1	1209.1	1428.3	1581.4	1649.4	2131.8		2854.4	2870.4
MPI	FNR.DC.3852	East Gallery	12		Cervidae/Gazella/Saiga	1106.1			1428.3	1551.3		2131.9		2884.4	2900.4
MPI	FNR.DC.3853	East Gallery	12		Equidae	1106.1	1183.1	1199.1	1428.3	1551.5		2145		2884.2	2900.2		3000.6
MPI	FNR.DC.3854	East Gallery	12		Equidae	1106.1	1183.2	1199.2	1428.4	1551.5		2146.1		2884.5	2900.4		3000.6
MPI	FNR.DC.3855	East Gallery	12		Equidae	1105.6	1182.6	1198.6	1427.7	1550.8		2145.1		2883.3	2899.3
MPI	FNR.DC.3856	East Gallery	12		Equidae	1105.6	1182.7	1198.7	1427.8	1550.8		2145.2	2820.6	2883.6	2899.6		2999.7
MPI	FNR.DC.3857	East Gallery	12		Bison/Yak	1105.7	1192.8	1208.8	1427.9	1581	1649	2131.4		2853.6	2869.6		3033.6
MPI	FNR.DC.3858	East Gallery	12		Bison/Yak	1105.7	1192.8	1208.8	1427.9	1581	1649.1	2131.4	2792.6	2853.7	2869.7		3034
MPI	FNR.DC.3859	East Gallery	12		Bison/Yak	1105.8	1192.8	1208.8	1428.1	1581.1	1649.2	2131.5	2792.9	2853.9	2869.9		3034
MPI	FNR.DC.3860	East Gallery	12		Ursidae	1105.8		1233.9	1454.1			2163.6	2792.9	2854	2870	2958
MPI	FNR.DC.3861	East Gallery	12		Bison/Yak	1105.9	1193	1209	1428.1	1581.2	1649.3	2131.7	2792.9	2854.1			3034.2
MPI	FNR.DC.3862	East Gallery	12		Ovis	1106	1181	1197	1428.2	1581.3	1649.4	2131.8		2884.2	2900		3034.6
MPI	FNR.DC.3863	East Gallery	12		Crocuta/Panthera	1106	1208.1		1454.3	1567.4		2147.8		2854.2	2870.2		3000.4
MPI	FNR.DC.3864	East Gallery	12		Bison/Yak	1106	1193.1	1209.1	1428.3	1581.4	1649.3	2131.9		2854.5	2870.5		3034.6
MPI	FNR.DC.3865	East Gallery	12		Cervidae/Gazella/Saiga	1106.1			1428.4	1551.3	1649.5	2131.9		2884.4	2900.4
MPI	FNR.DC.3866	East Gallery	12		Ovis/Capra	1105.6	1180.6	1196.6	1427.7	1580.9	1648.9	2131		2883.3	2899.3		3033.6
MPI	FNR.DC.3867	East Gallery	12		Cervidae/Gazella/Saiga	1105.6	1180.6	1196.6	1427.8	1550.8	1648.9	2131	2792.5	2883.4	2899.4	3017.4	3033.4
MPI	FNR.DC.3868	East Gallery	12		Rhinocerotidae	1105.6	1182.7	1198.7	1453.9	1550.9		2145.3		2869.6	2885.6		2999.9
MPI	FNR.DC.3869	East Gallery	12		Cervidae/Gazella/Saiga	1105.8	1180.9	1196.9	1427.9	1551.1	1649.1	2131.4		2883.8	2899.8		3033.9
MPI	FNR.DC.3870	East Gallery	12		Rhinocerotidae	1105.9			1454.2	1551.1		2145.7		2870.1	2886.1		3000.1
MPI	FNR.DC.3871	East Gallery	12		Bison/Yak	1105.8	1192.9	1208.9	1428.1	1581.2	1649.2	2131.6	2792.8	2853.9	2869.9		3033.9
MPI	FNR.DC.3872	East Gallery	12		Bison/Yak	1105.5	1192.6	1208.6	1427.7	1580.7	1648.8	2131	2792.1	2853.3	2869.3		3033.5
MPI	FNR.DC.3873	East Gallery	12		Cervidae/Gazella/Saiga	1105.5	1180.6	1196.6	1427.7	1550.7	1648.7	2131
MPI	FNR.DC.3874	East Gallery	12		Rhinocerotidae	1106.1			1454.4	1551.5		2146		2870.5
MPI	FNR.DC.3875	East Gallery	12		Bison/Yak	1106.1	1193.2	1209.2	1428.3	1581.4	1649.5	2131.9	2793.4	2854.5	2870.5		3034.5
MPI	FNR.DC.3876	East Gallery	12		Bison/Yak	1106	1193.2	1209.2	1428.3	1581.4	1649.5	2132		2854.5	2870.5		3034.6
MPI	FNR.DC.3877	East Gallery	12		Capra	1106.1	1181.2	1197.2	1428.4	1581.6	1649.6	2132.1		2884.6	2900.6		3094.6
MPI	FNR.DC.3878	East Gallery	12		Rhinocerotidae	1106.3			1454.6	1551.7		2146.3		2870.6			3000.9
MPI	FNR.DC.3879	East Gallery	12		Rhinocerotidae	1105.6	1182.7	1198.7	1453.8	1550.9		2145.2	2792.5	2869.5	2885.5
MPI	FNR.DC.3880	East Gallery	12		Ovis	1105.6	1180.8	1196.8	1427.9	1581	1649	2131.3		2883.7	2899.7		3033.6
MPI	FNR.DC.3881	East Gallery	12		Bison/Yak	1105.7	1192.8	1208.8	1427.9	1581	1649.1	2131.4	2792.7	2853.7	2869.7	3017.8	3033.8
MPI	FNR.DC.3882	East Gallery	12		Cervidae/Gazella/Saiga	1105.8	1180.9	1196.9	1428.1	1551.1	1649.2	2131.4	2792.8	2884	2900
MPI	FNR.DC.3883	East Gallery	12		Ovis/Capra	1105.5	1180.6	1196.6	1427.6	1580.7	1648.7	2131		2883.2	2899.3		3094.4
MPI	FNR.DC.3884	East Gallery	12		Rhinocerotidae	1106			1454.2	1551.3		2145.7		2870.3			3000.3
MPI	FNR.DC.3885	East Gallery	12		Bison/Yak	1106	1193.1	1209.1	1428.3	1581.3	1649.3	2131.8	2792.2	2854.2	2870.2		3034.3
MPI	FNR.DC.3886	East Gallery	12		Rhinocerotidae	1106.1			1454.4	1551.5		2146		2870.5			3000.5
MPI	FNR.DC.3887	East Gallery	12		Rhinocerotidae	1106.1	1183.2	1199.2	1454.4	1551.4		2145.8		2870.6
MPI	FNR.DC.3888	East Gallery	12		Bison/Yak	1106.1	1193.2	1209.2	1428.3	1581.4	1649.5	2132.1	2793.2	2854.4	2870.4
MPI	FNR.DC.3889	East Gallery	12		Cervidae/Gazella/Saiga	1106.1			1428.3	1551.4	1649.5	2132		2884.5	2900.5
MPI	FNR.DC.3890	East Gallery	12		Canidae	1106.3			1454.4	1567.5		2132.1	2821.5	2854.7	2870.7		3000.8
MPI	FNR.DC.3891	East Gallery	12		Cervidae/Gazella/Saiga	1105.7	1180.8	1196.8	1427.9	1551.1	1649.1	2131.3		2883.5	2899.5		3033.5
MPI	FNR.DC.3892	East Gallery	12		Bison/Yak	1105.7	1192.8	1208.8	1427.9	1581	1649	2131.4	2792.6	2853.6	2869.6		3033.8
MPI	FNR.DC.3893	East Gallery	12		Bison/Yak	1105.8	1192.9	1208.9	1428	1581.1	1649.2	2131.5		2853.9	2870		3034
MPI	FNR.DC.3894	East Gallery	12		Bison/Yak	1105.9	1192.9	1208.9	1428	1581.1	1649.2	2131.5	2792.9	2853.9	2869.9		3033.9
MPI	FNR.DC.3895	East Gallery	12		Rhinocerotidae	1105.9			1454.2	1551.3		2145.6		2870.1	2885.1		3000.2
MPI	FNR.DC.3896	East Gallery	12		Bison/Yak	1105.9	1193.1	1209.1	1428.2	1581.3	1649.3	2131.7		2854.2	2870.2
MPI	FNR.DC.3897	East Gallery	12		Bison/Yak	1106	1193.1	1209.1	1428.2	1581.3	1649.4	2131.8		2854.2	2870.2		3034.4
MPI	FNR.DC.3898	East Gallery	12		Ursidae	1106.1		1234.2	1454.4			2164		2854.5	2870.5	2958.5
MPI	FNR.DC.3899	East Gallery	12		Bison/Yak	1106.1	1193.2	1209.2	1428.4	1581.5	1649.5	2132	2793.5	2854.6	2870.6
MPI	FNR.DC.3900	East Gallery	12		Bison/Yak	1106.1	1193.2	1209.2	1428.4	1581.5	1649.6	2132.2		2854.6	2870.6
MPI	FNR.DC.3901	East Gallery	12		Bison/Yak	1106.1	1193.2	1209.2	1428.4	1581.5	1649.6	2132.1		2854.6	2870.6		3034.8
MPI	FNR.DC.3902	East Gallery	12		Elephantidae	1106.2			1454.5	1580.7		2116.4		2854.7	2870.7
MPI	FNR.DC.3903	East Gallery	12		Rhinocerotidae	1105.7	1182.7	1198.7	1453.8	1550.9		2145.2		2869.6	2885.6		2999.7
MPI	FNR.DC.3904	East Gallery	12		Bison/Yak	1105.7	1192.9	1208.9	1428	1581	1649.1
MPI	FNR.DC.3905	East Gallery	12		Equidae	1105.5	1182.5		1427.6	1550.6		2145		2883.3	2899.3		2999.4
MPI	FNR.DC.3906	East Gallery	12		Failed	1105.5	1180.6	1196.6	1427.6
MPI	FNR.DC.3907	East Gallery	12		Bison/Yak	1105.9	1193	1209	1428.1	1581.2	1649.3	2131.7		2854.1	2870.1
MPI	FNR.DC.3908	East Gallery	12		Bison/Yak	1105.9	1193.1	1209.1	1428.2	1581.3	1649.4	2131.7	2793	2854.2	2870.2		3034.3
MPI	FNR.DC.3909	East Gallery	12		Rhinocerotidae	1106			1454.3	1551.3		2145.9		2870.3	2886.3		3000.5
MPI	FNR.DC.3910	East Gallery	12		Bison/Yak	1106.1	1193.2	1209.2	1428.4	1581.5	1649.6	2132	2792.6	2854.6	2870.6		3034.7
MPI	FNR.DC.3911	East Gallery	12		Cervidae/Gazella/Saiga	1106.2	1181.3	1197.3	1428.5	1551.6	1649.7	2132.2		2884.7	2900.7
MPI	FNR.DC.3912	East Gallery	12		Bison/Yak	1106.1	1193.2	1209.2	1428.4	1581.5	1649.6	2132		2854.6	2870.6	3018.6	3034.6
MPI	FNR.DC.3913	East Gallery	12		Equidae	1106.1			1428.4	1551.6		2146.1		2884.7	2900.7		3000.9
MPI	FNR.DC.3914	East Gallery	12		Bison/Yak	1105.5	1192.5	1208.5	1427.6	1580.7	1648.7	2131		2853.1
MPI	FNR.DC.3915	East Gallery	12		Cervidae/Gazella/Saiga	1105.6	1182.7	1198.7	1427.8	1550.9		2131.2		2883.6	2899.6		3033.7
MPI	FNR.DC.3916	East Gallery	12		Rhinocerotidae	1105.5	1182.5	1198.5	1453.7	1550.7
MPI	FNR.DC.3917	East Gallery	12		Ursidae	1105.8			1454	1567.1		2163.5	2792.8	2853.9	2869.9	2957.9
MPI	FNR.DC.3918	East Gallery	12		Bison/Yak	1105.9	1193	1209	1428.1	1581.2	1649.2	2131.6	2792.9	2854	2870		3034.2
MPI	FNR.DC.3919	East Gallery	12		Rhinocerotidae	1106			1454.3	1551.3		2145.8		2870.3	2886.3		3000.4
MPI	FNR.DC.3920	East Gallery	12		Crocuta/Panthera	1106	1208.1		1454.3	1567.3		2147.8		2854.3	2870.3		3000.3
MPI	FNR.DC.3921	East Gallery	12		Bison/Yak	1106	1193.2	1209.2	1428.3	1581.4	1649.5	2131.9		2854.4	2870.4		3034.6
MPI	FNR.DC.3922	East Gallery	12		Equidae	1106.1	1183.2	1199.2	1428.4	1551.4		2146	2821.4	2884.5	2900.5
MPI	FNR.DC.3923	East Gallery	12		Equidae	1106.1			1428.5	1551.5		2146.1		2884.6
MPI	FNR.DC.3924	East Gallery	12		Cervidae/Gazella/Saiga	1105.5	1180.6	1196.6	1427.7	1550.7	1648.7	2131	2792.1	2883.3	2899.2
MPI	FNR.DC.3925	East Gallery	12		Bison/Yak	1106.2	1193.3	1209.3	1428.5	1581.6	1649.7	2132.2		2854.8	2870.8		3034.9
MPI	FNR.DC.3926	East Gallery	12		Bison/Yak	1105.5	1192.6	1208.6	1427.7	1580.8	1648.8	2131.1		2853.3	2869.4		3033.5
MPI	FNR.DC.3927	East Gallery	12		Crocuta/Panthera	1105.7	1207.8		1453.9	1567		2147.3	2792.6	2853.7	2869.7		2999.7
MPI	FNR.DC.3928	East Gallery	12		Capra	1105.5	1180.6	1196.6	1427.7	1580.7	1648.8	2131.1		2883.4	2899.4		3093.4
MPI	FNR.DC.3929	East Gallery	12		Crocuta/Panthera	1105.8	1207.9		1454.1			2147.6		2854	2870		3000.1
MPI	FNR.DC.3930	East Gallery	12		Elephantidae	1105.9			1454.2	1581.3		2115.5		2854	2870
MPI	FNR.DC.3931	East Gallery	12		Equidae	1106	1183	1199	1428.2	1551.2		2145.7	2821.1	2884.2	2900.2		3000.2
MPI	FNR.DC.3932	East Gallery	12		Bison/Yak	1106	1193.2	1209.2	1428.2	1581.4	1649.4	2131.8	2793.3	2854.3	2870.3
MPI	FNR.DC.3933	East Gallery	12		Ovis	1106.1	1181.2	1197.2	1428.4	1581.4	1649.5	2132.1		2884.4	2900.4		3034.6
MPI	FNR.DC.3934	East Gallery	12		Bison/Yak	1106.1	1193.3	1209.3	1428.5	1581.5	1649.6	2132.1		2854.7	2870.7		3034.7
MPI	FNR.DC.3935	East Gallery	12		Equidae	1106.1			1428.5	1551.5		2146.1		2884.6
MPI	FNR.DC.3936	East Gallery	12		Bison/Yak	1106.2	1193.3	1209.3	1428.5	1581.7	1649.7	2132.1		2854.7	2870.7
MPI	FNR.DC.3937	East Gallery	12		Cervidae	1106.2	1881.3	1197.3	1428.5	1551.6	1649.7	2132.2		2884.8	2900.4		3060.8
MPI	FNR.DC.3938	East Gallery	12		Ursidae	1106.2		1234.4	1454.4	1567.7		2164.1		2854.7	2870.7
MPI	FNR.DC.3939	East Gallery	12		Canidae	1105.7			1454			2131.4		2853.7	2869.7
MPI	FNR.DC.3940	East Gallery	12		Rhinocerotidae	1105.7			1453.9	1550.9				2869.6	2885.6
MPI	FNR.DC.3941	East Gallery	12		Bison/Yak	1105.9	1193	1209	1428.2	1581.2	1649.3	2131.5		2853.8	2869.8	3018	3034
MPI	FNR.DC.3942	East Gallery	12		Elephantidae	1105.9			1454.1	1580.3		2115.6	2808.9	2853.9	2869.9		3015.9
MPI	FNR.DC.3943	East Gallery	12		Ursidae	1105.9			1454.3			2164.4		2854
MPI	FNR.DC.3944	East Gallery	12		Cervidae/Gazella/Saiga	1105.6
MPI	FNR.DC.3945	East Gallery	12		Failed	1106
MPI	FNR.DC.3946	East Gallery	12		Bison/Yak	1106.1	1193.2	1209.9	1428.3		1649.5	2131.9		2854.5			3034.7
MPI	FNR.DC.3947	East Gallery	12		Bison/Yak	1105.6		1208.7	1427.7	1580.8	1648.8	2131.1		2853.4			3034.4
MPI	FNR.DC.3948	East Gallery	12		Equidae	1106.1			1428.4	1551.6		2146.1		2884.7		2984.7	3000.8
MPI	FNR.DC.3949	East Gallery	12		Bison/Yak	1106.2	1193.3	1209.3	1428.5	1581.6	1649.6	2132.1		2854.7	2870.7
MPI	FNR.DC.3950	East Gallery	12		Bison/Yak	1106.2	1193.3	1209.3	1428.5	1581.6		2132.2		2854.8
MPI	FNR.DC.3951	East Gallery	12		Bison/Yak	1105.7						2131.1		2853.6	2869.6
MPI	FNR.DC.3952	East Gallery	12		Bison/Yak	1105.8	1192.8	1208.8	1428	1581.1	1649.1	2131.5		2853.8	2869.8
MPI	FNR.DC.3953	East Gallery	12		Equidae	1105.5	1182.6	1198.6	1427.7	1550.7		2145.1		2883.5			2999.2
MPI	FNR.DC.3954	East Gallery	12		Elephantidae	1105.9			1454.1	1580.3		2115.6		2854.1	2870.1	3000.2	3016.2
MPI	FNR.DC.3955	East Gallery	12		Rhinocerotidae	1106			1454.2	1551.2		2145.8		2870.1			2999.5
MPI	FNR.DC.3956	East Gallery	12		Elephantidae	1106.4						2116.4		2854.4
MPI	FNR.DC.3957	East Gallery	12		Failed
MPI	FNR.DC.3958	East Gallery	12		Bison/Yak	1106.1	1193.2		1428.4		1649.6	2132		2854.6			3034.8
MPI	FNR.DC.3959	East Gallery	12		Ursidae	1106.1			1454.4			2164		2854.5		2958.8
MPI	FNR.DC.3960	East Gallery	12		Cervidae/Gazella/Saiga	1106.2	1181.2	1197.2	1428.5	1551.8		2132.1		2884.8	2900.8		3034.8
MPI	FNR.DC.3961	East Gallery	12		Bison/Yak	1106.1	1193.4	1209.4	1428.5		1649.7	2132.6		2854.7	2870.7
MPI	FNR.DC.3962	East Gallery	12		Equidae	1106.2			1428.6			2146.2		2884.8	2900.8
MPI	FNR.DC.3963	East Gallery	12		Equidae	1105.5	1182.6	1198.6	1427.7	1550.7		2145		2883.3
MPI	FNR.DC.3964	East Gallery	12		Equidae	1105.3			1427.4			2145.6		2883.8	2899.8	2983.8	2999.8
MPI	FNR.DC.3965	East Gallery	12		Bison/Yak	1105.5	1192.6	1208.6	1427.6	1580.7	1648.7	2131		2853.3	2869.2		3033.2
MPI	FNR.DC.3966	East Gallery	12		Bison/Yak	1105.5	1192.8	1208.8	1427.7	1580.9	1648.8	2131.2		2853.2	2869.2		3033.4
MPI	FNR.DC.3967	East Gallery	12		Equidae	1105.7			1427.8	1551		2145.3		2883.6			3000
MPI	FNR.DC.3968	East Gallery	12		Bison/Yak	1105.7	1192.8	1208.8	1427.9	1580.9	1648.9
MPI	FNR.DC.3970	East Gallery	12		Bison/Yak	1105.5	1192.6	1208.6	1427.6	1580.7	1648.7	2131		2853.2	2869.2	3017.3	3033.3
MPI	FNR.DC.3971	East Gallery	12		Equidae	1105.9			1428.2
MPI	FNR.DC.3972	East Gallery	12		Bison/Yak	1105.5	1192.5	1208.5	1427.6	1580.6	1648.6	2131.9		2853.1			3034.2
MPI	FNR.DC.3973	East Gallery	12		Bison/Yak	1105.8	1192.9	1208.9	1428	1581	1649.1
MPI	FNR.DC.3974	East Gallery	12		Rhinocerotidae	1105.8			1454.1
MPI	FNR.DC.3975	East Gallery	12		Bison/Yak	1105.5		1208.6	1427.6		1648.7	2130.9		2853.1			3033.2
MPI	FNR.DC.3976	East Gallery	12		Bison/Yak	1105.4		1208.5	1427.5		1648.6	2131.8		2853.9	2869.9		3033.9
MPI	FNR.DC.3977	East Gallery	12		Bison/Yak	1105.5			1427.7		1648.7	2131.1		2853.2			3033.2
MPI	FNR.DC.3978	East Gallery	12		Ovis/Capra	1105.5			1427.6	1580.6	1648.9	2131.1		2883.3	2899.3
MPI	FNR.DC.3979	East Gallery	12		Equidae	1105.6	1182.7	1198.7	1427.8	1550.8	1649
MPI	FNR.DC.3980	East Gallery	12		Failed	1105.6			1427.7
MPI	FNR.DC.3981	East Gallery	12		Failed
MPI	FNR.DC.3982	East Gallery	12		Failed
MPI	FNR.DC.3983	East Gallery	12		Vulpes vulpes	1105.5		1226.6	1437.6			2131		2853.3	2869.3		2999.4
MPI	FNR.DC.3984	East Gallery	12		Cervidae/Gazella/Saiga	1105.5	1180.6	1196.6	1427.7	1550.7	1648.8	2131		2883.3	2899.3		3033.5
MPI	FNR.DC.3985	East Gallery	12		Bison/Yak	1105.8	1192.9	1208.9	1428	1581.1	1649.1
MPI	FNR.DC.3986	East Gallery	12		Bison/Yak	1105.8	1192.9	1208.9	1428	1581.1	1649.1
MPI	FNR.DC.3987	East Gallery	12		Capra	1105.6	1180.6	1196.6	1427.7		1648.8	2131.1		2883.4			3093.3
MPI	FNR.DC.3988	East Gallery	12		Capra	1105.6	1180.6	1196.6	1427.7		1648.8	2131.1		2883.5	2899.4		3093.6
MPI	FNR.DC.3989	East Gallery	12		Capra	1105.6	1180.6	1196.6	1427.7	1580.8	1648.8	2131.1		2883.4	2899.5		3093.5
MPI	FNR.DC.3990	East Gallery	12		Bison/Yak	1105.5	1192.6	1208.6	1427.6	1580.7	1648.8
MPI	FNR.DC.3991	East Gallery	12		Ovis/Capra	1105.6	1180.6	1196.6	1427.7	1580.8	1648.8	2131.1		2883.3	2899.3
MPI	FNR.DC.3992	East Gallery	12		Failed	1105.6			1428.1
MPI	FNR.DC.3993	East Gallery	12		Ovis/Capra/Cervidae/Gazella/Saiga	1105.8			1428
MPI	FNR.DC.3994	East Gallery	12		Cervidae/Gazella/Saiga	1105.9			1428.3	1551.2
MPI	FNR.DC.3995	East Gallery	12		Bison/Yak	1105.6	1192.6	1208.6	1427.7	1580.7		2131		2853.3	2869.3		3033.2
MPI	FNR.DC.3996	East Gallery	12		Failed	1105.9			1428
MPI	FNR.DC.3997	East Gallery	12		Bison/Yak	1105.9	1193	1209	1428.2	1581.2	1649.3
MPI	FNR.DC.3998	East Gallery	12		Bison/Yak	1105.8	1193	1209	1428.2	1581.1	1649.3
MPI	FNR.DC.3999	East Gallery	12		Ovis/Capra/Cervidae/Gazella/Saiga	1105.6			1427.7	1550.6	1648.6	2131	2793	2883.1	2899.1		3033.2
MPI	FNR.DC.4000	East Gallery	12		Cervidae/Gazella/Saiga	1105.5			1427.6	1550.7	1648.8	2131		2883.1	2899.1
MPI	FNR.DC.4001	East Gallery	12		Rhinocerotidae	1105.5			1453.6
MPI	FNR.DC.4002	East Gallery	12		Cervidae	1105.5			1427.7		1648.8	2131.1		2883.4	2899.5		3060.3
MPI	FNR.DC.4003	East Gallery	12		Bison/Yak	1105.6	1192.7	1208.7	1427.8	1580.9
MPI	FNR.DC.4004	East Gallery	12		Failed	1105.7			1428.1
MPI	FNR.DC.4005	East Gallery	12		Elephantidae	1105.8			1454	1580		2115.9		2853.9
MPI	FNR.DC.4006	East Gallery	12		Capra/Rangifer	1105.5			1427.7		1648.8	2131		2883.3	2899.3		3094.4
MPI	FNR.DC.4007	East Gallery	11.3		Cervidae/Gazella/Saiga	1105.5	1180.6	1196.6	1427.7	1550.7	1648.8	2131.1		2883.3			3034.4
MPI	FNR.DC.4008	East Gallery	11.3		Bison/Yak	1105.5	1192.7	1208.7	1427.7	1580.8	1648.9	2131.1		2853.4			3033.5
MPI	FNR.DC.4009	East Gallery	11.3		Bison/Yak	1105.9	1193	1209	1428.2		1649.3	2131.5		2853.9			3034.1
MPI	FNR.DC.4010	East Gallery	11.3		Rhinocerotidae	1105.8			1454.2	1551.2		2145.7		2870.1			3000.2
MPI	FNR.DC.4011	East Gallery	11.3		Cervidae/Gazella/Saiga	1105.6	1180.6	1196.6	1427.7	1550.8	1648.8	2131.1		2883.4	2899.5
MPI	FNR.DC.4012	East Gallery	11.3		Equidae	1105.4	1182.5	1198.5	1427.5	1550.5		2145.8	2820	2883	2899		2999
MPI	FNR.DC.4013	East Gallery	11.3		Bison/Yak	1105.5		1208.5	1427.7			2131		2853.1			3033.2
MPI	FNR.DC.4014	East Gallery	11.3		Rhinocerotidae	1105.5			1453.7	1550.8		2145.5		2869.3	2885.3		2999.9
MPI	FNR.DC.4015	East Gallery	11.3		Bison/Yak	1105.6	1192.7	1208.7	1427.7	1580.8	1648.8	2131.1		2853.4			3033.7
MPI	FNR.DC.4969	East Gallery	12		Hominin	1105.6			1477.9
MPI	FNR.DC.5292	East Gallery	11.2		Failed	1105.2			1453.2	1550.4
MPI	FNR.DC.5293	East Gallery	11.2		Cervidae/Gazella/Saiga	1105.1	1182.8	1198.8	1427.2	1550.3		2131.4	2792.3	2883.5	2899.5	3017.4	3033.6
MPI	FNR.DC.5294	East Gallery	11.2		Failed
MPI	FNR.DC.5295	East Gallery	11.2		Bison/Yak	1105.3	1192.4	1208.4	1427.4	1580.5	1648.4	2131.6	2792.5	2853.6	2869.6	3017.3
MPI	FNR.DC.5296	East Gallery	11.2		Bison/Yak	1105.3	1192.4	1208.4	1427.4	1580.5	1648.5	2131.7	2792.7	2853.8	2869.8	3017.8	3033.8
MPI	FNR.DC.5297	East Gallery	11.2		Crocuta/Panthera	1105.4	1207.9		1453.5	1566.6		2147.8	2792.8	2853	2869		2999
MPI	FNR.DC.5298	East Gallery	11.2		Failed	1105.4			1427.5
MPI	FNR.DC.5299	East Gallery	11.2		Failed
MPI	FNR.DC.5300	East Gallery	11.2		Capra	1105.4	1180.5	1196.5	1427.6	1580.5	1648.6	2131.8	2792	2883.1	2899.1		3093.2
MPI	FNR.DC.5301	East Gallery	11.2		Bison/Yak	1105.5	1192.6	1208.6	1427.6	1580.6	1648.8	2131.9	2792	2853.3		3017.3	3033.3
MPI	FNR.DC.5302	East Gallery	11.2		Ovis	1105.5	1180.5	1196.8	1427.7	1580.7	1648.8	2130.9		2883.3			3033.4
MPI	FNR.DC.5303	East Gallery	11.2		Bison/Yak	1105.5	1192.7	1208.9	1427.6	1580.9	1648.8	2131.1	2792.3	2853.3	2869.3	3017.3	3033.3
MPI	FNR.DC.5304	East Gallery	11.2		Bison/Yak	1105.6		1208.7	1427.7	1580.7	1648.7	2131.2
MPI	FNR.DC.5305	East Gallery	11.2		Bison/Yak	1105.6	1192.7	1208.7	1427.8	1580.8	1648.8	2131.1		2853.4	2869.3		3033.4
MPI	FNR.DC.5306	East Gallery	11.2		Bison/Yak	1105.6	1192.7	1208.7	1427.8	1580.8	1648.8	2131.2	2792.4	2853.4	2869.5	3017.6	3033.7
MPI	FNR.DC.5307	East Gallery	11.2		Cervidae/Gazella/Saiga	1105.6	1180.6		1427.7	1550.9		2131.2		2883.5	2899.5	3017.6	3033.6
MPI	FNR.DC.5308	East Gallery	11.2		Failed
MPI	FNR.DC.5309	East Gallery	11.2		Equidae	1105.8	1182.8		1427.9			2145.3		2883.7			2999.7
MPI	FNR.DC.5310	East Gallery	11.2		Equidae	1105.6		1198.6	1427.9	1550.9		2145.4		2883.6
MPI	FNR.DC.5311	East Gallery	11.2		Bison/Yak	1105.7	1192.8	1208.8	1427.9	1581	1649.1	2131.4	2792.6	2853.8	2869.7	3017.8	3033.8
MPI	FNR.DC.5312	East Gallery	11.2		Failed	1105.6		1208.9	1427.9
MPI	FNR.DC.5313	East Gallery	11.2		Bison/Yak	1105.7	1192.8	1208.8	1427.9	1581	1649	2131.4	2792.2	2853.8	2869.8	3017.8	3033.8
MPI	FNR.DC.5314	East Gallery	11.2		Bison/Yak	1105.8		1209.8	1428	1581	1648.8	2131.4		2853.7
MPI	FNR.DC.5315	East Gallery	11.2		Cervidae/Gazella/Saiga	1105.7			1428	1550.8	1649	2131.4		2883.6	2899.6
MPI	FNR.DC.5316	East Gallery	11.2		Bison/Yak	1105.3	1192.3	1208.3	1427.3	1580.3	1648.3	2131.4	2792.5	2853.6	2869.6	3017.2	3033.2
MPI	FNR.DC.5317	East Gallery	11.2		Bison/Yak	1105.3	1192.3	1208.3	1427.3	1580.3	1648.3	2131.6		2853.5		3017.4
MPI	FNR.DC.5318	East Gallery	11.2		Ovis/Capra	1105.3	1180.3		1427.4	1580.4	1648.4	2131.5		2883.7
MPI	FNR.DC.5319	East Gallery	11.2		Failed	1105.4			1427.5	1580.5
MPI	FNR.DC.5320	East Gallery	11.2		Bison/Yak	1105.5	1192.5	1208.5	1427.6	1580.5	1648.5	2131.8	2792.5	2853.5	2869.5	3017	3033
MPI	FNR.DC.5321	East Gallery	11.2		Rhinocerotidae	1105.4		1198.5	1453.5	1550.4		2144.8	2792.5	2869.9	2899.9		2999
MPI	FNR.DC.5322	East Gallery	11.2		Failed	1105.4		? 1209.5	1427.6
MPI	FNR.DC.5323	East Gallery	11.2		Failed
MPI	FNR.DC.5324	East Gallery	11.2		Bison/Yak	1105.5	1192.6	1208.6	1427.7	1580.7	1648.8	2131.1	2792.2	2853.2	2869.2	3017.3	3033.3
MPI	FNR.DC.5325	East Gallery	11.2		Crocuta/Panthera/Mustelidae	1105.6			1453.7	1566.7		2147	2792.3	2853.2	2869.2		2999.4
MPI	FNR.DC.5326	East Gallery	11.2		Ursidae	1105.6		1233.6	1453.7	1566.6		2163.1		2853.4	2869.4	2957.3
MPI	FNR.DC.5327	East Gallery	11.2		Bison/Yak	1105.6		1208.8	1427.8	1580.5	1648.9	2131.2		2853.5
MPI	FNR.DC.5328	East Gallery	11.2		Failed
MPI	FNR.DC.5329	East Gallery	11.2		Failed	1105.6		1208.8	1427.9	1580.9	1649	2131.2		2853.5
MPI	FNR.DC.5330	East Gallery	11.2		Bison/Yak	1105.7	1192.8	1208.8	1427.9	1580.9	1648.9	2131.3	2792.5	2853.6	2869.6	3017.5	3033.5
MPI	FNR.DC.5331	East Gallery	11.2		Rhinocerotidae	1105.7			1453.9	1550.9		2145.3		2869.8	2885.8		2999.7
MPI	FNR.DC.5332	East Gallery	11.2		Failed	1105.7			1453.9	1566.8				2853.7
MPI	FNR.DC.5333	East Gallery	11.2		Canidae	1105.8		1226.8	1453.9	1567		2131.4	2820.9	2853.8	2869.8		2999.9
MPI	FNR.DC.5334	East Gallery	11.2		Failed	1105.8			1454
MPI	FNR.DC.5335	East Gallery	11.2		Cervidae/Gazella/Saiga	1105.8			1428	1551	1649.1	2131.4	2792.4	2883.8	2899.8		3034.2
MPI	FNR.DC.5336	East Gallery	11.2		Bison/Yak	1105.8	1192.9	1208.9	1427.9	1581	1649.2	2131.4	2792.9	2853.8	2869.8	3017.9	3033.9
MPI	FNR.DC.5337	East Gallery	11.2		Bison/Yak	1105.8	1193	1209	1428	1581	1649.2	2131.5	2792.9	2853.9	2869.9	3018	3034
MPI	FNR.DC.5338	East Gallery	11.2		Bison/Yak	1105.9		1209	1428	1581.1	1649.2	2131.5	2792.7	2853.9	2869.9	3018	3034
MPI	FNR.DC.5339	East Gallery	11.2		Failed	1105.8			1428
MPI	FNR.DC.5340	East Gallery	11.2		Bison/Yak	1105.2	1192.3	1208.3	1427.3	1580.3	1648.3	2131.5	2792.3	2853.7	2869.7	3017.6	3033.6
MPI	FNR.DC.5341	East Gallery	11.2		Bison/Yak	1105.2	1192.3	1208.3	1427.4		1648.5	2131.6	2792.2	2853.8	2869.8	3017.6	3033.8
MPI	FNR.DC.5342	East Gallery	11.2		Bison/Yak	1105.3	1192.4	1208.4	1427.4		1648.4	2131.6		2853.7	2869.7	3017.7	3033.7
MPI	FNR.DC.5343	East Gallery	11.2		Failed	1105.3			1453.5			2147.8		2853.1	2869.1		2999.1
MPI	FNR.DC.5344	East Gallery	11.2		Bison/Yak	1105.5	1192.5	1208.5	1427.7		1648.8	2131	2792.3	2853.1	2869.1		3033.5
MPI	FNR.DC.5345	East Gallery	11.2		Cervidae/Gazella/Saiga	1105.5	1180.5	1196.5	1427.6	1550.6	1648.7	2131		2883.2	2899.2	3017.3	3033.3
MPI	FNR.DC.5346	East Gallery	11.2		Failed
MPI	FNR.DC.5347	East Gallery	11.2		Failed
MPI	FNR.DC.5348	East Gallery	11.2		Bison/Yak	1105.5	1192.6	1208.6	1427.7	1580.3	1648.8	2131		2853.3	2869.3	3017.3	3033.3
MPI	FNR.DC.5349	East Gallery	11.2		Cervidae/Gazella/Saiga	1105.6	1180.7	1196.7	1427.8	1550.9	1648.8	2131.2		2883.5	2899.5	3017.4	3033.4
MPI	FNR.DC.5350	East Gallery	11.2		Bison/Yak	1105.6	1192.8	1208.7	1427.8	1580.9	1648.9	2131.2		2853.5	2869.5	3017.6	3033.7
MPI	FNR.DC.5351	East Gallery	11.2		Rhinocerotidae	1105.6	1182.8	1198.8	1453.8	1550.9		2145.2		2869.5			2999.6
MPI	FNR.DC.5352	East Gallery	11.2		Equidae	1105.7			1427.9	1550.9		2145.3	2820.5	2883.7	2899.7	2983.8	2899.8
MPI	FNR.DC.5353	East Gallery	11.2		Failed	1105.7			1427.9	1550.9
MPI	FNR.DC.5354	East Gallery	11.2		Failed	1105.7		1208.7	1428			2131.3
MPI	FNR.DC.5355	East Gallery	11.2		Capra	1105.7	1180.8	1196.8	1428	1581		2131.4		2883.9	2899.9		3094
MPI	FNR.DC.5356	East Gallery	11.2		Equidae	1105.8	1182.9	1198.9	1427.9	1550		2145.4		2883.8			3000
MPI	FNR.DC.5357	East Gallery	11.2		Failed	1105.8
MPI	FNR.DC.5358	East Gallery	11.2		Failed	1105.8			1428
MPI	FNR.DC.5359	East Gallery	11.2		Equidae	1105.8	1182.8	1198.8	1428	1551.1		2145.6	2820.8	2883.9	2899.9	2984.1	3000.1
MPI	FNR.DC.5360	East Gallery	11.2		Elephantidae	1105.9			1454.1	1580.2		2115.6		2854.1	2870.1		3016.2
MPI	FNR.DC.5361	East Gallery	11.2		Bison/Yak	1105.9	1192.9	1208.9	1428.2	1580.2	1649.3	2131.6		2854.1	2870.1	3018.6	3034.6
MPI	FNR.DC.5362	East Gallery	11.2		Failed	1105.9			1428.1
MPI	FNR.DC.5363	East Gallery	11.2		Equidae	1105.9	1183		1428.1	1551.2		2145.6		2884.1	2900.1	2984.3	3000.3
MPI	FNR.DC.5364	East Gallery	11.2		Ovis/Capra/Rangifer	1105.3			1427.5	1580.4	1648.6	2131.7		2883.9	2899.9
MPI	FNR.DC.5365	East Gallery	11.2		Elephantidae	1105.4			1453.7	1579.7		2115.1		2853	2869
MPI	FNR.DC.5366	East Gallery	11.2		Capra	1105.4			1427.5	1580.8		2131.1		2883	2899		3093.8
MPI	FNR.DC.5367	East Gallery	11.2		Failed	1105.4			1427.6	1580.6		2131.1
MPI	FNR.DC.5368	East Gallery	11.2		Ovis/Capra	1105.4	1180.5	1196.5	1427.6	1580.6	1648.7	2131.9		2883.1
MPI	FNR.DC.5369	East Gallery	11.2		Bison/Yak	1105.5	1192.6	1208.6	1427.7	1580.7	1648.7	2131		2853.1		3017.3	3033.3
MPI	FNR.DC.5370	East Gallery	11.2		Bison/Yak	1105.6		1208.7	1427.8	1580.7	1648.8	2131.1		2853.4
MPI	FNR.DC.5371	East Gallery	11.2		Bison/Yak	1105.6	1192.7	1208.7	1427.7	1580.8	1648.9	2131.2		2853.4	2869.4	3017.5	3033.5
MPI	FNR.DC.5372	East Gallery	11.2		Bison/Yak	1105.6		1208.8	1427.8	1580.9	1648.9	2131.2		2853.9
MPI	FNR.DC.5373	East Gallery	11.2		Failed	1105.6			1427.8
MPI	FNR.DC.5374	East Gallery	11.2		Bison/Yak	1105.7	1192.8	1208.8	1427.9	1580.9	1649	2131.2		2853.6	2869.6	3018.9	3034.7
MPI	FNR.DC.5375	East Gallery	11.2		Capra	1105.7	1180.8	1196.8	1427.9	1580.9	1649	2131.3		2883.6	2899.7		3093.8
MPI	FNR.DC.5376	East Gallery	11.2		Failed	1105.7			1428
MPI	FNR.DC.5377	East Gallery	11.2		Bison/Yak	1105.8	1192.9	1208.9	1428		1649.1	2131.5		2853.8		3018	3034
MPI	FNR.DC.5378	East Gallery	11.2		Failed	1105.8			1428
MPI	FNR.DC.5379	East Gallery	11.2		Bison/Yak	1105.9		1209	1428.1	1581.3		2131.7
MPI	FNR.DC.5380	East Gallery	11.2		Cervidae/Gazella/Saiga	1105.9	1183	1199	1428.1	1551.2	1649.3	2131.6		2884.1	2900.1
MPI	FNR.DC.5381	East Gallery	11.2		Equidae	1105.9	1183	1198	1428.1	1551.2		2145.6		2884
MPI	FNR.DC.5382	East Gallery	11.2		Failed
MPI	FNR.DC.5383	East Gallery	11.2		Capra	1105.9			1428.2	1581.2	1649.3	2131.7		2884	2900		3094.5
MPI	FNR.DC.5384	East Gallery	11.2		Ursidae	1106		1234.1	1454.2	1566.3		2163.7		2854.3	2870.5	2958.2
MPI	FNR.DC.5385	East Gallery	11.2		Cervidae/Gazella/Saiga	1106			1428.2	1551.3	1649.4	2131.8		2883.3	2900.3	3018.3	3034.3
MPI	FNR.DC.5386	East Gallery	11.2		Rangifer	1106	1151.1	1167.1	1428.3			2131.8		2884.3	2900.4		3094.4
MPI	FNR.DC.5387	East Gallery	11.2		Elephantidae	1106			1454.3	1580.3		2115.9		2854.4
MPI	FNR.DC.5388	East Gallery	11.2		Equidae	1105.3	1182.4	1198.4	1427.4	1550.5		2145.7		2883.9	2899.9		2999
MPI	FNR.DC.5389	East Gallery	11.2		Bison/Yak	1105.4	1192.5	1208.5	1427.5	1580.6	1648.5	2131.7	2792.9	2853.9	2869.9	3017.8	3033.8
MPI	FNR.DC.5390	East Gallery	11.2		Bison/Yak	1105.4			1427.5	1580.8	1648.7	2131.1		2853.4	2869.4	3017	3033
MPI	FNR.DC.5391	East Gallery	11.2		Ursidae	1105.5		1233.6	1453.7	1566.7		2163		2853.2	2869.2	2957.3	2973.2
MPI	FNR.DC.5392	East Gallery	11.2		Failed	1105.5			1427.7
MPI	FNR.DC.5393	East Gallery	11.2		Failed	1105.5			1453.8
MPI	FNR.DC.5394	East Gallery	11.2		Bison/Yak	1105.5	1192.7	1208.7	1427.7		1648.9	2131.1		2853.3		3017.3	3033.3
MPI	FNR.DC.5395	East Gallery	11.2		Bison/Yak	1105.6	1192.7	1208.7	1427.7		1648.8	2131.1		2853.3	2869.3	3017.3	3033.3
MPI	FNR.DC.5396	East Gallery	11.2		Rhinocerotidae	1105.6			1453.9	1550.9		2145.3		2869.7
MPI	FNR.DC.5397	East Gallery	11.2		Rhinocerotidae	1105.6			1453.8	1550.9		2145.3		2869.6	2885.6		2999.8
MPI	FNR.DC.5398	East Gallery	11.2		Rhinocerotidae	1105.7			1454			2145.3		2869.7		2983.8	2999.8
MPI	FNR.DC.5399	East Gallery	11.2		Canidae	1105.7		1226.9	1454			2131.4		2853.8	2869.7	2983.9	2999.9
MPI	FNR.DC.5400	East Gallery	11.2		Bison/Yak	1105.8	1192.8	1208.8	1428	1581		2131.4		2853.8	2869.8	3017.8	3034
MPI	FNR.DC.5401	East Gallery	11.2		Bison/Yak	1105.8	1192.8	1208.8	1428	1581	1649.1	2131.5		2853.9	2869.9	3017.8	3034
MPI	FNR.DC.5402	East Gallery	11.2		Cervidae/Gazella/Saiga	1105.8			1428	1551.2	1649.3	2131.5		2883.9	2899.9	3019.1	3034.1
MPI	FNR.DC.5403	East Gallery	11.2		Bison/Yak	1105.8	1193	1209	1428.1	1581.1	1649.2	2131.6		2853.9	2869.9	3018.2	3034.2
MPI	FNR.DC.5404	East Gallery	11.2		Cervidae/Gazella/Saiga	1105.8			1428.1	1551.1	1649.2	2131.5		2884	2900	3018.2	3034.2
MPI	FNR.DC.5405	East Gallery	11.2		Ovis/Cervidae/Gazella/Saiga	1105.9			1428.1			2131.6		2884	2900	3018.2	3034.2
MPI	FNR.DC.5406	East Gallery	11.2		Bison/Yak	1105.9	1193	1209	1428.2			2131.7		2854.1		3018.2	3034.2
MPI	FNR.DC.5407	East Gallery	11.2		Failed	1105.9			1428.3
MPI	FNR.DC.5408	East Gallery	11.2		Equidae	1106			1428.4			2145.8		2884.4			3000.6
MPI	FNR.DC.5409	East Gallery	11.2		Bison/Yak	1106.1	1193.1	1209.2	1428.3		1649.3	2131.7		2854.3	2870.3	3018.5	3034.4
MPI	FNR.DC.5410	East Gallery	11.2		Elephantidae	1106.1			1454.3	1579.7		2115.8		2854.4	2870.4	3000.4	3016.4
MPI	FNR.DC.5411	East Gallery	11.2		Ovis	1106			1428.2	1581.4		2131.8		2884.4	2900.4	3018.3	3034.3
MPI	FNR.DC.5412	East Gallery	11.2		Rhinocerotidae	1105.2			1453.2	1550.2		2145.4		2869.6		2983.5	2999.5
MPI	FNR.DC.5413	East Gallery	11.2		Bison/Yak	1105.2	1192.3	1208.3	1427.3	1580.3	1648.4	2131.5		2853.6		3017.5	3033.7
MPI	FNR.DC.5414	East Gallery	11.2		Failed	1105.3			1427.4
MPI	FNR.DC.5415	East Gallery	11.2		Failed	1105.3			1427.4	?1550.5		2131.6		2883.6	2899.7	3017.7	3033.7
MPI	FNR.DC.5416	East Gallery	11.2		Bison/Yak	1105.4	1192.5	1208.5	1427.5	1580.6	1648.6	2131.7	2792.9	2853	2869	3017.1	3033.1
MPI	FNR.DC.5417	East Gallery	11.2		Bison/Yak	1105.4	1192.5	1208.5	1427.5	1580.6	1648.6	2131.7	2792.9	2853.9	2869.9	3017.1	3033.1
MPI	FNR.DC.5418	East Gallery	11.2		Failed	1105.4			1427.6
MPI	FNR.DC.5419	East Gallery	11.2		Bison/Yak	1105.5	1192.6	1208.6	1427.6	1580.7	1648.8	2131.9		2853.2		3017.3	3033.3
MPI	FNR.DC.5420	East Gallery	11.2		Bison/Yak	1105.5	1192.6	1208.6	1427.6	1580.7	1648.8	2131		2853.2	2869.2	3017.3	3033.3
MPI	FNR.DC.5421	East Gallery	11.2		Bison/Yak	1105.5	1192.7	1208.7	1427.7	1580.7	1648.8	2131		2853.2	2869.2	3017.4	3033.4
MPI	FNR.DC.5422	East Gallery	11.2		Failed	1105.6			1427.8			2131.1		2883.3			3093.3
MPI	FNR.DC.5423	East Gallery	11.2		Bison/Yak	1105.6	1192.7	1208.7	1427.8	1580.8	1648.9	2131.1		2853.4
MPI	FNR.DC.5424	East Gallery	11.2		Bison/Yak	1105.6	1192.7	1208.7	1427.8			2131.2		2853.4		3017.5	3033.7
MPI	FNR.DC.5425	East Gallery	11.2		Bison/Yak	1105.7	1192.8	1208.8	1427.9	1580.9	1649	2131.3	2792.5	2853.6	2869.6	3017.5	3033.5
MPI	FNR.DC.5426	East Gallery	11.2		Capra	1105.7			1427.9	1581		2131.2		2883.6	2899.6		3093.5
MPI	FNR.DC.5427	East Gallery	11.2		Bison/Yak	1105.7	1192.8	1208.8	1427.8	1580.9		2131.3		2853.6	2869.6	3017.8	3033.8
MPI	FNR.DC.5428	East Gallery	11.2		Equidae	1105.8	1182.8	1198.8	1427.9	1550.1		2145.4	2820.7	2883.7	2899.6	2983.7	2999.7
MPI	FNR.DC.5429	East Gallery	11.2		Bison/Yak	1105.7	1192.8	1208.8	1427.9		1649.1	2131.4		2853.6	2869.6	3017.7	3033.7
MPI	FNR.DC.5430	East Gallery	11.2		Failed	1105.8
MPI	FNR.DC.5431	East Gallery	11.2		Bison/Yak	1105.8	1192.9	1208.9	1428		1649.2	2131.4		2853.8	2869.8	3017.9	3033.9
MPI	FNR.DC.5432	East Gallery	11.2		Bison/Yak	1105.8	1192.9	1208.9	1428			2131.5		2853.9		3017.9	3033.9
MPI	FNR.DC.5433	East Gallery	11.2		Bison/Yak	1105.8	1192.9	1208.9	1428	1581.2	1649.2	2131.6		2853.9		3017.8	3033.8
MPI	FNR.DC.5434	East Gallery	11.2		Bison/Yak	1105.9	1192.9	1209	1428.1	1581.2	1649.2	2131.5		2853.8			3034
MPI	FNR.DC.5435	East Gallery	11.2		Equidae	1105.9			1428.1	1551.2		2145.7		2884			3000.1
MPI	FNR.DC.5436	East Gallery	11.2		Cervidae/Gazella/Saiga	1105.3			1427.5	1550.4		2131.6		2883.7	2899.7	3017.7	3033.7
MPI	FNR.DC.5437	East Gallery	11.2		Bison/Yak	1105.3	1192.4	1208.4	1427.4	1580.6	1648.5	2131.6
MPI	FNR.DC.5438	East Gallery	11.2		Bison/Yak	1105.4	1192.5	1208.5	1427.5	1580.8	1648.5	2131.7		2853.9	2869.9	3017.8	3033.8
MPI	FNR.DC.5439	East Gallery	11.2		Rangifer	1105.4	1150.4	1166.4	1427.5	1580.5	1648.6	2131.7		2883.8	2899.8		3093.8
MPI	FNR.DC.5440	East Gallery	11.2		Failed	1105.5			1427.6	1550.7				2883
MPI	FNR.DC.5441	East Gallery	11.2		Cervidae	1105.5	1180.6	1196.6	1427.7	1550.8	1648.7	2131.8	2792.9	2883	2899		3059
MPI	FNR.DC.5442	East Gallery	11.2		Cervidae/Gazella/Saiga	1105.7			1427.9	1550.9	1649	2131.3	2792.5	2883.6	2899.6	3017.6	3033.9
MPI	FNR.DC.5443	East Gallery	11.2		Equidae	1105.8	1182.9	1198.9	1428	1551		2145.4	2820.7	2883.8			2999.9
MPI	FNR.DC.5444	East Gallery	11.2		Cervidae/Gazella/Saiga	1105.8	1180.9	1196.9	1428	1551	1649.2	2131.5	2792.9	2883.9	2899.9	3018	3034
MPI	FNR.DC.5445	East Gallery	11.2		Failed	1105.8			1428
MPI	FNR.DC.5446	East Gallery	11.2		Cervidae/Gazella/Saiga	1105.9	1180.9	1196.9	1428	1551	1649.2	2131.5	2792.7	2883.9	2899.9	3018.1	3034.1
MPI	FNR.DC.5447	East Gallery	11.2		Bison/Yak	1105.3	1192.3	1208.3	1427.3	1580.3	1648.3	2131.4	2792.4	2853.6	2869.6	3017.6	3033.6
MPI	FNR.DC.5448	East Gallery	11.2		Bison/Yak	1105.3		1208.4	1427.4	1580.4	1648.9	2131.6
MPI	FNR.DC.5449	East Gallery	11.2		Rhinocerotidae	1105.4	1182.6	1198.6	1453.6	1550.6		2145.8	2792.9	2869	2885	2983.1	2999.1
MPI	FNR.DC.5450	East Gallery	11.2		Bison/Yak	1105.5		1208.6	1427.6	1580.6	1648.7	2131.1
MPI	FNR.DC.5451	East Gallery	11.2		Capra	1105.6	1180.6	1196.6	1427.7	1580.7	1648.8	2131	2792.1	2883.3	2899.3		3093.4
MPI	FNR.DC.5452	East Gallery	11.2		Ovis/Cervidae/Gazella/Saiga	1105.7	1180.7	1196.7	1427.8		1648.9	2131.2	2792.3	2883.5	2899.5	3017.6	3033.6
MPI	FNR.DC.5453	East Gallery	11.2		Bison/Yak	1105.7	1192.8	1208.8	1427.9		1648.9	2131.3		2853.6	2869.6	3017.7	3033.7
MPI	FNR.DC.5454	East Gallery	11.2		Bison/Yak	1105.8	1192.8	1208.8	1427.9	1581	1649.1	2131.4	2792.7	2853.8		3017.8	3033.8
MPI	FNR.DC.5455	East Gallery	11.2		Equidae	1105.8			1428	1551.1		2145.5		2883.8	2899.8	2983.8
MPI	FNR.DC.5456	East Gallery	11.2		Equidae	1105.9	1182.9	1198.9	1428.1	1551.2		2145.6	2820.9	2884	2900	2984.2	3000
MPI	FNR.DC.5457	East Gallery	11.2		Bison/Yak	1105.9	1193	1209	1428.1	1581.2	1649.1	2131.5	2792.9	2854	2870	3018.1	3034.1
MPI	FNR.DC.5458	East Gallery	11.2		Bison/Yak	1105.9	1193	1209	1428.1	1581.2	1649.3	2131.6	2793	2854.1	2870.1	3018.2	3034.2
MPI	FNR.DC.5459	East Gallery	11.2		Cervidae/Gazella/Saiga	1105.3			1427.4	1550.3	1648.5	2131.6		2883.7
MPI	FNR.DC.5460	East Gallery	11.2		Bison/Yak	1105.4	1192.5	1208.5	1427.5	1580.5	1648.5	2131.7		2853.8
MPI	FNR.DC.5461	East Gallery	11.2		Equidae	1105.4			1427.6	1550.6		2145.8		2883.1	2899.1
MPI	FNR.DC.5462	East Gallery	11.2		Cervidae/Gazella/Saiga	1105.6			1427.7	1550.7	1648.8	2132	2792.3	2883.3	2899.3
MPI	FNR.DC.5463	East Gallery	11.2		Failed	1105.6			1427.8
MPI	FNR.DC.5464	East Gallery	11.2		Failed	1105.7		1208.8	1427.8
MPI	FNR.DC.5465	East Gallery	11.2		Bison/Yak	1105.7	1193.8	1209.8	1427.9	1580.9	1649.1	2131.3		2853.7	2869.7		3034.7
MPI	FNR.DC.5466	East Gallery	11.2		Cervidae/Gazella/Saiga	1105.8	1180.9	1196.9	1428.1	1551.1	1649.1	2131.4	2792.5	2883.8	2899.8	3018	3034
MPI	FNR.DC.5467	East Gallery	11.2		Cervidae/Gazella/Saiga	1105.8	1180.9	1197	1428	1551.1	1649.2	2131.5		2883.9	2899.9	3018.1	3034.1
MPI	FNR.DC.5468	East Gallery	11.2		Failed	1105.9			1428
MPI	FNR.DC.5469	East Gallery	11.2		Failed
MPI	FNR.DC.5470	East Gallery	11.2		Bison/Yak	1105.9	1193	1209	1428.1	1581.2	1649.3	2131.6	2793	2854	2870	3018.1	3034.1
MPI	FNR.DC.5471	East Gallery	11.2		Bison/Yak	1105.3	1192.4	1208.4	1427.4	1580.4	1648.4	2131.5		2853.6	2869.6	3017.7	3033.7
MPI	FNR.DC.5472	East Gallery	11.2		Cervidae/Gazella/Saiga	1105.4			1427.5	1550.6	1648.6	2131.8	2792.9	2883.9	2899.9	3017.9	3033.9
MPI	FNR.DC.5473	East Gallery	11.2		Ovis/Capra	1105.5	1180.5	1196.5	1427.6	1580.6	1648.7	2131.9		2883.2
MPI	FNR.DC.5474	East Gallery	11.2		Unknown	1105.5	1150.6	1166.6	1427.7	1550.7	1648.8	2131		2883.2	2899.1	3017.2	3033.2
MPI	FNR.DC.5475	East Gallery	11.2		Cervidae/Gazella/Saiga	1105.6			1427.8	1550.9	1648.8	2131.1		2883.8
MPI	FNR.DC.5476	East Gallery	11.2		Failed	1105.7			1427.8
MPI	FNR.DC.5477	East Gallery	11.2		Ovis	1105.7	1180.8	1196.8	1427.9	1550.9	1649	2131.6	2792.6	2883.7	2899.7	3017.8	3033.8
MPI	FNR.DC.5478	East Gallery	11.2		Failed
MPI	FNR.DC.5479	East Gallery	11.2		Bison/Yak	1105.8	1193	1209	1428	1581.1	1649.2	2131.5		2853.9
MPI	FNR.DC.5480	East Gallery	11.2		Bison/Yak	1105.9	1193	1209	1428	1581.1	1649.2	2131.6		2854	2870	3018.1	3034.1
MPI	FNR.DC.5481	East Gallery	11.2		Bison/Yak	1105.9		1209	1428.1		1649.3	2131.6	2793	2854.1	2870.1	3018.1	3034.1
MPI	FNR.DC.5482	East Gallery	11.2		Bison/Yak	1105.9		1209	1428.1		1649.3	2131.6	2793.2	2854.1	2870.1	3018.2	3034.2
MPI	FNR.DC.5483	East Gallery	11.2		Bison/Yak	1105.3	1192.4	1208.4	1427.5	1580.4	1648.5	2131.6		2853.9		3017.7
MPI	FNR.DC.5484	East Gallery	11.2		Bison/Yak	1105.4	1192.5	1208.5	1427.5	1580.5	1648.6	2131.8		2853.9	2869.9	3017	3033
MPI	FNR.DC.5485	East Gallery	11.2		Ursidae	1105.5			1453.6	1566.7		2163.8		2853.1	2869.2	2958
MPI	FNR.DC.5486	East Gallery	11.2		Bison/Yak	1105.6	1192.7	1208.7	1427.7		1648.8	2131	2792.4	2853.3	2869.3	3017.3	3033.3
MPI	FNR.DC.5487	East Gallery	11.2		Bison/Yak	1105.7	1192.8	1208.8	1427.8	1580.9	1648.9	2131.1		2853.5
MPI	FNR.DC.5488	East Gallery	11.2		Bison/Yak	1105.7		1208.8	1427.9	1580.9	1649	2131.2		2853.6	2869.6
MPI	FNR.DC.5489	East Gallery	11.2		Failed
MPI	FNR.DC.5490	East Gallery	11.2		Cervidae/Gazella/Saiga	1105.8			1428	1551	1649.1	2131.5		2883.9	2899.9
MPI	FNR.DC.5491	East Gallery	11.2		Bison/Yak	1105.9	1192.9	1208.9	1428.1	1581.1	1649.2	2131.5		2853.9			3034.1
MPI	FNR.DC.5492	East Gallery	11.2		Cervidae/Gazella/Saiga/Equidae	1105.9			1428.1	1551.2	1649.3			2883.1	2899.1
MPI	FNR.DC.5493	East Gallery	11.2		Bison/Yak	1105.9		1209.1	1428.1	1581.2	1649.3	2131.6		2854.2			3033.4
MPI	FNR.DC.5494	East Gallery	11.2		Failed	1106			1454.2					2870.2	2886.2
MPI	FNR.DC.5495	East Gallery	11.2		Bison/Yak	1105.2	1192.4	1208.3	1427.3	1580.3	1648.3	2131.4	2792.4	2853.4	2869.4	3017.4	3033.5
MPI	FNR.DC.5496	East Gallery	11.2		Failed	1105.3				1550.5	1648.4	2131.5		2883.5	2899.5
MPI	FNR.DC.5497	East Gallery	11.2		Bison/Yak	1105.4	1192.5	1208.4	1427.4	1580.4	1648.5	2131.6		2853.6	2869.6	3017.6	3033.7
MPI	FNR.DC.5498	East Gallery	11.2		Ovis	1105.5	1180.6	1196.6	1427.6	1580.6	1648.6	2131.8		2883.8		3017.8	3033.8
MPI	FNR.DC.5499	East Gallery	11.2		Ovis	1105.6	1180.6	1196.6	1427.6	1580.6	1648.7	2131.9		2883			3034
MPI	FNR.DC.5500	East Gallery	11.2		Bison/Yak	1105.6		1208.7	1427.7	1580.8	1648.8	2131		2853
MPI	FNR.DC.5501	East Gallery	11.2		Crocuta/Panthera	1105.6	1207.7		1453.8	1566.8		2147.1		2853.3	2869.3		2999.4
MPI	FNR.DC.5502	East Gallery	11.2		Canidae	1105.6		1227.7	1453.9	1566.9		2131.1		2853.3			2999.3
MPI	FNR.DC.5503	East Gallery	11.2		Capra	1105.7	1180.7	1196.7	1427.8	1580.9	1648.9	2131.2		2883.3	2899.3		3093.4
MPI	FNR.DC.5504	East Gallery	11.2		Bison/Yak	1105.8	1192.9	1208.9	1428	1581	1649.1	2131.4	2792.4	2853.6	2869.6		3033.6
MPI	FNR.DC.5505	East Gallery	11.2		Rhinocerotidae	1105.8	1182.9	1198.9	1454	1551		2145.4		2869.6			2999.6
MPI	FNR.DC.5506	East Gallery	11.2		Failed	1105.8			1453.9
MPI	FNR.DC.5507	East Gallery	11.2		Failed	1105.3				1550.5	1648.4	2131.5		2883.5	2899.5
MPI	FNR.DC.5508	East Gallery	11.2		Rhinocerotidae	1105.3			1453.5	1550.5		2145.5		2869.7
MPI	FNR.DC.5509	East Gallery	11.2		Cervidae/Gazella/Saiga	1105.4	1180.4	1196.4	1427.4	1550.5	1648.6	2131.7	2792.7	2883.7	2899.7	3017.6	3033.7
MPI	FNR.DC.5510	East Gallery	11.2		Bison/Yak	1105.5	1192.6	1208.6	1427.6	1580.6	1648.6	2131.8	2792.8	2853.8	2869.8	3017.8	3033.8
MPI	FNR.DC.5511	East Gallery	11.2		Bison/Yak	1105.5		1208.6	1427.6	1580.7	1648.7	2131.9		2853
MPI	FNR.DC.5512	East Gallery	14		Ovis/Capra	1105.4	1180.4	1196.4	1427.6	1580.5	1648.6			2883.3	2899.3
MPI	FNR.DC.5513	East Gallery	14		Cervidae/Gazella/Saiga	1105.5	1180.5	1196.5	1427.6	1550.5		2130.9		2883.2	2899.2
MPI	FNR.DC.5514	East Gallery	14		Failed
MPI	FNR.DC.5515	East Gallery	14		Equidae	1105.5	1182.6	1198.6	1427.7	1550.7		2145		2883.3			2999.5
MPI	FNR.DC.5516	East Gallery	14		Felidae	1105.6		1223.6	1453.7	1566.7		2163		2853.4
MPI	FNR.DC.5517	East Gallery	14		Cervidae/Gazella/Saiga	1105.6	1180.6	1196.6	1427.7	1550.7	1648.8	2131.1		2883.5	2899.5
MPI	FNR.DC.5518	East Gallery	14		Bison/Yak	1105.6	1192.7	1208.7	1427.7	1580.8	1648.8	2131.1		2853.5	2869.5		3033.3
MPI	FNR.DC.5519	East Gallery	14		Failed
MPI	FNR.DC.5520	East Gallery	14		Failed	1105.6			1427.8	1550.8
MPI	FNR.DC.5521	East Gallery	14		Cervidae/Gazella/Saiga	1105.6	1180.6	1196.6	1427.7	1550.8	1648.8	2131.1		2883.5
MPI	FNR.DC.5522	East Gallery	14		Equidae	1105.6	1182.6	1198.6	1427.7	1550.7		2145.1		2883.6
MPI	FNR.DC.5523	East Gallery	14		Capra	1105.5			1427.5	1580.5	1648.6	2130.9		2883.1	2899.1		3093.4
MPI	FNR.DC.5524	East Gallery	14		Bison/Yak	1105.4	1192.5	1208.5	1427.5	1580.6	1648.7	2130.9		2853.2	2869.2
MPI	FNR.DC.5525	East Gallery	14		Failed
MPI	FNR.DC.5526	East Gallery	14		Equidae	1105.5	1182.6	1198.6	1427.6	1550.7		2145		2883.4
MPI	FNR.DC.5527	East Gallery	14		Bison/Yak	1105.5	1192.6	1208.6	1427.7	1580.7	1648.8	2131		2853.4	2869.4
MPI	FNR.DC.5528	East Gallery	14		Felidae	1105.5		1233.7	1453.7	1566.8		2147.2		2853.6
MPI	FNR.DC.5529	East Gallery	14		Cervidae/Gazella/Saiga	1105.6			1427.8	1550.8	1648.8	2131.1		2883.5	2899.5
MPI	FNR.DC.5530	East Gallery	14		Cervidae/Gazella/Saiga	1105.6	1180.6	1196.6	1427.7	1550.8	1648.8	2131.2		2883.5	2899.5
MPI	FNR.DC.5531	East Gallery	14		Failed
MPI	FNR.DC.5532	East Gallery	14		Bison/Yak	1105.6	1192.7	1208.7	1427.7	1580.7	1648.8	2131.1		2853.6	2869.6
MPI	FNR.DC.5533	East Gallery	14		Rhinocerotidae	1105.6	1182.6	1198.6	1453.7			2145.1		2869.5
MPI	FNR.DC.5534	East Gallery	14		Failed
MPI	FNR.DC.5535	East Gallery	14		Equidae	1105.4			1427.6	1550.6		2145		2883.3
MPI	FNR.DC.5536	East Gallery	14		Bison/Yak	1105.4	1192.5	1208.5	1427.5	1580.6	1648.7	2130.9		2853.2
MPI	FNR.DC.5537	East Gallery	14		Failed
MPI	FNR.DC.5538	East Gallery	14		Cervidae/Gazella/Saiga	1105.5	1180.6	1196.6	1427.7	1550.7	1648.7	2131		2883.4	2899.4
MPI	FNR.DC.5539	East Gallery	14		Failed
MPI	FNR.DC.5540	East Gallery	14		Bison/Yak	1105.5	1192.6	1208.6	1427.7	1580.7	1648.8	2131		2853.4	2869.4
MPI	FNR.DC.5541	East Gallery	14		Failed	1105.6	1180.6	1196.6	1427.7	1580.8	1648.8
MPI	FNR.DC.5542	East Gallery	14		Felidae/Ursidae	1105.6			1453.7	1566.8		2163.1		2853.6	2869.6
MPI	FNR.DC.5543	East Gallery	14		Bison/Yak	1105.6	1192.7	1208.7	1427.8	1580.7	1648.9	2131.1		2853.5	2869.5		3033.7
MPI	FNR.DC.5544	East Gallery	14		Felidae	1105.6	1207.6		1453.7	1566.8		2163.1		2853.5			2999.6
MPI	FNR.DC.5545	East Gallery	14		Equidae	1105.6	1182.6	1198.6	1427.7	1550.7				2883.5
MPI	FNR.DC.5546	East Gallery	14		Cervidae/Gazella/Saiga	1105.5	1180.5	1196.5	1427.6	1550.6		2130.9		2883.1	2899.1
MPI	FNR.DC.5547	East Gallery	14		Failed
MPI	FNR.DC.5548	East Gallery	14		Cervidae/Gazella/Saiga	1105.5	1180.6	1196.6	1427.7	1550.7	1648.8	2131		2883.3	2899.3
MPI	FNR.DC.5549	East Gallery	14		Failed	1105.6			1453.7
MPI	FNR.DC.5550	East Gallery	14		Equidae	1105.6			1427.7			2145		2883.1		2983.2	2999.2
MPI	FNR.DC.5551	East Gallery	14		Bison/Yak	1105.6			1427.8			2131.1		2853.2			3033.3
MPI	FNR.DC.5552	East Gallery	14		Equidae	1105.7			1427.9			2145.2		2883.3		2983.5	2999.4
MPI	FNR.DC.5553	East Gallery	14		Ovis/Capra/Cervidae/Gazella/Saiga	1105.7			1427.9		1649	2131.2		2883.4	2899.4		3033.5
MPI	FNR.DC.5554	East Gallery	14		Ovis/Capra/Cervidae/Gazella/Saiga	1105.8			1428			2131.3		2883.5		3017.6	3033.6
MPI	FNR.DC.5555	East Gallery	14		Felidae	1105.8			1453.9			2163.3		2853.6
MPI	FNR.DC.5556	East Gallery	14		Bison/Yak	1105.9	1192.9	1208.9	1428		1649.2	2131.4		2853.7	2869.7		3033.3
MPI	FNR.DC.5557	East Gallery	14		Cervidae/Gazella/Saiga	1105.3	1182.3	1198.3	1427.4	1550.4	1648.4	2131.5	2792.3	2883.4	2899.4	3017.3	3033.3
MPI	FNR.DC.5558	East Gallery	14		Equidae	1105.3			1427.4	1550.4		2145.6		2883.5		2983.7	2999.7
MPI	FNR.DC.5559	East Gallery	14		Rhinocerotidae	1105.4			1453.5	1550.6		2145.7	2792.8	2869.7	2885.7	2983.8	2999.8
MPI	FNR.DC.5560	East Gallery	14		Failed	1105.5			1427.6			2131.8		2883.9		3017.8	3033.8
MPI	FNR.DC.5561	East Gallery	14		Rhinocerotidae	1105.6			1453.7	1550.7		2145.9	2793	2869	2885	2983.2	2999.2
MPI	FNR.DC.5562	East Gallery	14		Equidae	1105.6			1427.8	1550.9		2145		2883.2		2983.2	2999.2
MPI	FNR.DC.5563	East Gallery	14		Equidae	1105.7			1427.9	1550.9		2145.2		2883.4		2983.5	2999.5
MPI	FNR.DC.5564	East Gallery	14		Rhinocerotidae	1105.7			1453.9	1550		2145.2		2869.5	2885.5	2983.5	2999.5
MPI	FNR.DC.5565	East Gallery	14		Ovis/Capra/Cervidae/Gazella/Saiga	1105.8			1428		1649	2131.4		2883.6	2899.6		3033.6
MPI	FNR.DC.5566	East Gallery	14		Bison/Yak	1105.8	1192.9	1208.9	1428		1649.1	2131.4		2853.7			3033.8
MPI	FNR.DC.5567	East Gallery	14		Elephantidae	1105.9			1454			2115.1		2853.8			3015.8
MPI	FNR.DC.5568	East Gallery	14		Bison/Yak	1105.9		1208.9	1428.1		1649.2	2131.5	2792.9	2853.9	2869.9		3033.9
MPI	FNR.DC.5569	East Gallery	14		Equidae	1105.3			1427.4	1550.4		2145.5		2883.5		2983.5	2999.5
MPI	FNR.DC.5570	East Gallery	14		Elephantidae	1105.4			1453.5			2115.6		2853.7		2999.8	3015.8
MPI	FNR.DC.5571	East Gallery	14		Failed	1105.5			1427.6		1648.6	2131.7		2883.8		3017.8	3033.8
MPI	FNR.DC.5572	East Gallery	14		Bison/Yak	1105.5	1192.6	1208.6	1427.6		1648.7	2131.8	2792.8	2853	2869		3033
MPI	FNR.DC.5573	East Gallery	14		Failed
MPI	FNR.DC.5574	East Gallery	14		Equidae	1105.6			1427.8			2145.1		2883.3		2983.3	2999.3
MPI	FNR.DC.5575	East Gallery	14		Rhinocerotidae	1105.7			1453.9	1550		2145.2		2869.2		2983.5	2999.5
MPI	FNR.DC.5576	East Gallery	14		Equidae	1105.7			1427.9			2145.3		2883.5		2983.5	2999.5
MPI	FNR.DC.5577	East Gallery	14		Equidae	1105.8			1427.9	1550.9		2145.3		2883.6		2983.7	2999.7
MPI	FNR.DC.5578	East Gallery	14		Capra/Rangifer	1105.9			1428		1649.1	2131.4		2883.7			3093.8
MPI	FNR.DC.5579	East Gallery	14		Bison/Yak	1105.9			1428.1		1649.2	2131.5		2853.8			3033.9
MPI	FNR.DC.5580	East Gallery	14		Cervidae/Gazella/Saiga	1105.9			1428.1	1551.1	1649.2	2131.5		2883.9	2899.9		3033.9
MPI	FNR.DC.5581	East Gallery	14		Ovis/Capra/Cervidae/Gazella/Saiga	1105.3			1427.4		1648.4	2131.5		2883.4		3017.4	3033.4
MPI	FNR.DC.5582	East Gallery	14		Ovis/Capra/Cervidae/Gazella/Saiga	1105.4			1427.5		1648.5	2131.7		2883.7	2899.7		3033.7
MPI	FNR.DC.5583	East Gallery	14		Bison/Yak	1105.5	1192.6	1208.6	1427.6		1648.7	2131.8		2853.9	2869.9	3017.9	3033.9
MPI	FNR.DC.5584	East Gallery	14		Rhinocerotidae	1105.5			1453.7	1550.8		2145		2869.9		2983	2999
MPI	FNR.DC.5585	East Gallery	14		Rhinocerotidae	1105.6			1453.8	1550.8		2145	2793.3	2869.2	2885.2	2983.3	2999.3
MPI	FNR.DC.5586	East Gallery	14		Ovis/Capra/Cervidae/Gazella/Saiga	1105.6			1427.8		1648.9	2131.1		2883.3	2899.3	3017.3	3033.3
MPI	FNR.DC.5587	East Gallery	14		Equidae	1105.7			1427.8			2145.2		2883.3		2983.4	2999.4
MPI	FNR.DC.5588	East Gallery	14		Ovis/Capra/Cervidae/Gazella/Saiga	1105.8			1427.9			2131.2		2883.5		3017.6	3033.6
MPI	FNR.DC.5589	East Gallery	14		Cervidae/Gazella/Saiga	1105.8			1428	1551	1649.1	2131.3		2883.6	2899.6		3033.6
MPI	FNR.DC.5590	East Gallery	14		Equidae	1105.9			1428			2145.5		2883.8	2899.8	2983.9	2999.9
MPI	FNR.DC.5591	East Gallery	14		Cervidae/Gazella/Saiga	1105.9			1428.2	1551.2	1649.3	2131.6		2883.9	2899.9
MPI	FNR.DC.5592	East Gallery	14		Equidae	1106			1428.2	1551.2		2145.8		2884			3000.1
MPI	FNR.DC.5593	East Gallery	14		Cervidae/Gazella/Saiga	1105.4			1427.5	1550.5	1648.5	2131.6		2883.6	2899.6	3017.6	3033.6
MPI	FNR.DC.5594	East Gallery	14		Cervidae/Gazella/Saiga	1105.4			1427.5	1550.6	1648.6	2131.7		2883.7	2899.7	3017.7	3033.7
MPI	FNR.DC.5595	East Gallery	14		Cervidae/Gazella/Saiga	1105.5			1427.6	1550.6	1648.7	2131.8	2792.9	2883.9	2899.9		3033
MPI	FNR.DC.5596	East Gallery	14		Ovis/Capra/Cervidae/Gazella/Saiga	1105.5			1427.7		1648.8	2131.9		2883	2899		3033.7
MPI	FNR.DC.5597	East Gallery	14		Rhinocerotidae	1105.6			1453.8	1550.9		2145.2		2869.2		2983.3	2999.3
MPI	FNR.DC.5598	East Gallery	14		Rhinocerotidae	1105.7			1453.8	1550		2145.1		2869.4		2983.4	2999.4
MPI	FNR.DC.5599	East Gallery	14		Failed	1105.8			1427.9		1649	2131.1		2883.5	2899.5
MPI	FNR.DC.5600	East Gallery	14		Equidae	1105.8			1428			2145.3		2883.5		2983.7	2999.7
MPI	FNR.DC.5601	East Gallery	14		Ovis/Cervidae/Gazella/Saiga	1105.9			1428			2131.4		2883.7			3033.8
MPI	FNR.DC.5602	East Gallery	14		Ovis/Cervidae/Gazella/Saiga	1105.9			1428.1			2131.5		2883.8		3018	3034
MPI	FNR.DC.5603	East Gallery	14		Cervidae/Gazella/Saiga	1106			1428.2	1551.3	1649.3	2131.6		2884	2899.9	3018	3034
MPI	FNR.DC.5604	East Gallery	14		Ovis/Cervidae/Gazella/Saiga	1106			1428.2		1649.4	2131.6		2883.9	2900		3034
MPI	FNR.DC.5605	East Gallery	14		Equidae	1105.4	1182.4	1198.4	1427.5	1550.5		2145.6		2883.6		2983.6	2999.6
MPI	FNR.DC.5606	East Gallery	14		Bison/Yak	1105.4	1192.5	1208.5	1427.5		1648.6	2131.7		2853.7		3017.8	3033.8
MPI	FNR.DC.5607	East Gallery	14		Bison/Yak	1105.5	1192.6	1208.6	1427.6		1648.7	2131.8		2853.9	2869.9		3033
MPI	FNR.DC.5608	East Gallery	14		Rhinocerotidae	1105.6			1453.8	1550.8		2145		2869.1		2983	2999
MPI	FNR.DC.5609	East Gallery	14		Equidae	1105.6			1427.8	1550.9		2145.1		2883.3		2983.3	2999.3
MPI	FNR.DC.5610	East Gallery	14		Failed	1105.7	1182.7	1198.7	1427.8	1550.9				2883.4
MPI	FNR.DC.5611	East Gallery	14		Rhinocerotidae	1105.7			1454			2145.2		2869.5		2983.6	2999.6
MPI	FNR.DC.5612	East Gallery	14		Rhinocerotidae	1105.8			1454	1550.1		2145.4		2869.5
MPI	FNR.DC.5613	East Gallery	14		Ovis/Cervidae/Gazella/Saiga	1105.9			1428			2131.5		2883.7			3033.8
MPI	FNR.DC.5614	East Gallery	14		Ovis/Capra/Cervidae/Gazella/Saiga	1105.9			1428.1		1649.2	2131.6		2883.9	2899.9
MPI	FNR.DC.5615	East Gallery	14		Ovis/Capra/Cervidae/Gazella/Saiga	1105.9			1428.2			2131.6		2883.9			3034
MPI	FNR.DC.5616	East Gallery	14		Equidae	1106			1428.1			2145.6		2884		2984.1	3000.1
MPI	FNR.DC.5617	East Gallery	14		Equidae	1105.4	1182.4	1198.4	1427.5	1550.6		2145.6		2883.6		2983.7	2999.7
MPI	FNR.DC.5618	East Gallery	14		Ovis/Cervidae/Gazella/Saiga	1105.5			1427.6		1648.7	2131.8		2883.9		3017.9	3033.9
MPI	FNR.DC.5619	East Gallery	14		Equidae	1105.5	1182.6	1198.6	1427.7	1550.7		2145.9		2883		2983.1	2999.1
MPI	FNR.DC.5620	East Gallery	14		Cervidae/Gazella/Saiga	1105.6			1427.8	1550.8	1648.9	2131		2883.1			3033.2
MPI	FNR.DC.5621	East Gallery	14		Rhinocerotidae	1105.7			1453.8	1550.9		2145.1		2869.3		2983.4	2999.4
MPI	FNR.DC.5622	East Gallery	14		Capra/Rangifer	1105.8			1428		1649	2131.3		2883.5	2899.4		3093.6
MPI	FNR.DC.5623	East Gallery	14		Bison/Yak	1105.8	1192.9	1208.9	1428			2131.3		2853.5		3017.7	3033.7
MPI	FNR.DC.5624	East Gallery	14		Bison/Yak	1105.8		1209	1428.1		1649.2	2131.4		2853.8	2869.8		3033.8
MPI	FNR.DC.5625	East Gallery	14		Ovis/Cervidae/Gazella/Saiga	1105.9			1428.1		1649.2	2131.6	2792.7	2883.9	2899.9		3034
MPI	FNR.DC.5626	East Gallery	14		Bison/Yak	1105.9		1209	1428.1			2131.6		2853.9			3034
MPI	FNR.DC.5627	East Gallery	14		Cervidae	1106			1428.2			2131.6		2883.9	2899.9	3044.1	3060.8
MPI	FNR.DC.5628	East Gallery	14		Ursidae	1106			1454.2	1550.3		2163.7		2854.1	2870.1	2958.2
MPI	FNR.DC.5629	East Gallery	14		Bison/Yak	1105.1	1192.2	1208.2	1427.2	1580.2	1648.3	2131.4	2792.8	2853.5	2869.5	3017.3	3033.3
MPI	FNR.DC.5630	East Gallery	14		Failed	1105.2	1182.8	1198.8	1427.3	1550.3				2883.5
MPI	FNR.DC.5631	East Gallery	14		Bison/Yak	1105.2	1192.3	1208.4	1427.4			2131.6		2853.7			3033.8
MPI	FNR.DC.5632	East Gallery	14		Failed	1105.4			1453.5	1550.5				2869.9
MPI	FNR.DC.5633	East Gallery	14		Failed	1105.4			1453.6	1566.6
MPI	FNR.DC.5634	East Gallery	14		Failed	1105.5			1427.6
MPI	FNR.DC.5635	East Gallery	14		Failed				1427.7
MPI	FNR.DC.5636	East Gallery	14		Bison/Yak	1105.6			1427.8			2131.1		2853.4			3034.5
MPI	FNR.DC.5637	East Gallery	14		Failed
MPI	FNR.DC.5638	East Gallery	14		Failed	1105.7			1453.8
MPI	FNR.DC.5639	East Gallery	14		Equidae	1105.7			1427.9			2145.3					2999.9
MPI	FNR.DC.5640	East Gallery	14		Failed	1105.7			1453.9
MPI	FNR.DC.5641	East Gallery	14		Ovis/Cervidae/Gazella/Saiga	1105.1			1427.2		1648.4	2131.4		2883.4	2899.4		3033.5
MPI	FNR.DC.5642	East Gallery	14		Rhinocerotidae	1105.2	1182.1	1198.2	1453.3	1550.3				2869.6
MPI	FNR.DC.5643	East Gallery	14		Failed
MPI	FNR.DC.5644	East Gallery	14		Failed	1105.4			1427.5					2883
MPI	FNR.DC.5645	East Gallery	14		Equidae	1105.4			1427.5		2145.9			2883
MPI	FNR.DC.5646	East Gallery	14		Failed	1105.5			1427.7
MPI	FNR.DC.5647	East Gallery	14		Rhinocerotidae	1105.6			1453.7			2145.1		2869.3			2999.5
MPI	FNR.DC.5648	East Gallery	14		Failed	1105.6	1182.6	1198.6	1427.8	1550.8				2883.4
MPI	FNR.DC.5649	East Gallery	14		Failed	1105.6			1427.8					2883.6
MPI	FNR.DC.5650	East Gallery	14		Equidae	1105.7			1427.9			2145.3		2883.7			2999.8
MPI	FNR.DC.5651	East Gallery	14		Bison/Yak	1105.7		1209.9	1427.9	1581	1649.1	2145.3		2853.5	2869.6
MPI	FNR.DC.5652	East Gallery	14		Failed	1105.7			1453.9
MPI	FNR.DC.5653	East Gallery	14		Failed
MPI	FNR.DC.5654	East Gallery	14		Failed	1105.2	1180.2	1196.2	1427.3	1550.4				2883.7
MPI	FNR.DC.5655	East Gallery	14		Bison/Yak	1105.3	1192.4	1208.4	1427.4		1648.6	2131.7		2853.9	2869.9		3033
MPI	FNR.DC.5656	East Gallery	14		Cervidae/Gazella/Saiga	1105.4			1427.6	1550.7	1648.6			2883.9	2899
MPI	FNR.DC.5657	East Gallery	14		Failed	1105.5			1427.7		1648.8			2883.2
MPI	FNR.DC.5658	East Gallery	14		Failed	1105.5			1427.7		1648.8			2883.2
MPI	FNR.DC.5659	East Gallery	14		Capra/Rangifer	1105.6			1427.8			2131.1					3093.5
MPI	FNR.DC.5660	East Gallery	14		Failed	1105.7			1427.8								3033.7
MPI	FNR.DC.5661	East Gallery	14		Failed	1105.7			1427.9								3033.6
MPI	FNR.DC.5662	East Gallery	14		Cervidae/Gazella/Saiga	1105.7			1428	1550		2131.4		2883.9	2899.8		3033.8
MPI	FNR.DC.5663	East Gallery	14		Bison/Yak	1105.7		1208.9	1428			2132.5		2853.9			3034.1
MPI	FNR.DC.5664	East Gallery	14		Failed	1105.8			1428			2131.6		2883.9			3033.8
MPI	FNR.DC.5665	East Gallery	14		Cervidae/Gazella/Saiga	1105.2	1180.2	1196.2	1427.4	1550.2	1648.4			2883.7
MPI	FNR.DC.5666	East Gallery	14		Failed	1105.3			1427.4	1550.4				2883.8	2899.8
MPI	FNR.DC.5667	East Gallery	14		Ovis/Cervidae/Gazella/Saiga	1105.4			1427.5		1648.5	2131.8		2883.9	2899
MPI	FNR.DC.5668	East Gallery	14		Failed	1105.5			1427.6		1648.8	2131.9		2883.4	2899.4
MPI	FNR.DC.5669	East Gallery	14		Failed	1105.5			1427.6
MPI	FNR.DC.5670	East Gallery	14		Bison/Yak	1105.6	1192.7	1208.7	1427.8	1580.8	1648.9	2131.1		2853.3	2869.3		3033.6
MPI	FNR.DC.5671	East Gallery	14		Equidae	1105.6			1427.8			2145.2		2883.7			3000.7
MPI	FNR.DC.5672	East Gallery	14		Failed	1105.6											2999.7
MPI	FNR.DC.5673	East Gallery	14		Bison/Yak	1105.7			1427.9			2131.8		2853.7			3033.7
MPI	FNR.DC.5674	East Gallery	14		Bison/Yak	1105.7		1208.9	1428		1649.1	2131.5		2853.9			3033.9
MPI	FNR.DC.5675	East Gallery	14		Failed	1105.8			1428			2131.5		2883.9			3034
MPI	FNR.DC.5676	East Gallery	14		Failed
MPI	FNR.DC.5677	East Gallery	14		Failed	1105.3			1453.3
MPI	FNR.DC.5678	East Gallery	14		Cervidae/Gazella/Saiga	1105.3	1180.3	1196.3	1427.4	1550.5				2883.8
MPI	FNR.DC.5679	East Gallery	14		Rhinocerotidae	1105.4	1182.4	1198.4	1453.5	1550.5				2869.9	2885		2999.1
MPI	FNR.DC.5680	East Gallery	14		Bison/Yak	1105.4		1208.7	1427.6		1648.8	2131.9		2853.2			3033.3
MPI	FNR.DC.5681	East Gallery	14		Failed	1105.5	1182.7	1198.7	1427.6	1550.7				2883.3
MPI	FNR.DC.5682	East Gallery	14		Failed	1105.6
MPI	FNR.DC.5683	East Gallery	14		Failed	1105.6			1427.9			2131.4					3033.6
MPI	FNR.DC.5684	East Gallery	14		Failed	1105.6			1427.9					2883.7			3033.8
MPI	FNR.DC.5685	East Gallery	14		Canidae	1105.8			1454	? 1566.2		2131.4		2853.8	2869.8
MPI	FNR.DC.5686	East Gallery	14		Equidae	1105.8			1428			2145.1		2883.9		2983.9	2999.9
MPI	FNR.DC.5687	East Gallery	14		Bison/Yak	1105.8	1192.9	1208.9	1428.1			2131.5		2853.9			3033.8
MPI	FNR.DC.5688	East Gallery	14		Failed	1105.9			1428.1			2131.6		2884			3034.2
MPI	FNR.DC.5689	East Gallery	14		Failed
MPI	FNR.DC.5690	East Gallery	14		Failed	1105.5			1427.6			2144.9					2999.2
MPI	FNR.DC.5691	East Gallery	14		Rhinocerotidae	1105.4			1453.6			2145.9		2869.1			2999
MPI	FNR.DC.5692	East Gallery	14		Bison/Yak	1105.5	1192.7	1208.7	1427.7	1580.9	1648.7	2131		2853.2			3033.5
MPI	FNR.DC.5693	East Gallery	14		Failed	1105.5			1427.7		1648.8	2131		2883.4	2899.3
MPI	FNR.DC.5694	East Gallery	14		Cervidae/Gazella/Saiga	1105.6			1427.8	1550.9	1648.9	2131.2		2883.5	2899.5
MPI	FNR.DC.5695	East Gallery	14		Failed	1105.5			1427.7			2132.1		2883.4	2899.7
MPI	FNR.DC.5696	East Gallery	14		Bison/Yak	1105.7	1192.8	1208.9	1427.9			2131.4		2853.7		3017.9	3033.9
MPI	FNR.DC.5697	East Gallery	14		Ovis/Cervidae/Gazella/Saiga	1105.8			1428		1649.1	2131.4		2883.8	2899.8		3033.7
MPI	FNR.DC.5698	East Gallery	14		Bison/Yak	1105.8		1209.8	1428			2131.5		2853.9			3034
MPI	FNR.DC.5699	East Gallery	14		Bison/Yak	1105.8		1208.9	1428.1			2131.6		2854.1
MPI	FNR.DC.5700	East Gallery	14		Ursidae	1105.9			1454.1			2163.6		2854.1	2870	2958.1
MPI	FNR.DC.5701	East Gallery	14		Failed	1105.3			1427.4			2131.7
MPI	FNR.DC.5702	East Gallery	14		Bison/Yak	1105.4	1192.4	1208.4	1427.5	1580.5	1648.6	2131.8	2792.9	2853	2869
MPI	FNR.DC.5703	East Gallery	14		Capra/Rangifer	1105.4			1427.6		1648.7	2131.9					3093.2
MPI	FNR.DC.5704	East Gallery	14		Ovis	1105.5			1427.7	1580.7	1648.7	2131	2793.1	2883.3	2899.3	3017.4	3033.4
MPI	FNR.DC.5705	East Gallery	14		Ursidae	1105.6			1453.8			2163.1		2853.4
MPI	FNR.DC.5706	East Gallery	14		Cervidae/Gazella/Saiga	1105.6			1427.8	1550.9	1649	2131.2	2793.4	2883.6	2899.6		3033.6
MPI	FNR.DC.5707	East Gallery	14		Failed	1105.7			1453.9					2853.7
MPI	FNR.DC.5708	East Gallery	14		Failed	1105.5	1182.5		1427.6			2144.9		2883.2
MPI	FNR.DC.5709	East Gallery	14		Rhinocerotidae	1105.8			1454.1			2145.5		2870	2885.9		3000.2
MPI	FNR.DC.5710	East Gallery	14		Failed
MPI	FNR.DC.5711	East Gallery	14		Bison/Yak	1105.9		1209	1428.1		1649.3	2131.7		2854.2	2870.1
MPI	FNR.DC.5712	East Gallery	14		Failed	1105.6			1427.7			2131.3		2853.4			3033.6
MPI	FNR.DC.5713	East Gallery	14		Ovis/Cervidae/Gazella/Saiga	1105.3			1427.4		1648.5	2131.7		2883.8		3017.8	3033.9
MPI	FNR.DC.5714	East Gallery	14		Cervidae/Gazella/Saiga/Equidae	1105.4			1427.8	1551	1648.8	2131.1		2883.3	2899.4
MPI	FNR.DC.5715	East Gallery	14		Ovis/Capra/Cervidae/Gazella/Saiga	1105.4			1427.6		1648.7	2131.9		2883.2	2899.2
MPI	FNR.DC.5716	East Gallery	14		Bison/Yak	1105.5		1208.7	1427.7		1648.8	2131.1	2793.1	2853.3	2869.3	3017.5	3033.5
MPI	FNR.DC.5717	East Gallery	14		Cervidae/Gazella/Saiga	1105.6	1180.7	1196.7	1427.8	1550.8	1648.9			2883.5	2899.5
MPI	FNR.DC.5718	East Gallery	14		Bison/Yak	1105.7		1208.7	1427.9		1649	2131.2		2853.6
MPI	FNR.DC.5719	East Gallery	14		Bison/Yak	1105.7	1192.9	1208.9	1428		1649.1	2131.4		2853.8	2869.8		3033.9
MPI	FNR.DC.5720	East Gallery	14		Failed	1105.6			1427.8			2131.1		2883.5			3033.6
MPI	FNR.DC.5721	East Gallery	14		Bison/Yak	1105.8		1208.9	1428.1			2131.6		2854			3034.1
MPI	FNR.DC.5722	East Gallery	14		Equidae	1105.9			1428.1			2145.7		2884.2	2899.9	2984.4
MPI	FNR.DC.5723	East Gallery	14		Failed	1105.9			1428.1								3034.2
MPI	FNR.DC.5724	East Gallery	14		Rhinocerotidae	1105.9			1454.2			2145.7		2870.2		2984.3	3000.4
MPI	FNR.DC.5725	East Gallery	14		Cervidae/Gazella/Saiga	1105.2			1427.3	1550.2	1648.4	2131.5		2883.6		3017.5	3033.4
MPI	FNR.DC.5726	East Gallery	14		Equidae	1105.3			1427.3	1550.4		2145.5		2883.6			2999.7
MPI	FNR.DC.5727	East Gallery	14		Equidae	1105.3			1427.4			2145.6		2883.8		2983.9	2999.9
MPI	FNR.DC.5728	East Gallery	14		Ovis/Cervidae/Gazella/Saiga	1105.4			1427.5			2131.8		2883		3017	3033
MPI	FNR.DC.5729	East Gallery	14		Failed	1105.5		1208.7	1427.7		1648.9	2131.1		2853.4			3033.5
MPI	FNR.DC.5730	East Gallery	14		Ovis/Cervidae/Gazella/Saiga	1105.5	1180.6	1196.6	1427.7			2131		2883.3	2899.3		3033.4
MPI	FNR.DC.5731	East Gallery	14		Bison/Yak	1105.5			1427.7			2131.2		2853.6			3033.6
MPI	FNR.DC.5732	East Gallery	14		Equidae	1105.6	1182.6	1198.6	1427.8			2145.2		2883.5	2899.5		2999.6
MPI	FNR.DC.5733	East Gallery	14		Rhinocerotidae	1105.7			1453.9			2145.3		2869.6		2983.8	2999.8
MPI	FNR.DC.5734	East Gallery	14		Capra	1105.7			1427.9	1581	1649.1	2131.4	2792.8	2883.3	2899.8		3093.8
MPI	FNR.DC.5735	East Gallery	14		Cervidae/Gazella/Saiga	1105.7			1428	1551	1649.1	2131.4		2883.9	2899.9		3034.1
MPI	FNR.DC.5736	East Gallery	14		Bison/Yak	1105.7	1192.8	1208.8	1428			2131.6		2853.9	2869.9		3034
MPI	FNR.DC.5737	East Gallery	14		Cervidae/Gazella/Saiga	1105.2			1427.3	1550.2		2131.6		2883.6	2899.6
MPI	FNR.DC.5738	East Gallery	14		Bison/Yak	1105.3	1192.4	1208.4	1427.4	1580.4	1648.4	2131.6		2853.7		3017.6	3033.8
MPI	FNR.DC.5739	East Gallery	14		Bison/Yak	1105.4	1192.4	1208.4	1427.5	1580.5	1648.6	2131.7		2853.9	2869.9	3017.9	3033
MPI	FNR.DC.5740	East Gallery	14		Cervidae/Gazella/Saiga	1105.4	1180.4	1196.4	1427.5	1550.6	1648.6	2131.9		2883.1	2899.1		3033.2
MPI	FNR.DC.5741	East Gallery	14		Bison/Yak	1105.4			1427.7			2131		2853.3			3033.2
MPI	FNR.DC.5742	East Gallery	14		Equidae	1105.5			1427.8	1550.8		2145.1		2883.3		2983.3	2999.4
MPI	FNR.DC.5743	East Gallery	14		Ovis/Cervidae/Gazella/Saiga	1105.6			1427.8		1648.9	2131.2		2883.5	2899.5		3033.6
MPI	FNR.DC.5744	East Gallery	14		Cervidae/Gazella/Saiga	1105.6			1427.8	? 1550.9		2131.2		2883.5	2899.5		3033.8
MPI	FNR.DC.5745	East Gallery	14		Cervidae/Gazella/Saiga	1105.7	1180.8	1196.8	1427.9	1551	1649	2131.4	2792.6	2883.7	2899.7		3033.8
MPI	FNR.DC.5746	East Gallery	14		Bison/Yak	1105.7	1192.8	1208.8	1427.9	1581	1649	2131.4		2853.7			3033.9
MPI	FNR.DC.5747	East Gallery	14		Bison/Yak	1105.7		1208.7	1428		1649.1	2131.4	2793	2853.8			3034
MPI	FNR.DC.5748	East Gallery	14		Bison/Yak	1105.8		1209	1428		1649.2	2131.5		2853.9			3034.1
MPI	FNR.DC.5749	East Gallery	14		Rhinocerotidae	1105.2	1182.2	1198.2	1453.3	1550.3		2145.5	2792.6	2869.6			2899
MPI	FNR.DC.5750	East Gallery	14		Bison/Yak	1105.3	1192.4	1208.4	1427.4	1550.5	1648.4	2131.6	2792.7	2853.8	2869.8		3033.8
MPI	FNR.DC.5751	East Gallery	14		Bison/Yak	1105.4	1192.5	1208.5	1427.5	1580.6	1648.6	2131.8		2853	2869		3033.9
MPI	FNR.DC.5752	East Gallery	14		Equidae	1105.5	1182.5	1198.5	1427.6	1550.7		2145.9	2820.1	2883.2		2983.9	2999.9
MPI	FNR.DC.5753	East Gallery	14		Capra	1105.5	1180.7	1196.7	1427.7	1580.7	1648.8	2131.1		2883.3			3093.4
MPI	FNR.DC.5754	East Gallery	14		Failed	1105.6
MPI	FNR.DC.5755	East Gallery	14		Cervidae	1105.6			1427.8			2131.3		2883.6	2899.6		3059.7
MPI	FNR.DC.5756	East Gallery	14		Cervidae/Gazella/Saiga	1105.7			1427.9	1550.9		2131.4		2883.8	2899.8		3033.6
MPI	FNR.DC.5757	East Gallery	14		Ovis/Cervidae/Gazella/Saiga	1105.7			1427.9			2131.4		2883.9			3033.9
MPI	FNR.DC.5758	East Gallery	14		Bison/Yak	1105.8		1209	1428			2131.4		2853.9			3033.7
MPI	FNR.DC.5759	East Gallery	14		Cervidae	1105.8			1428			2131.5		2884	2900		3060.1
MPI	FNR.DC.5760	East Gallery	14		Capra/Rangifer	1105.8			1428			2131.6		2884	2900		3094.2
MPI	FNR.DC.5761	East Gallery	14		Cervidae/Gazella/Saiga	1105.3	1180.2	1196.2	1427.4	1550.4	1648.5	2131.7		2883.8	2899.8
MPI	FNR.DC.5762	East Gallery	14		Bison/Yak	1105.3	1192.5	1208.5	1427.5	1580.5	1648.5	2131.8	2792.8	2853.8	2869.8	3017.9	3033.9
MPI	FNR.DC.5763	East Gallery	14		Cervidae/Gazella/Saiga	1105.5	1180.5	1196.5	1427.6	1550.6	1648.6	2131.8		2883	2899.1		3033.2
MPI	FNR.DC.5764	East Gallery	14		Rhinocerotidae	1105.5			1453.7	1550.7		2145		2869.2		2983.3	2999.3
MPI	FNR.DC.5765	East Gallery	14		Canidae	1105.5			1453.7			2131.1		2853.3	2869.3	2983.4	2999.4
MPI	FNR.DC.5766	East Gallery	14		Cervidae/Gazella/Saiga	1105.6	1180.7	1196.7	1427.8	1550.8	1648.9	2131.3		2883.6	2899.6		3033.6
MPI	FNR.DC.5767	East Gallery	14		Failed	1105.7			1427.9	1550.9				2883.7
MPI	FNR.DC.5768	East Gallery	14		Failed
MPI	FNR.DC.5769	East Gallery	14		Bison/Yak	1105.5	1192.7	1208.7	1427.7	1580.7	1648.8	2131.1		2853.3
MPI	FNR.DC.5770	East Gallery	14		Canidae	1105.5			1453.7	1566.6		2131.1		2853.3	2869.3
MPI	FNR.DC.5771	East Gallery	14		Cervidae/Gazella/Saiga	1105.5	1180.6	1196.6	1427.7	1550.7	1648.7	2131		2883.3	2899.2
MPI	FNR.DC.5772	East Gallery	14		Cervidae/Gazella/Saiga	1105.5	1180.5	1196.6	1427.7	1550.7	1648.8	2131		2883.3	2899.3
MPI	FNR.DC.5773	East Gallery	14		Bison/Yak	1105.5	1192.7	1208.7	1427.7	1580.7	1648.8	2131.1		2853.3	2869.3
MPI	FNR.DC.5774	East Gallery	14		Equidae	1105.5			1427.7	1550.7		2145.1		2883.4	2899.3
MPI	FNR.DC.5775	East Gallery	14		Bison/Yak	1105.5	1192.6	1208.6	1427.7	1580.8	1648.8	2131.1		2853.3	2869.3
MPI	FNR.DC.5776	East Gallery	14		Cervidae/Gazella/Saiga	1105.5	1180.6	1196.6	1427.7	1550.7	1648.8	2131		2883.2	2899.4
MPI	FNR.DC.5777	East Gallery	14		Ovis/Capra	1105.5	1180.6	1196.6	1427.7	1580.7	1648.8	2131.1		2883.4	2899.3		? 3094
MPI	FNR.DC.5778	East Gallery	14		Ovis/Capra	1105.5	1180.5	1196.5	1427.7	1580.7	1648.7	2131.1		2883.5	2899.5		? 3033.6
MPI	FNR.DC.5779	East Gallery	14		Ovis/Capra	1105.6	1180.6	1196.6	1427.7	1580.8	1648.8	2131.1		2883.6	2899.6
MPI	FNR.DC.5780	East Gallery	14		Bison/Yak	1105.6	1192.6	1208.6	1427.7	1580.7	1648.8	2131.1		2853.5
MPI	FNR.DC.5781	East Gallery	14		Equidae	1105.5	1182.6	1198.6	1427.7	1550.7		2145.1		2883.4	2899.4
MPI	FNR.DC.5782	East Gallery	14		Bison/Yak	1105.5	1192.7	1208.7	1427.7	1580.8	1648.8			2853.4
MPI	FNR.DC.5783	East Gallery	14		Rhinocerotidae	1105.5			1453.7	1550.8		2145.1		2869.4	2885.5
MPI	FNR.DC.5784	East Gallery	14		Equidae	1105.5	1182.6	1198.6	1427.7	1550.7		2145		2883.3
MPI	FNR.DC.5785	East Gallery	14		Equidae	1105.5	1182.5	1198.5	1427.5	1550.7		2145.1		2883.3	2899.3
MPI	FNR.DC.5786	East Gallery	14		Cervidae/Gazella/Saiga	1105.5	1180.6	1196.6	1427.7	1550.7	1648.6	2131.1		2883.3	2899.3
MPI	FNR.DC.5787	East Gallery	14		Cervidae/Gazella/Saiga	1105.5	1180.5	1196.5	1427.7	1550.7	1648.8	2131		2883.3	2899.3
MPI	FNR.DC.5788	East Gallery	14		Bison/Yak	1105.5	1192.6	1208.6	1427.7	1580.8	1648.8	2131		2853.4	2869.4
MPI	FNR.DC.5789	East Gallery	14		Bison/Yak	1105.5	1192.6	1208.6	1427.7	1580.7	1648.8	2131.1		2853.4
MPI	FNR.DC.5790	East Gallery	14		Rhinocerotidae	1105.5	1182.6	1198.6	1453.7	1550.7		2145		2869.4
MPI	FNR.DC.5791	East Gallery	14		Cervidae/Gazella/Saiga	1105.5	1180.6	1196.6	1427.7	1550.7	1648.8	2131		2883.3	2899.3
MPI	FNR.DC.5792	East Gallery	14		Failed	1105.6	1182.6		1427.7	1550.8
MPI	FNR.DC.5793	East Gallery	14		Cervidae/Gazella/Saiga	1105.5	1180.6	1196.6	1427.7	1550.7	1648.8	2131		2883.1	2899.1
MPI	FNR.DC.5794	East Gallery	14		Rhinocerotidae	1105.5			1453.7	1550.7		2145		2869.1			2999.3
MPI	FNR.DC.5795	East Gallery	14		Cervidae/Gazella/Saiga	1105.5			1427.7	1550.7	1648.8	2131		2883.3	2899.3		3033.3
MPI	FNR.DC.5796	East Gallery	14		Bison/Yak	1105.5			1427.7	1580.8	1648.8			2853.4	2869.4
MPI	FNR.DC.5797	East Gallery	14		Cervidae/Gazella/Saiga	1105.5			1427.7	1550.8	1648.8	2131		2883.4	2899.4
MPI	FNR.DC.5798	East Gallery	14		Cervidae/Gazella/Saiga	1105.5	1180.6	1196.6	1427.7	1550.7	1648.8	2131.1		2883.4	2899.4
MPI	FNR.DC.5799	East Gallery	14		Rhinocerotidae	1105.5	1182.6	1198.6	1453.7	1550.7		2145		2869.4			2999.4
MPI	FNR.DC.5800	East Gallery	14		Ovis/Capra	1105.5	1180.6	1196.6	1427.7	1580.8	1648.8	2131.1		2883.4	2899.4
MPI	FNR.DC.5801	East Gallery	14		Bison/Yak	1105.5	1192.6	1208.6	1427.7	1580.7	1648.8	2131.1		2853.3	2869.3
MPI	FNR.DC.5802	East Gallery	14		Rhinocerotidae	1105.5	1182.5	1198.5	1453.7	1550.7		2145		2869.3
MPI	FNR.DC.5803	East Gallery	14		Cervidae/Gazella/Saiga	1105.5	1180.6	1196.6	1427.7	1580.8	1648.8	2131		2883.3	2899.4
MPI	FNR.DC.5804	East Gallery	14		Cervidae/Gazella/Saiga	1105.5	1180.6	1196.6	1427.7	1550.7	1648.8	2131.1		2883.4	2899.4		3033.4
MPI	FNR.DC.5805	East Gallery	14		Bison/Yak	1105.5	1192.6	1208.6	1427.7	1580.8	1648.8	2131.1		2853.3	2869.3		3033.3
MPI	FNR.DC.5806	East Gallery	14		Failed
MPI	FNR.DC.5807	East Gallery	14		Equidae	1105.5	1182.5	1198.5	1427.7	1550.8		2145.1		2883.3
MPI	FNR.DC.5808	East Gallery	14		Elephantidae	1105.5			1453.7	1580.7		2115.1		2853.4
MPI	FNR.DC.5809	East Gallery	14		Rhinocerotidae	1105.5	1182.6	1198.6	1453.7	1550.7		2145		2869.4	2885.4
MPI	FNR.DC.5810	East Gallery	14		Cervidae/Gazella/Saiga	1105.5	1180.6	1196.6	1427.7	1550.7	1648.8	2131		2883.3	2899.3
MPI	FNR.DC.5811	East Gallery	14		Equidae	1105.5	1182.6	1198.6	1427.7	1550.8				2883.4	2899.4
MPI	FNR.DC.5812	East Gallery	14		Rhinocerotidae	1105.5	1182.6	1198.6	1453.7	1550.7		2145		2869.3
MPI	FNR.DC.5813	East Gallery	14		Cervidae/Gazella/Saiga	1105.6	1180.6	1196.6	1427.8	1550.8	1648.8	2131.1		2883.4	2899.4
MPI	FNR.DC.5814	East Gallery	14		Cervidae/Gazella/Saiga	1105.6	1180.7	1196.7	1427.8	1550.8	1648.8	2131.1		2883.4	2899.4		3033.8
MPI	FNR.DC.5815	East Gallery	14		Cervidae/Gazella/Saiga	1105.6	1180.7	1196.7	1427.8	1550.8	1648.9	2131.4		2883.4
MPI	FNR.DC.5816	East Gallery	14		Cervidae/Gazella/Saiga	1105.6	1180.7	1196.7	1427.8	1550.8	1648.9	2131.1		2883.6	2899.6		3033.5
MPI	FNR.DC.5817	East Gallery	14		Ursidae	1105.6		1233.7	1453.7	1566.8		2163.1		2853.4		2957.4
MPI	FNR.DC.5818	East Gallery	14		Equidae	1105.6	1182.6	1198.6	1427.7	1550.8		2145.1		2883.4	2899.4
MPI	FNR.DC.5819	East Gallery	12.1-12.2		Bison/Yak	1105.6	1192.7	1208.7	1427.8	1580.8	1648.9			2853.4
MPI	FNR.DC.5820	East Gallery	12.1-12.2		Bison/Yak	1105.5	1192.7	1208.7	1427.8	1580.7	1648.8	2131.1		2853.4	2869.4
MPI	FNR.DC.5821	East Gallery	12.1-12.2		Mustelidae	1105.6		1235.7	1453.8	1566.8		2147.1
MPI	FNR.DC.5822	East Gallery	12.1-12.2		Failed
MPI	FNR.DC.5823	East Gallery	12.1-12.2		Bison/Yak	1105.6	1192.7	1208.7	1427.7	1580.8	1648.8	2131.3		2853.6	2869.6
MPI	FNR.DC.5824	East Gallery	12.1-12.2		Failed
MPI	FNR.DC.5825	East Gallery	12.1-12.2		Bison/Yak	1105.6	1192.6	1208.6	1427.7	1580.7	1648.8	2131		2853.3
MPI	FNR.DC.5826	East Gallery	12.1-12.2		Ovis/Capra	1105.6	1180.6	1196.6	1427.8	1580.8	1648.9	2131.1		2883.3
MPI	FNR.DC.5827	East Gallery	12.1-12.2		Bison/Yak	1105.6	1192.7	1208.7	1427.8	1580.8	1648.8	2131.2		2853.4
MPI	FNR.DC.5828	East Gallery	12.1-12.2		Equidae	1105.5	1182.6	1198.6	1427.7	1550.8		2145.1		2883.4	2899.4		2999.6
MPI	FNR.DC.5829	East Gallery	12.1-12.2		Canidae	1105.6		1226.6	1453.8	1566.8		2131.1		2853.4	2869.4
MPI	FNR.DC.5830	East Gallery	12.1-12.2		Bison/Yak	1105.5		1208.6	1427.6	1580.7	1648.7	2131.1		2853.3			3033.3
MPI	FNR.DC.5831	East Gallery	12.1-12.2		Bison/Yak	1105.5	1192.7	1208.7	1427.6	1580.8	1648.8	2131		2853.3
MPI	FNR.DC.5832	East Gallery	12.1-12.2		Equidae	1105.5	1182.6	1198.6	1427.7	1550.7		2145.1		2883.1
MPI	FNR.DC.5833	East Gallery	12.1-12.2		Ovis/Capra	1105.5	1180.6	1196.6	1427.7	1580.8	1648.8	2131		2883.4	2899.4
MPI	FNR.DC.5834	East Gallery	12.1-12.2		Failed	1105.7	1182.7	1198.7	1427.9	1550.9				2883.6
MPI	FNR.DC.5835	East Gallery	12.1-12.2		Bison/Yak	1105.6	1192.6	1208.6	1427.8	1580.8	1648.8	2131.1		2853.3	2869.3
MPI	FNR.DC.5836	East Gallery	12.1-12.2		Ovis/Capra	1105.5			1427.7	1580.7	1648.8	2131		2883.3	2899.3
MPI	FNR.DC.5837	East Gallery	12.1-12.2		Bison/Yak	1105.5	1192.6	1208.6	1427.7	1580.7	1648.8	2131		2853.3	2869.3
MPI	FNR.DC.5838	East Gallery	12.1-12.2		Cervidae/Gazella/Saiga	1105.5			1427.7	1550.6	1648.8	2131		2883.3	2899.3
MPI	FNR.DC.5839	East Gallery	12.1-12.2		Ovis/Capra	1105.5	1180.6	1196.6	1427.8	1580.8	1648.8	2131.1		2883.4	2899.4
MPI	FNR.DC.5840	East Gallery	12.1-12.2		Cervidae/Gazella/Saiga	1105.5			1427.6	1550.7	1648.7	2131		2883.3	2899.3		3033.4
MPI	FNR.DC.5841	East Gallery	12.1-12.2		Equidae	1105.5	1182.6	1198.6	1427.7	1550.7		2145		2883.3			2999.5
MPI	FNR.DC.5842	East Gallery	12.1-12.2		Bison/Yak	1105.5	1192.6	1208.6	1427.7	1580.8	1648.8	2131.1		2853.3	2869.3
MPI	FNR.DC.5843	East Gallery	12.1-12.2		Bison/Yak	1105.6	1192.7	1208.7	1427.7	1580.8	1648.8	2131.1		2853.4		3017.4	3033.5
MPI	FNR.DC.5844	East Gallery	12.1-12.2		Canidae	1105.5		1226.7	1453.7	1566.8		2131.1		2853.3	2869.3
MPI	FNR.DC.5845	East Gallery	12.1-12.2		Cervidae/Gazella/Saiga	1105.5	1180.6	1196.6	1427.7	1550.7	1648.8	2131		2883.3	2899.3
MPI	FNR.DC.5846	East Gallery	12.1-12.2		Bison/Yak	1105.5	1192.6	1208.6	1427.7	1580.7	1648.8	2131		2853.3	2869.2		3033.5
MPI	FNR.DC.5847	East Gallery	12.1-12.2		Cervidae/Gazella/Saiga	1105.5	1180.6	1196.6	1427.7	1550.7	1648.8	2131		2883.3	2899.3
MPI	FNR.DC.5848	East Gallery	12.1-12.2		Ovis/Capra	1105.5	1180.6	1196.6	1427.7	1580.7	1648.8	2131.1		2883.3
MPI	FNR.DC.5849	East Gallery	12.1-12.2		Failed
MPI	FNR.DC.5850	East Gallery	12.1-12.2		Bison/Yak	1105.5	1192.6	1208.6	1427.7	1580.7	1648.8	2131.1		2853.4	2869.3
MPI	FNR.DC.5851	East Gallery	12.1-12.2		Failed
MPI	FNR.DC.5852	East Gallery	12.1-12.2		Cervidae	1105.5	1180.6	1196.6	1427.7	1550.8	1648.8	2131.1		2883.3	2899.3		3059.4
MPI	FNR.DC.5853	East Gallery	12.1-12.2		Failed
MPI	FNR.DC.5854	East Gallery	12.1-12.2		Ovis/Capra	1105.5	1180.6	1196.6	1427.7	1580.8	1648.8	2131.1		2883.3	2899.3
MPI	FNR.DC.5855	East Gallery	12.1-12.2		Bison/Yak	1105.5	1192.6	1208.6	1427.7	1580.7	1648.8	2131		2853.3	2869.3		3033.4
MPI	FNR.DC.5856	East Gallery	12.1-12.2		Elephantidae	1105.5			1453.7	1579.8		2115.1		2853.3
MPI	FNR.DC.5857	East Gallery	12.1-12.2		Failed	1105.5			1427.7	1550.3		2145		2883.3			2999.3
MPI	FNR.DC.5858	East Gallery	12.1-12.2		Failed
MPI	FNR.DC.5859	East Gallery	12.1-12.2		Failed	1105.5			1427.7	1580.7	1648.8			2853.3
MPI	FNR.DC.5860	East Gallery	12.1-12.2		Failed
MPI	FNR.DC.5861	East Gallery	12.1-12.2		Equidae	1105.6	1182.6	1198.6	1427.8	1550.8		2145.1		2883.4			2899.4
MPI	FNR.DC.5862	East Gallery	12.1-12.2		Failed
MPI	FNR.DC.5863	East Gallery	12.1-12.2		Crocuta/Panthera	1105.6	1207.6		1453.8	1566.7		2147.1		2853.4			2999.4
MPI	FNR.DC.5864	East Gallery	12.1-12.2		Cervidae/Gazella/Saiga	1105.6	1180.6	1196.6	1427.7	1550.7	1648.8	2131		2883.4	2899.4		3033.4
MPI	FNR.DC.5865	East Gallery	12.1-12.2		Bison/Yak	1105.6	1192.6	1208.7	1427.7	1580.8	1648.8	2131.1		2853.4	2869.4
MPI	FNR.DC.5866	East Gallery	12.1-12.2		Failed	1105.7			1427.8	1550.9				2883.7
MPI	FNR.DC.5867	East Gallery	12.1-12.2		Failed	1105.5
MPI	FNR.DC.5868	East Gallery	12.1-12.2		Bison/Yak	1105.6	1192.6	1208.6	1427.7	1580.7	1648.8	2131.1		2853.4	2869.4
MPI	FNR.DC.5869	East Gallery	13		Ovis/Capra	1105.6	1180.6	1196.6	1427.7	1580.8	1648.8	2131.1		2883.3
MPI	FNR.DC.5870	East Gallery	14		Failed	1105.6	1182.6	1198.6	1453.8	1550.8
MPI	FNR.DC.5871	East Gallery	14		Crocuta/Panthera	1105.6	1207.6		1453.7	1566.7		2147		2853.3	2869.3
MPI	FNR.DC.5872	East Gallery	14		Equidae	1105.6	1182.6	1198.6	1427.7	1550.7		2145.1		2883.3
MPI	FNR.DC.5873	East Gallery	14		Ovis/Capra	1105.5	1180.6	1196.6	1427.7	1580.7	1648.7	2131		2883.3	2899.3		3033.3
MPI	FNR.DC.5874	East Gallery	14		Bison/Yak	1105.5	1192.7	1208.7	1427.7	1580.7	1648.8	2131		2853.3	2869.3
MPI	FNR.DC.5875	East Gallery	14		Elephantidae	1105.6			1453.7	1579.8		2115.1		2853.3	2869.3		3015.4
MPI	FNR.DC.5876	East Gallery	14		Ovis/Capra	1105.6	1180.6	1196.6	1427.7	1580.8	1648.9	2131.1		2883.4	2899.4
MPI	FNR.DC.5877	East Gallery	14		Bison/Yak	1105.6	1192.6	1208.6	1427.7	1580.8	1648.8	2131		2853.3	2869.3
MPI	FNR.DC.5878	East Gallery	14		Equidae	1105.6	1182.6	1198.6	1427.8	1550.8		2145.1		2883.4			2999.6
MPI	FNR.DC.5879	East Gallery	14		Elephantidae	1105.6			1453.7	1579.7				2853.3	2869.3
MPI	FNR.DC.5880	East Gallery	14		Bison/Yak	1105.6	1192.6	1208.6	1427.7	1580.7	1648.8	2131.1		2853.3	2869.3
MPI	FNR.DC.5881	East Gallery	14		Bison/Yak	1105.6	1192.6	1208.6	1427.7	1580.7	1648.8	2131.1		2853.3	2869.3
MPI	FNR.DC.5882	East Gallery	14		Elephantidae	1105.7			1453.8	1580.8		2115.3		2853.4
MPI	FNR.DC.5883	East Gallery	14		Equidae	1105.6	1182.6	1198.6	1427.7	1550.7		2145.1		2883.4
MPI	FNR.DC.5884	East Gallery	14		Cervidae/Gazella/Saiga	1105.5	1180.6	1196.6	1427.7	1550.8	1648.8	2131		2883.3	2899.4
MPI	FNR.DC.5885	East Gallery	14		Failed
MPI	FNR.DC.5886	East Gallery	14		Bison/Yak	1105.6	1192.7	1208.8	1427.7	1580.7	1648.8	2131.1		2853.3
MPI	FNR.DC.5887	East Gallery	14		Elephantidae	1105.5			1453.7	1580.7		2115.1		2853.3
MPI	FNR.DC.5888	East Gallery	14		Rhinocerotidae	1105.5	1182.6	1198.6	1453.7	1550.7		2145		2869.2
MPI	FNR.DC.5889	East Gallery	14		Bison/Yak	1105.5	1192.6	1208.6	1427.7	1580.7	1648.8	2131.1		2853.3	2869.3
MPI	FNR.DC.5890	East Gallery	14		Bison/Yak	1105.5	1192.6	1208.6	1427.7	1580.7	1648.8	2131.1		2853.3
MPI	FNR.DC.5891	East Gallery	14		Bison/Yak	1105.5	1192.6	1208.6	1427.7	1580.7	1648.8	2131.1		2853.3
MPI	FNR.DC.5892	East Gallery	14		Failed
MPI	FNR.DC.5893	East Gallery	14		Bison/Yak	1105.5	1192.6	1208.7	1427.7	1580.7	1648.9	2131.1		2853.3
MPI	FNR.DC.5894	East Gallery	14		Bison/Yak	1105.5	1192.6	1208.6	1427.7	1580.7	1648.8	2131.1		2853.3
MPI	FNR.DC.5895	East Gallery	14		Cervidae/Gazella/Saiga	1105.5			1427.7	1550.7	1648.8	2131		2883.3
MPI	FNR.DC.5896	East Gallery	14		Equidae	1105.5	1182.6	1198.6	1427.7	1550.7		2145.1		2883.3	2899.3		2999.6
MPI	FNR.DC.5897	East Gallery	14		Ursidae	1105.5		1233.6	1453.7	1566.7		2163		2853.3	2869.3	2957.4
MPI	FNR.DC.5898	East Gallery	14		Cervidae/Gazella/Saiga	1105.5	1180.6	1196.6	1427.7	1550.7	1648.8	2131.1		2883.3
MPI	FNR.DC.5899	East Gallery	14		Rhinocerotidae	1105.5	1182.6	1198.6	1453.7	1550.7		2145		2869.4
MPI	FNR.DC.5900	East Gallery	14		Rhinocerotidae	1105.5	1182.6	1198.6	1453.7	1550.7		2145		2869.3			2999.6
MPI	FNR.DC.5901	East Gallery	14		Failed
MPI	FNR.DC.5902	East Gallery	14		Bison/Yak	1105.5	1192.7	1208.7	1427.7	1580.7	1648.8	2131.1		2853.3
MPI	FNR.DC.5903	East Gallery	14		Elephantidae	1105.5			1453.7	1580.7		2115		2853.3
MPI	FNR.DC.5904	East Gallery	14		Bison/Yak	1105.5	1192.6	1208.6	1427.7	1580.7	1648.8	2131		2853.3	2869.3
MPI	FNR.DC.5905	East Gallery	14		Ovis/Capra	1105.5	1180.6	1196.6	1427.7	1580.7	1648.8	2131		2883.3	2899.3
MPI	FNR.DC.5906	East Gallery	14		Rhinocerotidae	1105.5	1182.6	1198.6	1453.7	1550.7		2145.1		2869.3
MPI	FNR.DC.5907	East Gallery	14		Bison/Yak	1105.5	1192.6	1208.7	1427.7	1580.8	1648.8	2131.1		2853.3
MPI	FNR.DC.5908	East Gallery	14		Bison/Yak	1105.5	1192.7	1208.7	1427.7	1580.8	1648.8	2131.1		2853.3	2869.3
MPI	FNR.DC.5909	East Gallery	14		Equidae	1105.6	1182.7		1427.9	1550.9		2145.1		2883.5
MPI	FNR.DC.5910	East Gallery	14		Equidae	1105.6	1182.7	1198.7	1427.7	1550.7		2145.1		2883.3
MPI	FNR.DC.5911	East Gallery	14		Cervidae/Gazella/Saiga	1105.5			1427.7	1550.7	1648.8	2131		2883.3	2899.3
MPI	FNR.DC.5912	East Gallery	14		Rhinocerotidae	1105.5	1182.6	1198.6	1453.7	1550.7		2145		2869.1
MPI	FNR.DC.5913	East Gallery	14		Bison/Yak	1105.5	1192.6	1208.6	1427.7	1580.7		2131.1		2853.4
MPI	FNR.DC.5914	East Gallery	14		Failed
MPI	FNR.DC.5915	East Gallery	14		Bison/Yak	1105.5	1192.6	1208.6	1427.7	1580.7	1648.8	2131		2853.3
MPI	FNR.DC.5916	East Gallery	14		Bison/Yak	1105.5	1192.6	1208.6	1427.7	1580.7	1648.8	2131		2853.3	2869.3
MPI	FNR.DC.5917	East Gallery	14		Cervidae/Gazella/Saiga	1105.5			1427.7	1550.7	1648.8	2131.1		2883.3	2899.3
MPI	FNR.DC.5918	East Gallery	14		Cervidae/Gazella/Saiga	1105.5			1427.7	1550.7	1648.8	2131		2883.3	2899.3
MPI	FNR.DC.5919	East Gallery	14		Equidae	1105.5	1182.6		1427.7	1550.7	1648.8			2883.2	2899.2
MPI	FNR.DC.5920	East Gallery	14		Rhinocerotidae	1105.5	1182.6	1198.6	1453.7	1550.7				2869.2
MPI	FNR.DC.5921	East Gallery	14		Failed
MPI	FNR.DC.5922	East Gallery	14		Bison/Yak	1105.5	1192.6	1208.7	1427.7	1580.8	1648.8	2131.1		2853.3
MPI	FNR.DC.5923	East Gallery	14		Ovis/Capra	1105.5			1427.7	1580.8	1648.8	2131.1		2883.4	2899.4
MPI	FNR.DC.5924	East Gallery	14		Cervidae/Gazella/Saiga	1105.6	1180.6	1196.6	1427.7	1550.8	1648.8	2131.1		2883.4	2899.4
MPI	FNR.DC.5925	East Gallery	14		Failed	1105.6			1427.8	1580.8	1648.9			2883.4
MPI	FNR.DC.5926	East Gallery	14		Bison/Yak	1105.5	1192.6	1208.6	1427.7	1580.7	1648.7	2131		2853.4	2869.4
MPI	FNR.DC.5927	East Gallery	14		Failed	1105.6			1427.8	1580.8	1648.8			2883.4
MPI	FNR.DC.5928	East Gallery	14		Equidae	1105.5	1182.6	1198.6	1427.7	1550.8		2145.1		2883.4
MPI	FNR.DC.5929	East Gallery	14		Bison/Yak	1105.5	1192.6	1208.6	1427.7	1580.7	1648.8	2131.1		2853.3
MPI	FNR.DC.5930	East Gallery	14		Cervidae/Gazella/Saiga	1105.5	1180.6	1196.6	1427.7	1550.7	1648.8	2131.1		2883.3	2899.3
MPI	FNR.DC.5931	East Gallery	14		Failed	1105.5			1427.7	1580.7	1648.8			2853.3
MPI	FNR.DC.5932	East Gallery	14		Bison/Yak	1105.5	1192.7	1208.7	1427.8	1580.8	1648.9	2131		2853.3
MPI	FNR.DC.5933	East Gallery	14		Cervidae/Gazella/Saiga	1105.5	1180.6	1196.6	1427.7	1550.8	1648.8	2131		2883.3	2899.3
MPI	FNR.DC.5934	East Gallery	14		Failed	1105.5			1427.8	1550.8	1648.9			2883.4
MPI	FNR.DC.5935	East Gallery	14		Cervidae/Gazella/Saiga	1105.5			1427.7	1550.7	1648.7	2131.1		2883.3	2899.3
MPI	FNR.DC.5936	East Gallery	14		Mustelidae/Panthera/Crocuta	1105.6			1453.7	1566.8		2147.1		2853.4
MPI	FNR.DC.5937	East Gallery	14		Cervidae/Gazella/Saiga	1105.6	1180.6	1196.6	1427.7	1550.8	1648.8	2131		2883.4	2899.4
MPI	FNR.DC.5938	East Gallery	14		Failed
MPI	FNR.DC.5939	East Gallery	14		Cervidae/Gazella/Saiga	1105.5	1180.6	1196.6	1427.7	1550.7	1648.8	2131.1		2883.4	2899.4		3033.4
MPI	FNR.DC.5940	East Gallery	14		Canidae	1105.5		1226.7	1453.8	1566.8		2131.1		2853.3
MPI	FNR.DC.5941	East Gallery	14		Failed
MPI	FNR.DC.5942	East Gallery	14		Bison/Yak	1105.5	1192.7	1208.7	1427.8	1580.8	1648.8			2853.5
MPI	FNR.DC.5943	East Gallery	14		Bison/Yak	1105.5	1192.6	1208.6	1427.7	1580.7	1648.8	2131		2883.3
MPI	FNR.DC.5944	East Gallery	14		Cervidae/Gazella/Saiga	1105.5	1180.6	1196.6	1427.7	1550.7	1648.8	2131		2883.3	2899.3
MPI	FNR.DC.5945	East Gallery	14		Bison/Yak	1105.5	1192.6	1208.7	1427.7	1580.7	1648.8	2131.1		2853.4
MPI	FNR.DC.5946	East Gallery	14		Failed
MPI	FNR.DC.5947	East Gallery	14		Failed	1105.6			1427.7	1550.7	1648.8			2883.4
MPI	FNR.DC.5948	East Gallery	14		Cervidae/Gazella/Saiga	1105.5			1427.7	1550.8	1648.9	2131		2883.3	2899.3
MPI	FNR.DC.5949	East Gallery	14		Cervidae/Gazella/Saiga	1105.5	1180.6	1196.6	1427.7	1550.7	1648.8	2131		2883.3	2899.3
MPI	FNR.DC.5950	East Gallery	14		Cervidae/Gazella/Saiga	1105.5		1196.6	1427.6	1550.7	1648.8	2131		2883.3	2899.3
MPI	FNR.DC.5951	East Gallery	14		Rhinocerotidae	1105.5			1453.8	1550.7		2145.1		2869.3
MPI	FNR.DC.5952	East Gallery	14		Cervidae/Gazella/Saiga	1105.6			1427.8	1550.8	1648.9	2131.1		2883.4	2899.4
MPI	FNR.DC.5953	East Gallery	14		Cervidae/Gazella/Saiga	1105.5	1180.6	1196.6	1427.7	1550.8	1648.8	2131		2883.3
MPI	FNR.DC.5954	East Gallery	14		Cervidae/Gazella/Saiga	1105.6	1180.6	1196.6	1427.7	1550.8	1648.8	2131.1		2883.4			3033.5
MPI	FNR.DC.5955	East Gallery	14		Equidae	1105.6	1182.6	1198.6	1427.8	1550.9		2145.2		2883.5			2999.4
MPI	FNR.DC.5956	East Gallery	14		Canidae	1105.6		1226.6	1453.8	1566.8		2131.1		2853.4			2999.5
MPI	FNR.DC.5957	East Gallery	14		Failed
MPI	FNR.DC.5958	East Gallery	14		Bison/Yak	1105.6	1192.7	1208.7	1427.7	1580.8	1648.8	2131.1		2853.3			3033.9
MPI	FNR.DC.5959	East Gallery	14		Bison/Yak	1105.5	1192.7	1208.7	1427.7	1580.8	1648.8	2131.1		2853.5			3033.4
MPI	FNR.DC.5960	East Gallery	14		Bison/Yak	1105.5	1192.6	1208.6	1427.7	1580.8	1648.8	2131.1		2853.3
MPI	FNR.DC.5961	East Gallery	14		Equidae	1105.5	1182.6		1427.7	1550.7		2145.1		2883.3
MPI	FNR.DC.5962	East Gallery	14		Rhinocerotidae	1105.6	1182.6	1198.6	1453.7	1550.7		2145		2869.4			2999.1
MPI	FNR.DC.5963	East Gallery	14		Rhinocerotidae	1105.5			1453.7	1550.8		2145		2869.4
MPI	FNR.DC.5964	East Gallery	14		Cervidae/Gazella/Saiga	1105.5			1427.7	1550.8	1648.8	2131		2883.4	2899.3		3033.4
MPI	FNR.DC.5965	East Gallery	14		Cervidae/Gazella/Saiga	1105.5			1427.7	1550.7	1648.8	2131		2883.4	2899.4
MPI	FNR.DC.5966	East Gallery	14		Bison/Yak	1105.5	1192.7	1208.7	1427.7	1580.7	1648.8	2131		2853.3	2869.3		3033.5
MPI	FNR.DC.5967	East Gallery	14		Bison/Yak	1105.6	1192.7	1208.7	1427.7	1580.8	1648.8	2131.1		2853.4
MPI	FNR.DC.5968	East Gallery	14		Cervidae/Gazella/Saiga	1105.5	1180.6	1196.6	1427.7	1550.8	1648.8	2131.1		2883.3	2899.3		3033.3
MPI	FNR.DC.5969	East Gallery	14		Cervidae/Gazella/Saiga	1105.5	1180.6	1196.6	1427.7	1550.8	1648.8	2131		2883.3	2899.3
MPI	FNR.DC.5970	East Gallery	14		Failed	1105.5			1427.6	1550.3
MPI	FNR.DC.5971	East Gallery	14		Failed
MPI	FNR.DC.5972	East Gallery	14		Failed
MPI	FNR.DC.5973	East Gallery	14		Failed
MPI	FNR.DC.5974	East Gallery	14		Rhinocerotidae	1105.5	1183.6	1199.6	1453.7	1550.7		2145.2		2869.5
MPI	FNR.DC.5975	East Gallery	14		Equidae	1105.6			1427.7	1550.8		2145.1		2883.4
MPI	FNR.DC.5976	East Gallery	14		Failed
MPI	FNR.DC.5977	East Gallery	14		Failed	1105.5			1453.7
MPI	FNR.DC.5978	East Gallery	14		Bison/Yak	1105.5		1208.6	1427.7	1580.7	1648.8	2131		2853.4	2869.4
MPI	FNR.DC.5979	East Gallery	14		Equidae	1105.5	1182.5	1198.5	1427.7	1550.7				2883.5
MPI	FNR.DC.5980	East Gallery	14		Failed	1105.5			1427.7	1550.7
MPI	FNR.DC.5981	East Gallery	14		Felidae/Ursidae	1105.4			1453.5	1566.5		2163		2853.1
MPI	FNR.DC.5982	East Gallery	14		Failed
MPI	FNR.DC.5983	East Gallery	14		Elephantidae	1105.5			1453.7	1580.7		2115		2853.3
MPI	FNR.DC.5984	East Gallery	14		Ovis/Capra	1105.5	1180.5	1196.5	1427.7	1580.7	1648.8	2131		2883.3	2899.3
MPI	FNR.DC.5985	East Gallery	14		Failed
MPI	FNR.DC.5986	East Gallery	14		Failed
MPI	FNR.DC.5987	East Gallery	14		Ovis/Capra	1105.5	1180.6	1196.6	1427.7	1580.7	1648.8	2131.1		2883.4	2899.4
MPI	FNR.DC.5988	East Gallery	14		Failed	1105.5			1453.7
MPI	FNR.DC.5989	East Gallery	14		Felidae/Ursidae	1105.6			1453.7	1566.8		2163.1		2853.4	2869.4
MPI	FNR.DC.5990	East Gallery	14		Failed	1105.6			1427.7
MPI	FNR.DC.5991	East Gallery	14		Canidae	1105.5		1226.6	1453.6	1566.6		2131.1		2853.4	2869.4
MPI	FNR.DC.5992	East Gallery	14		Ursidae	1105.5		1233.6	1453.6	1566.6		2163		2853.3	2869.3
MPI	FNR.DC.5993	East Gallery	14		Ovis/Capra	1105.4	1181.5	1197.5	1427.5	1580.5	1648.6			2883.1
MPI	FNR.DC.5994	East Gallery	14		Failed	1105.4			1427.6	1550.6
MPI	FNR.DC.5995	East Gallery	14		Failed	1105.5
MPI	FNR.DC.5996	East Gallery	14		Rhinocerotidae	1105.5	1182.5	1198.5	1453.7	1550.7		2145.2		2869.5
MPI	FNR.DC.5997	East Gallery	14		Failed
MPI	FNR.DC.5998	East Gallery	14		Failed	1105.5
MPI	FNR.DC.5999	East Gallery	14		Failed
MPI	FNR.DC.6000	East Gallery	14		Failed
MPI	FNR.DC.6001	East Gallery	14		Ursidae	1105.6		1233.6	1453.7	1566.8		2163.1		2853.5	2869.3
MPI	FNR.DC.6002	East Gallery	14		Failed	1105.6	1192.5	1208.5
MPI	FNR.DC.6003	East Gallery	14		Failed
MPI	FNR.DC.6004	East Gallery	14		Equidae	1105.4	1182.5	1198.5	1427.5	1550.6		2144.8		2883.1
MPI	FNR.DC.6005	East Gallery	14		Failed	1105.5
MPI	FNR.DC.6006	East Gallery	14		Cervidae/Gazella/Saiga	1105.5			1427.7	1550.7	1648.8	2131		2883.3	2899.3
MPI	FNR.DC.6007	East Gallery	14		Failed
MPI	FNR.DC.6008	East Gallery	14		Failed
MPI	FNR.DC.6009	East Gallery	14		Failed	1105.5			1453.8	1550.8
MPI	FNR.DC.6010	East Gallery	14		Bison/Yak	1105.6	1192.7	1208.7	1427.7	1580.8	1648.8	2131.2		2853.6
MPI	FNR.DC.6011	East Gallery	14		Failed
MPI	FNR.DC.6012	East Gallery	14		Ovis/Capra	1105.6	1180.6	1196.6	1427.7	1580.6	1648.8	2131.1		2883.6	2899.6
MPI	FNR.DC.6013	East Gallery	14		Failed
MPI	FNR.DC.6014	East Gallery	14		Failed
MPI	FNR.DC.6015	East Gallery	14		Failed
MPI	FNR.DC.6016	East Gallery	14		Felidae	1105.4		1224.4	1453.5	1566.5		2162.7		2853.1
MPI	FNR.DC.6017	East Gallery	14		Bison/Yak	1105.4	1192.5	1208.5	1453.5	1580.6	1648.6			2853.2
MPI	FNR.DC.6018	East Gallery	14		Failed
MPI	FNR.DC.6019	East Gallery	14		Failed	1105.5	1192.5	1208.5	1427.6	1580.7	1648.7	2131.9		2853.4
MPI	FNR.DC.6020	East Gallery	14		Failed	1105.5
MPI	FNR.DC.6021	East Gallery	14		Ursidae	1105.5		1233.6	1453.7	1566.7		2163		2853.4	2869.4
MPI	FNR.DC.6022	East Gallery	14		Failed	1105.6			1453.8	1566.8
MPI	FNR.DC.6023	East Gallery	14		Failed
MPI	FNR.DC.6024	East Gallery	14		Ursidae	1105.6		1233.6	1453.7	1566.7		2163		2853.5	2869.5
MPI	FNR.DC.6025	East Gallery	14		Failed	1105.6
MPI	FNR.DC.6026	East Gallery	14		Failed
MPI	FNR.DC.6027	East Gallery	14		Ovis/Capra	1105.5	1180.5	1196.5	1427.6	1580.7				2883.3
MPI	FNR.DC.6028	East Gallery	14		Failed	1105.4			1453.6	1580.8
MPI	FNR.DC.6029	East Gallery	14		Cervidae/Gazella/Saiga	1105.4	1180.6	1196.6	1427.5	1550.6	1648.6	2130.9		2883.2	2899.3		3033.5
MPI	FNR.DC.6030	East Gallery	14		Failed	1105.5			1427.7
MPI	FNR.DC.6031	East Gallery	14		Failed	1105.5			1453.7	1566.7				2853.4
MPI	FNR.DC.6032	East Gallery	14		Capra	1105.5	1180.6	1196.6	1427.7	1580.7	1648.8	2131.1		2883.6	2899.6		3093.6
MPI	FNR.DC.6033	East Gallery	14		Failed	1105.6			1453.8	1566.9
MPI	FNR.DC.6034	East Gallery	14		Failed	1105.6			1453.9	1566.8
MPI	FNR.DC.6035	East Gallery	14		Failed
MPI	FNR.DC.6036	East Gallery	14		Failed
MPI	FNR.DC.6037	East Gallery	14		Failed
MPI	FNR.DC.6038	East Gallery	14		Rhinocerotidae	1105.4	1182.5	1198.5	1453.6	1550.6		2145		2869.3
MPI	FNR.DC.6039	East Gallery	14		Bison/Yak	1105.4	1192.5	1208.5	1427.5	1580.5	1648.6			2853.1
MPI	FNR.DC.6040	East Gallery	14		Bison/Yak	1105.4	1192.5	1208.5	1427.5	1580.5	1648.6			2853.1
MPI	FNR.DC.6041	East Gallery	14		Ovis/Capra	1105.4	1180.5	1196.5	1427.7	1580.7
MPI	FNR.DC.6042	East Gallery	14		Ovis/Capra/Rangifer	1105.5			1427.7	1580.7		2131		2883.4
MPI	FNR.DC.6043	East Gallery	14		Ovis/Capra	1105.5	1180.6	1196.6	1427.7	1580.7	1648.8
MPI	FNR.DC.6044	East Gallery	14		Failed	1105.6	1182.6	1198.6	1427.7	1550.8
MPI	FNR.DC.6045	East Gallery	14		Bison/Yak	1105.6	1192.7	1208.7	1427.7	1580.8	1648.8	2131.3		2853.8
MPI	FNR.DC.6046	East Gallery	14		Bison/Yak	1105.6	1192.6	1208.6	1427.7	1580.8	1648.8			2853.5
MPI	FNR.DC.6047	East Gallery	14		Bison/Yak	1105.6	1192.6	1208.6	1427.7	1580.8	1648.8			2853.5
MPI	FNR.DC.6048	East Gallery	14		Failed
MPI	FNR.DC.6049	East Gallery	14		Failed	1105.6			1427.7	1580.7
MPI	FNR.DC.6050	East Gallery	14		Bison/Yak	1105.5	1192.6	1208.6	1427.6	1580.6	1648.7
MPI	FNR.DC.6051	East Gallery	14		Bison/Yak	1105.4	1192.5	1208.5	1427.5	1580.5	1648.6	2130.8		2853.1	2869.1
MPI	FNR.DC.6052	East Gallery	14		Failed	1105.4
MPI	FNR.DC.6053	East Gallery	14		Ovis/Capra	1105.4	1180.5	1196.5	1427.6	1580.6	1648.6	2130.9		2883.2
MPI	FNR.DC.6054	East Gallery	14		Cervidae/Gazella/Saiga	1105.4	1180.5	1196.5	1427.7	1550.6	1648.6	2131		2883.4	2899.4
MPI	FNR.DC.6055	East Gallery	14		Bison/Yak	1105.5	1192.6	1208.6	1427.7	1580.7	1648.8	2131.1		2853.4	2869.4		3034.4
MPI	FNR.DC.6056	East Gallery	14		Bison/Yak	1105.6	1192.7	1208.7	1427.7	1580.8	1648.8	2131		2853.5
MPI	FNR.DC.6057	East Gallery	14		Cervidae/Gazella/Saiga	1105.6	1180.6	1196.6	1427.8	1550.8	1648.9	2131.3		2883.6
MPI	FNR.DC.6058	East Gallery	14		Equidae	1105.6			1427.8	1550.8		2145.1		2883.6	2899.6
MPI	FNR.DC.6059	East Gallery	14		Cervidae/Gazella/Saiga	1105.6	1180.6	1196.6	1427.7	1550.7	1648.9	2131.1		2883.6	2899.6
MPI	FNR.DC.6060	East Gallery	14		Bison/Yak	1105.6	1192.6	1208.6	1427.7	1580.7	1648.8	2131.1		2853.5	2869.5
MPI	FNR.DC.6061	East Gallery	14		Bison/Yak	1105.6	1192.6	1208.6	1427.6	1580.7		2131.1		2853.5	2869.5
MPI	FNR.DC.6062	East Gallery	14		Bison/Yak	1105.5	1192.5	1208.5	1427.5	1580.7	1648.7	2131.1		2853.5	2869.5
MPI	FNR.DC.6063	East Gallery	14		Failed
MPI	FNR.DC.6064	East Gallery	14		Bison/Yak	1105.5	1192.6	1208.6	1427.6	1580.7	1648.7	2131		2853.3	2869.3		3033.4
MPI	FNR.DC.6065	East Gallery	14		Bison/Yak	1105.5	1192.7	1208.7	1427.7	1580.7	1648.7	2131.1		2853.5	2869.5		3033.8
MPI	FNR.DC.6066	East Gallery	14		Equidae	1105.5			1427.7	1550.7		2145.1		2883.5
MPI	FNR.DC.6067	East Gallery	14		Failed	1105.5
MPI	FNR.DC.6068	East Gallery	14		Canidae	1105.6		1226.6	1453.7	1566.8		2131.2		2853.6
MPI	FNR.DC.6069	East Gallery	14		Bison/Yak	1105.6	1192.6	1208.6	1427.7	1580.8	1648.8	2131.2		2853.5		3033.7
MPI	FNR.DC.6070	East Gallery	14		Bison/Yak	1105.6	1192.6	1208.6	1427.7	1580.8	1648.8	2131.1		2853.5	2869.5
MPI	FNR.DC.6071	East Gallery	14		Rhinocerotidae	1105.6	1182.6	1198.6	1453.8	1550.7		2145.1		2869.5
MPI	FNR.DC.6072	East Gallery	14		Failed	1105.6	1182.6	1198.6	1453.7	1550.7				2869.4	2885.4
MPI	FNR.DC.6073	East Gallery	14		Elephantidae	1105.4			1453.6	1579.6		2114.9		2853.3
MPI	FNR.DC.6074	East Gallery	14		Bison/Yak	1105.5	1192.6	1208.6	1427.6	1580.6	1648.7	2130.9		2853.2
MPI	FNR.DC.6075	East Gallery	14		Failed
MPI	FNR.DC.6076	East Gallery	14		Ovis/Capra	1105.5	1180.5	1196.5	1427.7	1580.8	1648.8	2131		2883.4
MPI	FNR.DC.6077	East Gallery	14		Cervidae/Gazella/Saiga	1105.5	1180.6	1196.6	1427.7	1550.7	1648.8	2131.1		2883.4
MPI	FNR.DC.6078	East Gallery	14		Ovis/Capra	1105.5	1180.6	1196.6	1427.8	1580.8	1648.7	2131.2		2883.6
MPI	FNR.DC.6079	East Gallery	14		Bison/Yak	1105.5	1192.6	1208.6	1427.8	1580.8	1648.9	2131.2		2853.6
MPI	FNR.DC.6080	East Gallery	14		Canidae	1105.6		1226.7	1453.8	1566.8		2131.1		2853.6
MPI	FNR.DC.6081	East Gallery	14		Failed
MPI	FNR.DC.6082	East Gallery	14		Failed
MPI	FNR.DC.6083	East Gallery	14		Elephantidae	1105.6			1453.8	1580.8		2115.1		2853.4
MPI	FNR.DC.6084	East Gallery	14		Cervidae/Gazella/Saiga	1105.6	1180.5	1196.5	1427.8	1550.7	1648.8	2130.9		2883.4
MPI	FNR.DC.6085	East Gallery	14		Bison/Yak	1105.6	1192.6	1208.6	1427.5	1580.6	1648.6	2131		2853.2
MPI	FNR.DC.6086	East Gallery	14		Failed
MPI	FNR.DC.6087	East Gallery	14		Failed
MPI	FNR.DC.6088	East Gallery	14		Cervidae/Gazella/Saiga	1105.6			1427.7	1550.8	1648.7	2131.1		2883.3	2899.4
MPI	FNR.DC.6089	East Gallery	14		Cervidae/Gazella/Saiga	1105.6	1180.6	1196.6	1427.7	1550.7	1648.8	2131		2883.4
MPI	FNR.DC.6090	East Gallery	14		Rhinocerotidae	1105.6	1182.6	1198.6	1453.7	1550.7				2869.5	2885.6
MPI	FNR.DC.6091	East Gallery	14		Failed
MPI	FNR.DC.6092	East Gallery	14		Failed
MPI	FNR.DC.6093	East Gallery	14		Equidae	1105.6	1182.6	1198.6	1427.7	1550.8		2145.1		2883.6	2899.6
MPI	FNR.DC.6094	East Gallery	14		Failed	1105.6
MPI	FNR.DC.6095	East Gallery	14		Bison/Yak	1105.6	1192.7	1208.7	1427.8	1580.8	1648.8	2131.1		2853.3			3033.4
MPI	FNR.DC.6096	East Gallery	14		Failed
MPI	FNR.DC.6097	East Gallery	14		Bison/Yak	1105.6	1192.5	1208.5	1427.6	1580.6
MPI	FNR.DC.6098	East Gallery	14		Bison/Yak	1105.6	1192.6	1208.6	1427.7	1580.7	1648.7	2131		2853.3	2869.3
MPI	FNR.DC.6099	East Gallery	14		Equidae	1105.6	1182.5	1198.5	1427.7	1550.7				2883.4	2899.4
MPI	FNR.DC.6100	East Gallery	14		Canidae	1105.6		1226.6	1453.8	1566.7				2853.5
MPI	FNR.DC.6101	East Gallery	14		Equidae	1105.6	1182.7	1198.8	1427.7	1550.8		2145.2		2883.7
MPI	FNR.DC.6102	East Gallery	14		Rhinocerotidae	1105.6	1182.6	1198.6	1453.8	1550.8		2145.1		2869.6
MPI	FNR.DC.6103	East Gallery	14		Ovis/Capra	1105.6	1180.6	1196.6	1427.7	1580.8	1648.9	2131.2		2883.7	2899.7
MPI	FNR.DC.6104	East Gallery	14		Cervidae/Gazella/Saiga	1105.6	1180.6	1196.6	1427.8	1550.8	1648.9	2131.1		2883.5	2899.6
MPI	FNR.DC.6105	East Gallery	14		Bison/Yak	1105.6	1192.7	1208.7	1427.8	1580.8	1648.8	2131.1		2853.7			3033.7
MPI	FNR.DC.6106	East Gallery	14		Equidae	1105.6	1182.6	1198.6	1427.7	1550.8		2145.1		2883.6	2899.6
MPI	FNR.DC.6107	East Gallery	14		Equidae	1105.6	1182.6	1198.6	1427.7	1550.7		2145.1		2883.4
MPI	FNR.DC.6108	East Gallery	14		Elephantidae	1105.4			1453.6	1580.6		2115.1		2853.4
MPI	FNR.DC.6109	East Gallery	14		Ovis/Capra	1105.5	1180.5	1196.5	1427.6	1580.6	1648.7	2130.9		2883.3
MPI	FNR.DC.6110	East Gallery	14		Cervidae/Gazella/Saiga	1105.5	1180.6	1196.6	1427.7	1550.6	1648.7	2131		2883.2	2899.2
MPI	FNR.DC.6111	East Gallery	14		Failed
MPI	FNR.DC.6112	East Gallery	14		Bison/Yak	1105.6	1192.6	1208.6	1427.7	1580.7	1648.8	2131.1		2853.5
MPI	FNR.DC.6113	East Gallery	14		Capra	1105.6	1180.6	1196.6	1427.7	1580.7	1648.8	2131		2883.5	2899.5		3093.4
MPI	FNR.DC.6114	East Gallery	14		Ovis/Capra	1105.6	1180.6	1196.6	1427.7	1580.7	1648.8			2883.5	2899.5
MPI	FNR.DC.6115	East Gallery	14		Cervidae/Gazella/Saiga	1105.6	1180.6	1196.6	1427.9	1550.9	1648.9	2131.3
MPI	FNR.DC.6116	East Gallery	14		Cervidae/Gazella/Saiga	1105.6	1180.7	1196.7	1427.8	1550.8	1648.9	2131.1		2883.5	2899.5
MPI	FNR.DC.6117	East Gallery	14		Crocuta/Panthera	1105.6	1207.6		1453.8	1566.7		2147.2		2853.5
MPI	FNR.DC.6118	East Gallery	14		Bison/Yak	1105.6	1192.7	1208.7		1580.8	1648.8	2131.1		2853.5	2869.5		3033.7
MPI	FNR.DC.6119	East Gallery	14		Capra	1105.6	1180.6	1196.6	1427.7	1580.7	1648.8	2131.1		2883.5	2899.5		3093.7
MPI	FNR.DC.6500	East Gallery	11.2		Failed	1105.6			1427.7	1580.7	1648.8
MPI	FNR.DC.6501	East Gallery	11.2		Failed	1105.5			1427.7	1580.6	1648.7
MPI	FNR.DC.6502	East Gallery	11.2		Cervidae/Gazella/Saiga	1105.4			1427.5	1550.6	1648.6	2130.8		2883.1
MPI	FNR.DC.6503	East Gallery	11.2		Crocuta/Panthera	1105.5	1207.5		1453.6	1566.6		2146.9		2853.2	2869.1		2999.3
MPI	FNR.DC.6504	East Gallery	11.2		Rhinocerotidae	1105.5	1182.6	1198.6	1453.7	1550.7		2145		2869.3
MPI	FNR.DC.6505	East Gallery	11.2		Failed
MPI	FNR.DC.6506	East Gallery	11.2		Ovis/Cervidae/Gazella/Saiga	1105.5	1180.6	1196.6	1427.8		1648.9	2131.1		2883.6		3017.7	3033.7
MPI	FNR.DC.6507	East Gallery	11.2		Failed
MPI	FNR.DC.6508	East Gallery	11.2		Bison/Yak	1105.6	1192.6	1208.6	1427.7	1580.6	1648.8	2131		2853.4	2869.4	3017.3	3033.6
MPI	FNR.DC.6509	East Gallery	11.2		Elephantidae	1105.5			1453.7	1579.9		2115		2853.3	2869.3		3015.5
MPI	FNR.DC.6510	East Gallery	11.2		Ursidae	1105.5		1233.7	1453.7	1566.7		2163.1		2853.4	2869.4
MPI	FNR.DC.6511	East Gallery	11.2		Bison/Yak	1105.5	1192.6	1208.6	1427.7	1580.7	1648.8	2131.1		2853.3
MPI	FNR.DC.6512	East Gallery	11.2		Bison/Yak	1105.5		1208.6	1427.6	1580.7		2131		2853
MPI	FNR.DC.6513	East Gallery	11.2		Bison/Yak	1105.5	1192.5	1208.5	1427.6	1580.6	1648.6	2130.9		2853.2	2869.2		3033.2
MPI	FNR.DC.6514	East Gallery	11.2		Bison/Yak	1105.5		1208.6	1427.7	1580.7	1648.8	2131		2853.2	2869.2
MPI	FNR.DC.6515	East Gallery	11.2		Bison/Yak	1105.5	1192.6	1208.6	1427.6	1580.7	1648.8	2130.9		2853.2	2869.2
MPI	FNR.DC.6516	East Gallery	11.2		Bird
MPI	FNR.DC.6517	East Gallery	11.2		Failed
MPI	FNR.DC.6518	East Gallery	11.2		Failed
MPI	FNR.DC.6519	East Gallery	11.2		Bison/Yak	1105.6		1208.6	1427.7	1580.7	1648.8	2131		2853.4
MPI	FNR.DC.6520	East Gallery	11.2		Felidae/Ursidae	1105.5			1453.7	1566.7		2163.1		2853.4	2869.4
MPI	FNR.DC.6521	East Gallery	11.2		Bison/Yak	1105.5		1208.7	1427.8	1580.8		2131.1		2853.5			3033.7
MPI	FNR.DC.6522	East Gallery	11.2		Bison/Yak	1105.5	1192.6	1208.6	1427.7	1580.7	1648.8	2131.1		2853.5	2869.5
MPI	FNR.DC.6523	East Gallery	11.2		Equidae	1105.5	1182.6	1198.6	1427.7	1550.7				2883.3	2899.3
MPI	FNR.DC.6524	East Gallery	11.2		Ovis	1105.5			1427.7	1580.7	1648.8	2131		2883.3	2899.3		3033.4
MPI	FNR.DC.6525	East Gallery	11.2		Failed	1105.4			1427.5	1580.5
MPI	FNR.DC.6526	East Gallery	11.2		Bison/Yak	1105.4	1192.4	1208.4	1427.6	1580.6	1648.6	2130.9		2853.1			3033
MPI	FNR.DC.6527	East Gallery	11.2		Failed	1105.4	1207.5		1453.6	1566.6
MPI	FNR.DC.6528	East Gallery	11.2		Ovis	1105.5	1180.6	1196.6	1427.7	1580.7	1648.8	2131		2883.3	2899.3		3033.4
MPI	FNR.DC.6529	East Gallery	11.2		Failed
MPI	FNR.DC.6530	East Gallery	11.2		Failed
MPI	FNR.DC.6531	East Gallery	11.2		Failed
MPI	FNR.DC.6532	East Gallery	11.2		Failed	1105.5			1427.8	1580.7
MPI	FNR.DC.6533	East Gallery	11.2		Bison/Yak	1105.6		1208.8	1427.9	1580.9		2131.3		2853.6
MPI	FNR.DC.6534	East Gallery	11.2		Failed
MPI	FNR.DC.6535	East Gallery	11.2		Bison/Yak	1105.6	1192.7	1208.7	1427.8	1580.9	1649	2131.2		2853.6	2869.6		3033.7
MPI	FNR.DC.6536	East Gallery	11.2		Felidae/Ursidae	1105.6			1453.8			2163.2		2853.8	2869.6
MPI	FNR.DC.6537	East Gallery	11.2		Bison/Yak	1105.5	1192.6	1208.6	1427.6	1580.6	1648.7	2131		2853.2	2869.2		3033.3
MPI	FNR.DC.6538	East Gallery	11.2		Failed
MPI	FNR.DC.6539	East Gallery	11.2		Bison/Yak	1105.5	1193.6	1209.7	1427.6	1580.8		2131.1
MPI	FNR.DC.6540	East Gallery	11.2		Bison/Yak	1105.6	1192.7	1208.7	1427.7	1580.8	1648.8	2131.1		2853.4	2869.4	3017.4	3033.5
MPI	FNR.DC.6541	East Gallery	11.2		Bison/Yak	1105.6	1192.7	1208.7	1427.8	1580.8	1648.9	2131.2		2853.4
MPI	FNR.DC.6542	East Gallery	11.2		Capra	1105.6	1180.7	1196.7	1427.8	1580.9	1648.8	2131.2		2883.6	2899.6		3093.6
MPI	FNR.DC.6543	East Gallery	11.2		Bison/Yak	1105.6	1192.8	1208.8	1427.8	1580.9	1649	2131.2		2853.6	2869.6		3033.7
MPI	FNR.DC.6544	East Gallery	11.2		Capra	1105.6	1180.7	1196.7	1427.9	1580.9	1649	2131.3		2883.6			3093.8
MPI	FNR.DC.6545	East Gallery	11.2		Bison/Yak	1105.7	1192.7	1208.7	1427.9	1580.9	1649	2131.3		2853.7
MPI	FNR.DC.6546	East Gallery	11.2		Ovis/Capra	1105.7	1180.6	1196.6	1427.9	1580.9	1649	2131.3		2883.4	2899.4	3017.7
MPI	FNR.DC.6547	East Gallery	11.2		Ovis	1105.6	1180.7	1196.7	1427.8	1580.9	1649	2131.3		2883.6	2899.6		3033.7
MPI	FNR.DC.6548	East Gallery	11.2		Ovis/Capra	1105.6		1196.7	1427.8	1580.9		2131.2		2883.5
MPI	FNR.DC.6549	East Gallery	11.2		Bison/Yak	1105.5	1192.6	1208.6	1427.6	1580.6	1648.7	2131		2853.2	2869.2	3017.2	3033.3
MPI	FNR.DC.6550	East Gallery	11.2		Failed	1105.5			1427.7	1580.7		2131		2883.3
MPI	FNR.DC.6551	East Gallery	11.2		Bison/Yak	1105.6	1192.6	1208.6	1427.7	1580.8		2131.1		2853.4	2869.4		3033.5
MPI	FNR.DC.6552	East Gallery	11.2		Ovis	1105.6	1180.6	1196.6	1427.8	1580.8	1648.9	2131.2		2883.5	2899.5	3017.4	3033.5
MPI	FNR.DC.6553	East Gallery	11.2		Equidae	1105.6			1427.8	1550.8		2145.2		2883.5	2899.5
MPI	FNR.DC.6554	East Gallery	11.2		Felidae/Ursidae	1105.6			1453.8	1566.8		2163.1		2853.6
MPI	FNR.DC.6555	East Gallery	11.2		Failed
MPI	FNR.DC.6556	East Gallery	11.2		Failed
MPI	FNR.DC.6557	East Gallery	11.2		Failed
MPI	FNR.DC.6558	East Gallery	11.2		Failed
MPI	FNR.DC.6559	East Gallery	11.2		Failed
MPI	FNR.DC.6560	East Gallery	11.2		Bison/Yak	1105.5	1192.5	1208.5	1427.6	1580.6	1648.6	2130.9		2853.1	2869.2		3033.2
MPI	FNR.DC.6561	East Gallery	11.2		Failed
MPI	FNR.DC.6562	East Gallery	11.2		Ovis	1105.5	1180.6	1196.6	1427.7	1580.8		2131.1
MPI	FNR.DC.6563	East Gallery	11.2		Failed	1105.6			1453.8			2147.1
MPI	FNR.DC.6564	East Gallery	11.2		Failed	1105.6		1208.7	1427.8			2131.2
MPI	FNR.DC.6565	East Gallery	11.2		Bison/Yak	1105.6	1192.7	1208.7	1427.8	1580.8	1648.9	2131.2		2853.6	2869.6
MPI	FNR.DC.6566	East Gallery	11.2		Failed
MPI	FNR.DC.6567	East Gallery	11.2		Cervidae/Gazella/Saiga	1105.6	1180.7	1196.7	1427.8	1550.8	1649			2883.5	2899.5
MPI	FNR.DC.6568	East Gallery	11.2		Equidae	1105.6	1182.7	1198.7	1427.8	1550.9		2145.3		2883.6	2899.6		2999.7
MPI	FNR.DC.6569	East Gallery	11.2		Bison/Yak	1105.6	1193.7	1209.7	1427.9	1580.9		2131.3
MPI	FNR.DC.6570	East Gallery	11.2		Failed
MPI	FNR.DC.6571	East Gallery	11.2		Failed
MPI	FNR.DC.6572	East Gallery	11.2		Failed
MPI	FNR.DC.6573	East Gallery	11.2		Failed
MPI	FNR.DC.6574	East Gallery	11.2		Failed	1105.6		1226.7	1453.8
MPI	FNR.DC.6575	East Gallery	11.2		Bison/Yak	1105.5	1192.6	1208.7	1427.7	1580.7	1648.8	2131.1		2853.4	2869.4
MPI	FNR.DC.6576	East Gallery	11.2		Bison/Yak	1105.5	1192.7	1208.7	1427.7	1580.8	1648.8	2131.1	2792.3	2853.4	2869.4
MPI	FNR.DC.6577	East Gallery	11.2		Elephantidae	1105.5			1453.7	1579.8		2115.1	2808.3	2853.4	2869.5
MPI	FNR.DC.6578	East Gallery	11.2		Failed
MPI	FNR.DC.6579	East Gallery	11.2		Failed
MPI	FNR.DC.6580	East Gallery	11.2		Bison/Yak	1105.5	1192.6	1208.6	1427.6	1580.7	1648.7	2130.9		2853.3	2869.3
MPI	FNR.DC.6581	East Gallery	11.2		Failed
MPI	FNR.DC.6582	East Gallery	11.2		Ovis/Capra	1105.5	1180.5	1196.5	1427.7	1580.6	1648.7	2131	2792.1	2883.3	2899.2
MPI	FNR.DC.6583	East Gallery	11.2		Failed
MPI	FNR.DC.6584	East Gallery	11.2		Bison/Yak	1105.5	1192.6	1208.6	1427.6	1580.7	1648.8			2853.3	2869.2
MPI	FNR.DC.6586	East Gallery	11.2		Felidae/Ursidae	1105.5			1453.7	1566.7		2163.1		2853.4	2869.4
MPI	FNR.DC.6587	East Gallery	11.2		Cervidae/Gazella/Saiga	1105.5	1180.6	1196.6	1427.7	1550.7	1648.8	2131.1	2792.3	2883.4	2899.4	3017.4	3033.5
MPI	FNR.DC.6588	East Gallery	11.2		Failed	1105.5			1427.7	1550.8	1648.8			2883.4
MPI	FNR.DC.6589	East Gallery	11.2		Bison/Yak	1105.5	1192.7	1208.7	1427.6	1580.8	1648.8			2853.3	2869.3
MPI	FNR.DC.6590	East Gallery	11.2		Failed	1105.5	1182.5	1198.5	1427.7	1550.7				2883.3	2899.3
MPI	FNR.DC.6591	East Gallery	11.2		Bison/Yak	1105.5	1192.6	1208.6	1427.7	1580.7	1648.8	2131	2792.2	2853.3	2869.3
MPI	FNR.DC.6592	East Gallery	11.2		Rhinocerotidae	1105.5			1453.7	1550.6		2145		2869.2	2885.2
MPI	FNR.DC.6593	East Gallery	11.2		Cervidae/Gazella/Saiga	1105.5			1427.6	1550.6	1648.7	2130.9	2792.1	2883.1	2899.1
MPI	FNR.DC.6594	East Gallery	11.2		Bison/Yak	1105.5	1192.5	1208.5	1427.6	1580.6	1648.7			2853.1	2869.1
MPI	FNR.DC.6595	East Gallery	11.2		Bison/Yak	1105.5		1208.7	1427.7	1580.8	1648.8	2131.1		2853.4	2869.4
MPI	FNR.DC.6596	East Gallery	11.2		Failed
MPI	FNR.DC.6597	East Gallery	11.2		Bison/Yak	1105.5	1192.6	1208.6	1427.7	1580.7	1648.8	2131.1		2853.4
MPI	FNR.DC.6598	East Gallery	11.2		Bison/Yak	1105.6	1192.6	1208.6	1427.7	1580.7	1648.8	2131.1		2853.4	2869.7
MPI	FNR.DC.6599	East Gallery	11.2		Rhinocerotidae	1105.6	1182.6	1198.6	1453.8	1550.8		2145.2		2869.5	2885.5		2999.5
MPI	FNR.DC.6600	East Gallery	11.2		Failed
MPI	FNR.DC.6601	East Gallery	11.2		Bison/Yak	1105.5	1192.6	1208.6	1427.7	1580.8	1648.8	2131.1		2853.3
MPI	FNR.DC.6602	East Gallery	11.2		Failed
MPI	FNR.DC.6603	East Gallery	11.2		Failed
MPI	FNR.DC.6604	East Gallery	11.2		Ovis/Capra	1105.6	1180.6	1196.6	1427.7	1580.7	1648.8			2883.4	2899.4
MPI	FNR.DC.6605	East Gallery	11.2		Failed
MPI	FNR.DC.6606	East Gallery	11.2		Failed	1105.5			1427.7	1550.7				2883.3
MPI	FNR.DC.6607	East Gallery	11.2		Failed
MPI	FNR.DC.6608	East Gallery	11.2		Failed
MPI	FNR.DC.6609	East Gallery	11.2		Cervidae/Gazella/Saiga	1105.6	1180.7	1196.7	1427.7	1550.8	1648.8	2131.2		2883.3
MPI	FNR.DC.6610	East Gallery	11.2		Failed
MPI	FNR.DC.6611	East Gallery	11.2		Failed
MPI	FNR.DC.6612	East Gallery	11.2		Cervidae/Gazella/Saiga	1105.5	1180.6	1196.6	1427.7	1550.7	1648.8	2131.1	2792.2	2883.4	2899.4
MPI	FNR.DC.6613	East Gallery	11.2		Bison/Yak	1105.5	1192.6	1208.6	1427.7	1580.7	1648.8	2131.1		2853.3	2869.3		3033.4
MPI	FNR.DC.6614	East Gallery	11.2		Failed
MPI	FNR.DC.6615	East Gallery	11.2		Failed
MPI	FNR.DC.6616	East Gallery	11.2		Crocuta/Panthera	1105.5	1207.6		1453.7	1566.6		2147.1		2853.3	2869.3		2999.3
MPI	FNR.DC.6617	East Gallery	11.2		Failed
MPI	FNR.DC.6618	East Gallery	11.2		Failed
MPI	FNR.DC.6619	East Gallery	11.2		Failed
MPI	FNR.DC.6620	East Gallery	11.2		Failed
MPI	FNR.DC.6621	East Gallery	11.2		Failed
MPI	FNR.DC.6622	East Gallery	11.2		Failed
MPI	FNR.DC.6623	East Gallery	11.2		Failed
MPI	FNR.DC.6624	East Gallery	11.2		Failed
MPI	FNR.DC.6625	East Gallery	11.2		Rhinocerotidae	1105.5		1998.7	1453.8	1550.7		2145		2869.3			2999.7
MPI	FNR.DC.6626	East Gallery	11.2		Cervidae/Gazella/Saiga	1105.5			1427.7	1550.7	1648.8	2131		2883.3	2899.3
MPI	FNR.DC.6627	East Gallery	11.2		Bison/Yak	1105.5	1192.6	1208.6	1427.7	1580.7	1648.7	2131	2792.2	2853.2	2869.4	3017.4	3033.3
MPI	FNR.DC.6628	East Gallery	11.2		Equidae	1105.5	1182.5	1198.5	1427.7	1550.7		2145.1	2820	2883.1	2899.1		2999.4
MPI	FNR.DC.6629	East Gallery	11.2		Vulpes vulpes	1105.5		1226.6	1437.7	1566.7		2131.1		2853.3	2869.3
MPI	FNR.DC.6630	East Gallery	11.2		Capra	1105.5	1180.6	1196.6	1427.7	1580.7	1648.7	2131.1	2792.1	2883.3	2899.3		3093.7
MPI	FNR.DC.6631	East Gallery	11.2		Failed
MPI	FNR.DC.6632	East Gallery	11.2		Cervidae/Gazella/Saiga	1105.6	1180.6	1196.6	1427.8	1550.8	1648.9	2131.1	2792.3	2883.4	2899.4
MPI	FNR.DC.6633	East Gallery	11.2		Bison/Yak	1105.6	1192.7	1208.7	1427.7	1580.8	1648.8	2131.1	2792.3	2853.4	2869.4
MPI	FNR.DC.6634	East Gallery	11.2		Bison/Yak	1105.6	1192.6	1208.6	1427.7	1580.7	1648.8	2131.1	2792.2	2853.4	2869.4
MPI	FNR.DC.6635	East Gallery	11.2		Rhinocerotidae	1105.6	1182.6	1198.6	1453.7	1550.7		2145.1		2869.4	2885.4		2999.5
MPI	FNR.DC.6636	East Gallery	11.2		Equidae	1105.6	1182.6	1198.6	1427.7	1550.7			2820.3	2883.4	2899.4
MPI	FNR.DC.6637	East Gallery	11.2		Cervidae/Gazella/Saiga	1105.5	1180.6	1196.6	1427.7	1550.7	1648.8	2131.1	2792.2	2883.3	2899.3
MPI	FNR.DC.6638	East Gallery	11.2		Bison/Yak	1105.5	1192.6	1208.6	1427.7	1580.7	1648.8	2131		2853.3	2869.3
MPI	FNR.DC.6639	East Gallery	11.2		Bison/Yak	1105.5	1192.7	1208.7	1427.7	1580.9	1648.8	2131.1		2853.4
MPI	FNR.DC.6640	East Gallery	11.2		Crocuta/Panthera	1105.5	1207.5		1453.7	1566.6		2147		2853.4	2869.4
MPI	FNR.DC.6641	East Gallery	11.2		Failed
MPI	FNR.DC.6642	East Gallery	11.2		Bison/Yak	1105.5	1192.6	1208.6	1427.7	1580.7	1648.7	2131.1		2853.2	2869.2
MPI	FNR.DC.6643	East Gallery	11.2		Ovis	1105.5	1180.7	1196.7	1427.8	1580.8	1648.9	2131.1	2792.2	2883.4	2899.3	3017.4	3033.4
MPI	FNR.DC.6644	East Gallery	11.2		Failed
MPI	FNR.DC.6645	East Gallery	11.2		Bison/Yak	1105.5	1192.6	1208.6	1427.7	1580.8	1648.8	2131.1	2792.3	2853.4	2869.4
MPI	FNR.DC.6646	East Gallery	11.2		Bison/Yak	1105.5	1192.6	1208.6	1427.7	1580.7	1648.7	2131.1	2792.3	2853.4	2869.4
MPI	FNR.DC.6647	East Gallery	11.2		Ovis/Capra	1105.6	1180.6	1196.6	1427.7	1580.9	1648.8			2883.6	2899.4
MPI	FNR.DC.6648	East Gallery	11.2		Failed
MPI	FNR.DC.6649	East Gallery	11.2		Cervidae/Gazella/Saiga/Equidae	1105.5		1196.6	1427.7	1550.7				2883.4	2899.4
MPI	FNR.DC.6650	East Gallery	11.2		Rhinocerotidae	1105.5			1453.8	1550.8		2145.1		2869.4
MPI	FNR.DC.6651	East Gallery	11.2		Failed
MPI	FNR.DC.6652	East Gallery	11.2		Ovis/Capra	1105.5	1180.6	1196.6	1427.7	1580.7	1648.9	2131.1		2883.4
MPI	FNR.DC.6653	East Gallery	11.2		Bison/Yak	1105.5			1427.7	1580.7	1648.8			2853.5	2869.5
MPI	FNR.DC.6654	East Gallery	11.2		Equidae	1105.5	1182.6	1198.6	1427.7	1550.7			2820.3	2883.4	2899.4
MPI	FNR.DC.6655	East Gallery	11.2		Ovis	1105.6	1180.6	1196.6	1427.8	1580.8	1648.8	2131.1	2792.3	2883.4	2899.4	3017.4	3033.6
MPI	FNR.DC.6656	East Gallery	11.2		Ovis/Capra	1105.5	1180.6	1196.6	1427.7	1580.7	1648.8	2131.2	2792.3	2883.4	2899.4
MPI	FNR.DC.6657	East Gallery	11.2		Failed
MPI	FNR.DC.6658	East Gallery	11.2		Failed
MPI	FNR.DC.6659	East Gallery	11.2		Bison/Yak	1105.6		1208.7	1427.8	1580.8	1648.8	2131.1		2853.5	2869.4
MPI	FNR.DC.6660	East Gallery	11.2		Failed
MPI	FNR.DC.6661	East Gallery	11.2		Bison/Yak	1105.5	1192.6	1208.6	1427.7	1580.7	1648.8	2131	2792.2	2853.3	2869.3
MPI	FNR.DC.6662	East Gallery	11.2		Equidae	1105.5			1427.7	1550.7		2145		2883.2
MPI	FNR.DC.6663	East Gallery	11.2		Failed
MPI	FNR.DC.6664	East Gallery	11.2		Failed
MPI	FNR.DC.6665	East Gallery	11.2		Failed
MPI	FNR.DC.6666	East Gallery	11.2		Cervidae/Gazella/Saiga	1105.5	1180.5	1196.6	1427.7	1550.7	1648.7			2883.3	2899.1
MPI	FNR.DC.6667	East Gallery	11.2		Cervidae/Gazella/Saiga	1105.5			1427.7	1550.7	1648.7	2131	2792.1	2883.3	2899.3
MPI	FNR.DC.6668	East Gallery	11.2		Cervidae/Gazella/Saiga	1105.5	1180.6	1196.6	1427.7	1550.7	1648.8	2131.1		2883.3	2899.3
MPI	FNR.DC.6669	East Gallery	11.2		Failed
MPI	FNR.DC.6670	East Gallery	11.2		Ovis/Capra	1105.5	1180.6	1196.6	1427.7	1580.7	1648.8			2883.4	2899.4
MPI	FNR.DC.6671	East Gallery	11.2		Equidae	1105.6	1182.6	1198.7	1427.8	1550.8		2145.2		2883.6	2899.6		2999.7
MPI	FNR.DC.6672	East Gallery	11.2		Failed
MPI	FNR.DC.6673	East Gallery	11.2		Ovis	1105.6	1180.7	1196.7	1427.8	1580.9	1648.9	2131.2		2883.5	2899.5		3033.6
MPI	FNR.DC.6674	East Gallery	11.2		Cervidae/Gazella/Saiga	1105.6	1181.7	1197.1	1427.9	1550.9	1648.9
MPI	FNR.DC.6675	East Gallery	11.2		Cervidae/Gazella/Saiga	1105.6	1180.7	1196.7	1427.8	1550.8		2131.2		2883.5	2899.5
MPI	FNR.DC.6676	East Gallery	11.2		Failed
MPI	FNR.DC.6677	East Gallery	11.2		Elephantidae	1105.6			1453.8	1579.9		2115.2		2853.5
MPI	FNR.DC.6678	East Gallery	11.2		Failed
MPI	FNR.DC.6679	East Gallery	11.2		Capra	1105.4	1180.6	1196.6	1427.6	1580.6	1648.7	2130.9		2883.2	2899.2		3093.2
MPI	FNR.DC.6680	East Gallery	11.2		Failed	1105.5			1427.7	1580.7		2131
MPI	FNR.DC.6681	East Gallery	11.2		Rhinocerotidae	1105.5	1182.6	1198.6	1453.7	1550.7		2145.1		2869.3	2885.4		2999.4
MPI	FNR.DC.6682	East Gallery	11.2		Failed
MPI	FNR.DC.6683	East Gallery	11.2	AK/2-4	Failed
MPI	FNR.DC.6684	East Gallery	11.2	AK/2-4	Failed	1105.6			1427.7
MPI	FNR.DC.6685	East Gallery	11.2	AK/2-4	Failed	1105.5			1427.7	1580.7	1648.8			2853.3
MPI	FNR.DC.6686	East Gallery	11.2	AK/2-4	Bison/Yak	1105.5	1192.6	1208.6	1427.7	1580.7	1648.8	2131.1		2853.3
MPI	FNR.DC.6687	East Gallery	11.2	AK/2-4	Cervidae/Gazella/Saiga	1105.6	1180.6	1196.6	1427.7	1550.8		2131.1		2883.4	2899.4
MPI	FNR.DC.6688	East Gallery	11.2	AK/2-4	Failed	1105.6
MPI	FNR.DC.6689	East Gallery	11.2	AK/2-4	Capra	1105.6			1427.7		1648.8	2131.1		2883.4	2899.4		3093.6
MPI	FNR.DC.6690	East Gallery	11.2	AK/2-4	Equidae	1105.6			1427.8			2145.1		2883.5
MPI	FNR.DC.6691	East Gallery	11.2	AK/2-4	Failed
MPI	FNR.DC.6692	East Gallery	11.2	AK/2-4	Bison/Yak	1105.5	1192.6	1208.6	1427.7			2131		2853.3	2869.3
MPI	FNR.DC.6693	East Gallery	11.2	AK/2-4	Failed	1105.5			1427.7	1580.6				2883.3
MPI	FNR.DC.6694	East Gallery	11.2	AK/2-4	Bison/Yak	1105.5	1192.6	1208.6	1427.6		1684.7	2131		2853.2	2869.2
MPI	FNR.DC.6695	East Gallery	11.2	AK/2-4	Failed	1105.5			1427.6		1648.8
MPI	FNR.DC.6696	East Gallery	11.2	AK/2-4	Cervidae/Gazella/Saiga	1105.5	1180.5	1196.5	1427.7	1550.7	1648.7	2131		2883.3	2899.3
MPI	FNR.DC.6697	East Gallery	11.2	AK/2-4	Failed	1105.5			1453.7
MPI	FNR.DC.6698	East Gallery	11.2	AK/2-4	Bison/Yak	1105.6	1192.7	1208.7	1427.7		1648.8	2131		2853.4	2869.4		3033.5
MPI	FNR.DC.6699	East Gallery	11.2	AK/2-4	Equidae	1105.6			1427.7			2145		2883.3	2899.3		2999.4
MPI	FNR.DC.6700	East Gallery	11.2	AK/2-4	Rhinocerotidae	1105.6			1453.7	1550.8		2145.1		2869.4
MPI	FNR.DC.6701	East Gallery	11.2	AK/2-4	Bison/Yak	1105.6	1192.7	1208.7	1427.8		1648.9	2131.1		2853.4
MPI	FNR.DC.6702	East Gallery	11.2	AK/2-4	Failed
MPI	FNR.DC.6703	East Gallery	11.2	AK/2-4	Failed
MPI	FNR.DC.6704	East Gallery	11.2	AK/2-4	Failed	1105.5
MPI	FNR.DC.6705	East Gallery	11.2	AK/2-4	Bison/Yak	1105.5	1192.6	1208.6	1427.6	1580.7		2131		2853.2	2869.2
MPI	FNR.DC.6706	East Gallery	11.2	AK/2-4	Failed
MPI	FNR.DC.6707	East Gallery	11.2	AK/2-4	Failed	1105.5
MPI	FNR.DC.6708	East Gallery	11.2	AK/2-4	Failed	1105.5
MPI	FNR.DC.6709	East Gallery	11.2	AK/2-4	Failed	1105.6			1427.8	1580.8
MPI	FNR.DC.6710	East Gallery	11.2	AK/2-4	Failed
MPI	FNR.DC.6711	East Gallery	11.2	AK/2-4	Failed	1105.6			1427.7	1550.8
MPI	FNR.DC.6712	East Gallery	11.2	AK/2-4	Failed	1105.6
MPI	FNR.DC.6713	East Gallery	11.2	AK/2-4	Failed	1105.6			1463.7		1648.8
MPI	FNR.DC.6714	East Gallery	11.2	AK/2-4	Bison/Yak	1105.6		1208.7	1427.7	1580.7	1648.8	2131.2		2853.4	2869.4	3017.4	3033.4
MPI	FNR.DC.6715	East Gallery	11.2	AK/2-4	Bison/Yak	1105.5	1192.7	1208.6	1427.7		1648.8	2131		2853.4	2869.3		3033.5
MPI	FNR.DC.6716	East Gallery	11.2	AK/2-4	Elephantidae	1105.5			1453.8			2115.2		2853.5
MPI	FNR.DC.6717	East Gallery	11.2	AK/2-4	Ovis/Capra/Cervidae/Gazella/Saiga	1105.5			1427.7		1648.9	2131		2883.4	2899.4	3017.3	3033.3
MPI	FNR.DC.6718	East Gallery	11.2	AK/2-4	Failed	1105.5
MPI	FNR.DC.6719	East Gallery	11.2	AK/2-4	Rhinocerotidae	1105.5	1182.5	1198.5	1453.6	1550.7		2145		2869.1			2999.2
MPI	FNR.DC.6720	East Gallery	11.2	AK/2-4	Failed	1105.5			1427.7		1648.7	2131		2883.3	2899.3
MPI	FNR.DC.6721	East Gallery	11.2	AK/2-4	Failed	1105.6			1427.7
MPI	FNR.DC.6722	East Gallery	11.2	AK/2-4	Felidae/Crocuta/Panthera/Mustelidae	1105.6			1453.8	1566.7		2147.1		2853.4	2869.4
MPI	FNR.DC.6723	East Gallery	11.2	AK/2-4	Failed	1105.7
MPI	FNR.DC.6724	East Gallery	11.2	AK/2-4	Failed	1105.6			1453.7					2853.5
MPI	FNR.DC.6725	East Gallery	11.2	AK/2-4	Bison/Yak	1105.6		1209.7	1427.8	1580.6	1648.8	2131.1		2853.4
MPI	FNR.DC.6726	East Gallery	11.2	AK/2-4	Bison/Yak	1105.5	1192.6	1208.6	1427.7	1580.8		2131.1		2853.4	2869.4
MPI	FNR.DC.6727	East Gallery	11.2	AK/2-4	Felidae/Crocuta/Panthera/Mustelidae	1105.6			1453.7			2147		2853.2
MPI	FNR.DC.6728	East Gallery	11.2	AK/2-4	Failed	1105.5			1463.7		1648.7	2131.1
MPI	FNR.DC.6729	East Gallery	11.2	AK/2-4	Cervidae/Gazella/Saiga	1105.5		1196.6	1427.7	1550.7	1648.7	2131.1		2883.2
MPI	FNR.DC.6730	East Gallery	11.2	AK/2-4	Failed
MPI	FNR.DC.6731	East Gallery	11.2	AK/2-4	Bison/Yak	1105.5	1192.5	1208.5	1427.6	1580.6	1648.7	2130.9		2853.1	2869.1		3034.3
MPI	FNR.DC.6732	East Gallery	11.2	AK/2-4	Bison/Yak	1105.5	1192.6	1208.6	1427.6		1648.7	2130.9		2853.1	2869.1	3017.1	3033.2
MPI	FNR.DC.6733	East Gallery	11.2	AK/2-4	Failed	1105.5
MPI	FNR.DC.6734	East Gallery	11.2	AK/2-4	Failed	1105.5						2131.1
MPI	FNR.DC.6735	East Gallery	11.2	AK/2-4	Failed	1105.5
MPI	FNR.DC.6736	East Gallery	11.2	AK/2-4	Bison/Yak	1105.7		1208.8	1427.8	1580.8		2131.2		2853.5
MPI	FNR.DC.6737	East Gallery	11.2	AK/2-4	Failed	1105.5			1427.7					2883.6
MPI	FNR.DC.6738	East Gallery	11.2	AK/2-4	Bison/Yak	1105.6		1208.6	1427.7		1648.8	2131.1		2853.4
MPI	FNR.DC.6739	East Gallery	11.2	AK/2-4	Rhinocerotidae	1105.6			1453.7	1550.7		2145.1		2869.5
MPI	FNR.DC.6740	East Gallery	11.2	AK/2-4	Failed	1105.5
MPI	FNR.DC.6741	East Gallery	11.2	AK/2-4	Bison/Yak	1105.5	1192.7	1208.6	1427.7	1580.8	1648.8	2131.1		2853.4			3033.6
MPI	FNR.DC.6742	East Gallery	11.2	AK/2-4	Bison/Yak	1105.5	1192.6	1208.6	1427.6		1648.7	2131		2853.2	2869.2		3033.2
MPI	FNR.DC.6743	East Gallery	11.2	AK/2-4	Cervidae/Gazella/Saiga	1105.5	1180.5	1196.5	1427.6	1550.6	1648.6	2130.9		2883.2	2899.3		3033.2
MPI	FNR.DC.6744	East Gallery	11.2	AK/2-4	Failed	1105.5			1453.6
MPI	FNR.DC.6745	East Gallery	11.2	AK/2-4	Failed	1105.5
MPI	FNR.DC.6746	East Gallery	11.2	AK/2-4	Failed	1105.5			1427.7		1648.8	2131
MPI	FNR.DC.6747	East Gallery	11.2	AK/2-4	Failed
MPI	FNR.DC.6748	East Gallery	11.2	AK/2-4	Failed	1105.5
MPI	FNR.DC.6749	East Gallery	11.2	AK/2-4	Bison/Yak	1105.6	1192.8	1208.8	1427.8			2131.2		2853.7
MPI	FNR.DC.6750	East Gallery	11.2	AK/2-4	Failed	1105.6
MPI	FNR.DC.6751	East Gallery	11.2	AK/2-4	Failed	1105.6			1453.7
MPI	FNR.DC.6752	East Gallery	11.2	AK/2-4	Bison/Yak	1105.5	1192.6	1208.6	1427.7	1580.7	1648.8	2131		2853.3
MPI	FNR.DC.6753	East Gallery	11.2	AK/2-4	Failed	1105.5
MPI	FNR.DC.6754	East Gallery	11.2	AK/2-4	Failed
MPI	FNR.DC.6755	East Gallery	11.2	AK/2-4	Capra	1105.4	1180.5	1196.6	1427.6		1648.6	2130.9		2883.1			3093.2
MPI	FNR.DC.6756	East Gallery	11.2	AK/2-4	Bison/Yak	1105.4		1208.6	1427.7			2131.1		2853.4
MPI	FNR.DC.6757	East Gallery	11.4		Cervidae/Gazella/Saiga	1105.6	1180.7	1196.7	1427.8	1550.9		2131.2		2883.9
MPI	FNR.DC.6758	East Gallery	11.4		Bison/Yak	1105.6	1192.7	1208.7	1427.8	1580.9	1648.9	2131.2		2853.5	2869.5
MPI	FNR.DC.6759	East Gallery	11.4		Cervidae/Gazella/Saiga	1105.6	1180.7	1196.7	1427.8	1550.9		2131.2		2883.9
MPI	FNR.DC.6760	East Gallery	11.4		Canidae	1105.6		1226.7	1453.9	1566.9		2131.2		2853.6			2999.6
MPI	FNR.DC.6761	East Gallery	11.4		Bison/Yak	1105.6	1192.7	1208.7	1427.8	1580.9	1648.9	2131.2		2853.6			3033.6
MPI	FNR.DC.6762	East Gallery	11.4		Bison/Yak	1105.6	1192.7	1208.7	1427.8	1580.8	1648.9	2131.2		2853.3
MPI	FNR.DC.6763	East Gallery	11.4		Bison/Yak	1105.6	1192.7	1208.7	1427.8	1580.8	1648.8	2131.1		2853.4	2869.4		3033.5
MPI	FNR.DC.6764	East Gallery	11.4		Failed
MPI	FNR.DC.6765	East Gallery	11.4		Equidae	1105.5		1196.6	1427.7	1550.7		2145		2883.3	2899.3
MPI	FNR.DC.6766	East Gallery	11.4		Failed
MPI	FNR.DC.6767	East Gallery	11.4		Elephantidae	1105.6			1453.6	1580.8		2115.2		2853.7
MPI	FNR.DC.6768	East Gallery	11.4		Cervidae/Gazella/Saiga	1105.6	1180.7	1196.7	1427.8	1550.8	1648.9	2131.2		2883.5	2899.5
MPI	FNR.DC.6769	East Gallery	11.4		Failed	1105.6			1453.8	1550.8				2869.5
MPI	FNR.DC.6770	East Gallery	11.4		Cervidae/Gazella/Saiga	1105.6	1180.7	1196.7	1427.7	1550.9	1648.9	2131.2		2883.6	2899.6	3017.6	3033.6
MPI	FNR.DC.6771	East Gallery	11.4		Rhinocerotidae	1105.6	1182.7	1198.7	1453.8	1550.9		2145.2		2869.5
MPI	FNR.DC.6772	East Gallery	11.4		Cervidae/Gazella/Saiga	1105.6	1180.7	1196.7	1427.8	1550.9		2131.2		2883.6	2899.6		3033.7
MPI	FNR.DC.6773	East Gallery	11.4		Failed
MPI	FNR.DC.6774	East Gallery	11.4		Failed
MPI	FNR.DC.6775	East Gallery	11.4		Ursidae	1105.6		1233.7	1453.8	1566.8		2163.1		2853.5	2869.5	2957.5
MPI	FNR.DC.6776	East Gallery	11.4		Bison/Yak	1105.4	1192.5	1208.5	1427.5	1580.7	1648.7	2130.9		2853.2	2869.2	3017.2	3033.3
MPI	FNR.DC.6777	East Gallery	11.4		Cervidae/Gazella/Saiga	1105.5	1180.6	1196.6	1427.7	1550.7	1648.8	2131		2883.3	2899.2		3033.4
MPI	FNR.DC.6778	East Gallery	11.4		Failed	1105.5	1180.6	1196.6	1427.7	1550.8		2131.1		2883.4			3033.4
MPI	FNR.DC.6779	East Gallery	11.4		Failed
MPI	FNR.DC.6780	East Gallery	11.4		Bison/Yak	1105.6		1208.7	1427.8	1580.8	1648.9	2131.1		2853.5	2869.4
MPI	FNR.DC.6781	East Gallery	11.4		Bison/Yak	1105.6	1192.8	1208.8	1427.8	1580.9	1648.9	2131.2		2853.5	2869.6		3033.7
MPI	FNR.DC.6782	East Gallery	11.4		Ursidae	1105.6		1233.7	1453.8	1566.9		2163.2		2853.6	2869.6
MPI	FNR.DC.6783	East Gallery	11.4		Bison/Yak	1105.6	1192.8	1208.8	1427.8	1580.9	1649	2131.3		2853.6	2869.5	3017.6	3033.7
MPI	FNR.DC.6784	East Gallery	11.4		Bison/Yak	1105.6	1192.8	1208.8	1427.9	1580.9	1649	2131.3		2853.6	2869.6		3033.7
MPI	FNR.DC.6785	East Gallery	11.4		Cervidae/Gazella/Saiga	1105.6	1180.7	1196.7	1427.8	1550.9	1649	2131.2		2883.6			3033.6
MPI	FNR.DC.6786	East Gallery	11.4		Bison/Yak	1105.6	1192.9	1208.9	1427.8	1580.9	1684.9	2131.3		2853.6
MPI	FNR.DC.6787	East Gallery	11.4		Bison/Yak	1105.6	1192.7	1208.7	1427.8	1580.9	1684.9	2131.2		2853.6	2869.6	3017.5	3033.6
MPI	FNR.DC.6788	East Gallery	11.4		Bison/Yak	1105.5	1192.5	1208.5	1427.6	1580.7	1648.7	2131		2853.2	2869.2		3034.2
MPI	FNR.DC.6789	East Gallery	11.4		Cervidae/Gazella/Saiga	1105.5	1180.6	1196.6	1427.7	1550.7	1648.8	2131		2883.3	2899.3
MPI	FNR.DC.6790	East Gallery	11.4		Capra	1105.5	1180.6	1196.6	1427.7	1580.8	1648.8	2131.1		2883.4	2899.4		3093.5
MPI	FNR.DC.6791	East Gallery	11.4		Bison/Yak	1105.6	1192.7	1208.7	1427.8	1580.8	1648.9	2131.1		2853.5	2869.4
MPI	FNR.DC.6792	East Gallery	11.4		Felidae/Ursidae	1105.6			1453.8	1566.8		2163.2		2853.5	2869.5
MPI	FNR.DC.6793	East Gallery	11.4		Bison/Yak	1105.6	1192.8	1208.8	1427.8	1580.9	1648.9	2131.2		2853.6			3033
MPI	FNR.DC.6794	East Gallery	11.4		Failed	1105.6			1427.9
MPI	FNR.DC.6795	East Gallery	11.4		Equidae	1105.5	1182.6		1427.7	1550.7		2145		2883.2			2999.4
MPI	FNR.DC.6796	East Gallery	11.4		Cervidae/Gazella/Saiga	1105.5			1427.7	1550.8	1648.8	2131.1		2883.4
MPI	FNR.DC.6797	East Gallery	11.4		Failed
MPI	FNR.DC.6798	East Gallery	11.4		Bison/Yak	1105.5	1192.7	1208.7	1427.8	1580.9		2131.2		2853.6			3033.5
MPI	FNR.DC.6799	East Gallery	11.4		Failed	1105.6			1427.8	1580.9
MPI	FNR.DC.6800	East Gallery	11.4		Bison/Yak	1105.6		1208.8	1427.9	1580.9		2131.3		2853.7			3033.8
MPI	FNR.DC.6801	East Gallery	11.4		Bison/Yak	1105.6		1208.9	1427.9			2131.3		2853.7
MPI	FNR.DC.6802	East Gallery	11.4		Failed
MPI	FNR.DC.6804	East Gallery	11.4		Failed
MPI	FNR.DC.6805	East Gallery	11.4		Bison/Yak	1105.6	1192.7	1208.7	1427.7	1580.8	1648.9	2131.2		2853.5	2869.5	3017.4	3033.5
MPI	FNR.DC.6806	East Gallery	11.4		Cervidae/Gazella/Saiga	1105.5	1180.6	1196.6	1427.7	1550.8	1648.8	2131.1		2883.3	2899.4		3033.4
MPI	FNR.DC.6807	East Gallery	11.4		Bison/Yak	1105.5	1192.7	1208.7	1427.8	1580.8	1648.9	2131.1		2853.5	2869.5		3033.6
MPI	FNR.DC.6808	East Gallery	11.4		Failed
MPI	FNR.DC.6809	East Gallery	11.4		Elephantidae	1105.6			1453.8	1579.9		2115.2		2853.6			3015.7
MPI	FNR.DC.6810	East Gallery	11.4		Rhinocerotidae	1105.6	1182.7	1198.7	1453.9	1550.9		2145		2869.6
MPI	FNR.DC.6811	East Gallery	11.4		Ovis/Capra	1105.6	1180.8	1196.8	1427.9	1581	1649	2131.3		2883.6	2899.6
MPI	FNR.DC.6812	East Gallery	11.4		Cervidae/Gazella/Saiga	1105.6		1197.7	1427.8	1550.9		2131.1		2883.6
MPI	FNR.DC.6813	East Gallery	11.4		Bison/Yak	1105.6	1192.8	1208.8	1427.9	1580.9	1649	2131.3		2853.7	2869.7		3033.8
MPI	FNR.DC.6814	East Gallery	11.4		Cervidae/Gazella/Saiga	1105.6	1180.7	1197.7	1427.8	1550.9	1649	2131.2		2883.6	2899.6		3033.8
MPI	FNR.DC.6815	East Gallery	11.4		Elephantidae	1105.6			1453.8	1580.9		2115.2		2853.4
MPI	FNR.DC.6816	East Gallery	11.4		Ovis/Capra	1105.6	1180.7	1197.7	1427.7	1580.9	1648.9	2131.1		2883.5	2899.5
MPI	FNR.DC.6817	East Gallery	11.4		Failed	1105.6			1427.7		1648.8	2131.1		2883.5
MPI	FNR.DC.6818	East Gallery	11.4		Bison/Yak	1105.5	1192.7	1208.7	1427.8	1580.7	1648.8	2131.1		2853.4
MPI	FNR.DC.6819	East Gallery	11.4		Equidae	1105.6	1182.7	1198.7	1427.8	1550.8		2145.1		2883.5	2899.5
MPI	FNR.DC.6820	East Gallery	11.4		Failed	1105.6			1427.8
MPI	FNR.DC.6822	East Gallery	11.4		Failed
MPI	FNR.DC.6823	East Gallery	11.4		Failed
MPI	FNR.DC.6824	East Gallery	11.4		Failed
MPI	FNR.DC.6825	East Gallery	11.4		Equidae	1105.7	1182.8	1198.7	1427.9	1550.9		2145.3		2883.7	2899.7		2999.6
MPI	FNR.DC.6826	East Gallery	11.4		Bison/Yak	1105.7	1192.8	1208.8	1427.9	1580.9	1649	2131.3		2853.7
MPI	FNR.DC.6827	East Gallery	11.4		Canidae	1105.7		1226.7	1453.9	1566.9		2131.2		2853.6	2869.6		2999.7
MPI	FNR.DC.6828	East Gallery	11.4		Capra	1105.6	1180.7	1197.7	1427.9	1580.9		2131.3		2883.6			3093.6
MPI	FNR.DC.6829	East Gallery	11.4		Equidae	1105.6	1182.7	1198.7	1427.8	1550.8		2145.1		2883.6	2899.6
MPI	FNR.DC.6830	East Gallery	11.4		Bison/Yak	1105.6	1192.7	1208.7	1427.8	1580.8	1648.8	2131.1		2853.4	2869.4
MPI	FNR.DC.6831	East Gallery	11.4		Rhinocerotidae	1105.6	1182.6	1198.6	1453.8	1550.8		2145.2		2869.5			2999.6
MPI	FNR.DC.6832	East Gallery	11.4		Failed
MPI	FNR.DC.6833	East Gallery	11.4		Failed
MPI	FNR.DC.6834	East Gallery	11.4		Bison/Yak	1105.7	1192.8	1208.8	1427.9	1581	1649	2131.3		2853.7
MPI	FNR.DC.6835	East Gallery	11.4		Failed
MPI	FNR.DC.6836	East Gallery	11.4		Bison/Yak	1105.7	1192.8	1208.8	1427.9	1581		2131.3		2853.7	2869.7		3033.9
MPI	FNR.DC.6837	East Gallery	11.4		Cervidae/Gazella/Saiga	1105.7	1180.6	1196.6	1427.8	1550.9		2131.2
MPI	FNR.DC.6838	East Gallery	11.4		Equidae	1105.7			1427.9	1550.9		2145.2		2883.6
MPI	FNR.DC.6840	East Gallery	11.4		Crocuta/Panthera	1105.6	1207.7		1453.7	1566		2147.2		2853.6
MPI	FNR.DC.6841	East Gallery	11.4		Rhinocerotidae	1105.6			1453.8	1550.8		2145.2		2869.5			2999.5
MPI	FNR.DC.6842	East Gallery	11.4		Equidae	1105.6	1182.7	1198.7	1427.8	1550.9		2145.2		2883.6
MPI	FNR.DC.6843	East Gallery	11.4		Ovis/Capra	1105.6	1180.7	1196.7	1427.8	1580.9	1649	2131.2		2883.6	2899.6
MPI	FNR.DC.6844	East Gallery	11.4		Equidae	1105.6			1427.9	1550.9		2145.3		2883.6
MPI	FNR.DC.6845	East Gallery	11.4		Equidae	1105.7	1182.7	1198.7	1427.9	1550.9		2145		2883.7	2899.7		2999.8
MPI	FNR.DC.6846	East Gallery	11.4		Failed
MPI	FNR.DC.6847	East Gallery	11.4		Unknown
MPI	FNR.DC.6848	East Gallery	11.4		Failed
MPI	FNR.DC.6849	East Gallery	11.4		Crocuta/Panthera/Mustelidae	1105.7			1453.9	1566.9		2147.4		2853.7	2869.6
MPI	FNR.DC.6850	East Gallery	11.4		Ovis/Capra	1105.7	1180.8	1196.8	1427.9	1581		2131.4		2883.8	2899.8
MPI	FNR.DC.6851	East Gallery	11.4		Unknown	1105.6	1150.7		1427.9	1550.9		2131.1		2883.7			3033.7
MPI	FNR.DC.6852	East Gallery	11.4		Equidae	1105.6	1182.7	1198.7	1453.9	1550.9		2145.3		2869.6			2999.7
MPI	FNR.DC.6853	East Gallery	11.4		Canidae	1105.6		1226.7	1453.9	1566.9		2131.1		2853.6
MPI	FNR.DC.6854	East Gallery	11.4		Rhinocerotidae	1105.6			1453.8	1550.9		2145.2		2869.5			2999.7
MPI	FNR.DC.6855	East Gallery	11.4		Failed	1105.6	1181.7	1197.7	1427.8			2131.3
MPI	FNR.DC.6856	East Gallery	11.4		Bison/Yak	1105.7	1192.8	1208.8	1427.9	1580.9	1649	2131.3		2853.7	2869.7	3017.7	3033.7
MPI	FNR.DC.6857	East Gallery	11.4		Failed
MPI	FNR.DC.6858	East Gallery	11.4		Elephantidae	1105.7			1453.9	1580		2115.3		2853.8
MPI	FNR.DC.6859	East Gallery	11.4		Cervidae/Gazella/Saiga	1105.7	1180.8	1196.8	1427.9	1551	1649	2131.4		2883.8	2899.7
MPI	FNR.DC.6860	East Gallery	11.4		Bison/Yak	1105.7	1192.8	1208.9	1427.9	1581.1	1649.1	2131.4		2853.8	2869.8		3033.9
MPI	FNR.DC.6861	East Gallery	11.4		Capra	1105.7	1180.8	1196.8	1427.9	1581.1		2131.4		2883.8	2899.8		3093.9
MPI	FNR.DC.6862	East Gallery	11.4		Vulpes vulpes	1105.6		1227	1437.8			2131.4		2853.6
MPI	FNR.DC.6863	East Gallery	11.4		Bison/Yak	1105.6	1192.8	1208.8	1427.9	1580.9	1649	2131.3		2853.7	2869.7		3033.9
MPI	FNR.DC.6864	East Gallery	11.4		Equidae	1105.6			1427.8	1550.9		2145.1		2883.5
MPI	FNR.DC.6865	East Gallery	11.4		Equidae	1105.6	1182.6	1198.6	1427.7	1550.8		2145.1		2883.5	2899.4		2999.6
MPI	FNR.DC.6866	East Gallery	11.4		Cervidae/Gazella/Saiga	1105.6	1180.7	1196.7	1427.8	1550.8	1649	2131.2		2883.5	2899.5
MPI	FNR.DC.6867	East Gallery	11.4		Capra	1105.6		1196.8	1427.9			2131.2		2883.5			3093.6
MPI	FNR.DC.6868	East Gallery	11.4		Capra	1105.6	1180.7	1196.7	1427.9	1580.9	1649	2131.3		2883.6	2899.6		3093.8
MPI	FNR.DC.6869	East Gallery	11.4		Bison/Yak	1105.6	1192.8	1208.8	1427.9	1581		2131.4		2853.8			3033.1
MPI	FNR.DC.6870	East Gallery	11.4		Ovis/Capra	1105.6	1181.8	1197.8	1427.9	1581		2131.3		2883.7
MPI	FNR.DC.6871	East Gallery	11.4		Cervidae/Gazella/Saiga	1105.7	1180.8	1196.8	1427.9	1551		2131.4		2883.8
MPI	FNR.DC.6872	East Gallery	11.4		Crocuta/Panthera	1105.7	1207.8		1453.9	1567		2147.4		2853.8
MPI	FNR.DC.6873	East Gallery	11.4		Cervidae/Gazella/Saiga	1105.7	1180.8	1196.8	1427.9	1551	1649	2131.4		2883.8	2899.8
MPI	FNR.DC.6874	East Gallery	11.4		Bison/Yak	1105.7	1192.8	1208.8	1427.9	1581	1649	2131.4		2853.8	2869.7		3033.9
MPI	FNR.DC.6875	East Gallery	11.4		Failed
MPI	FNR.DC.6876	East Gallery	11.4		Bison/Yak	1105.6	1192.7	1208.7	1427.8	1580.8		2131.2		2853.8
MPI	FNR.DC.6877	East Gallery	11.4		Failed	1105.6			1453.8			2115.6
MPI	FNR.DC.6878	East Gallery	11.4		Cervidae/Gazella/Saiga	1105.6	1180.8	1196.8	1427.9	1550.9		2131.3		2883.7
MPI	FNR.DC.6879	East Gallery	11.4		Cervidae/Gazella/Saiga	1105.6	1180.8	1196.8	1427.9	1550.9		2131.3		2883.7	2899.7
MPI	FNR.DC.6880	East Gallery	11.4		Failed
MPI	FNR.DC.6881	East Gallery	11.4		Capra	1105.7	1180.8	1196.8	1427.9	1581	1649	2131.4		2883.7	2899.7		3093.9
MPI	FNR.DC.6882	East Gallery	11.4		Equidae	1105.8	1182.8	1198.8	1428	1551		2145.6		2883.9
MPI	FNR.DC.6883	East Gallery	11.4		Cervidae/Gazella/Saiga	1105.7	1180.8	1196.8	1427.9	1551		2131.4		2883.8	2899.8
MPI	FNR.DC.6884	East Gallery	11.4		Ovis/Capra	1105.7	1180.7	1197.7	1427.8	1580.9		2131.3		2883.8
MPI	FNR.DC.6885	East Gallery	11.4		Failed
MPI	FNR.DC.6886	East Gallery	11.4		Bison/Yak	1105.6	1192.8	1208.8	1427.9	1580.9	1649	2131.3		2853.7	2869.7
MPI	FNR.DC.6887	East Gallery	11.4		Cervidae/Gazella/Saiga	1105.4			1427.6	1550.6	1648.7	2130.9	2792	2883.2	2899.2	3018.2	3034.2
MPI	FNR.DC.6888	East Gallery	11.4		Failed
MPI	FNR.DC.6889	East Gallery	11.4		Bison/Yak	1105.5		1208.6	1427.6		1648.8	2131		2853.3	2869.3		3033.5
MPI	FNR.DC.6890	East Gallery	11.4		Capra	1105.5	1180.6	1196.6	1427.7		1648.8	2131	2792.2	2883.3			3093.5
MPI	FNR.DC.6891	East Gallery	11.4		Bison/Yak	1105.6	1192.6	1208.6	1427.7	1580.8	1648.8	2131		2853.4			3033.5
MPI	FNR.DC.6892	East Gallery	11.4		Bison/Yak	1105.6	1192.7	1208.7	1427.8	1580.8	1648.9	2131.1		2853.4	2869.4
MPI	FNR.DC.6893	East Gallery	11.4		Failed
MPI	FNR.DC.6894	East Gallery	11.4		Bison/Yak	1105.6	1192.8	1208.8	1427.7		1648.8	2131.1		2853.4	2869.4		3033.6
MPI	FNR.DC.6895	East Gallery	11.4		Bison/Yak	1105.6	1192.7	1208.7	1427.8	1580.8	1648.9	2131.2	2792.2	2853.5	2869.5	3017.5	3033.6
MPI	FNR.DC.6896	East Gallery	11.4		Ursidae	1105.6		1233.7	1453.7	1566.6		2163.1		2853.4	2869.4	2957.5
MPI	FNR.DC.6897	East Gallery	11.4		Canidae	1105.6		1226.6	1453.7	1566.6		2131.1	2820.3	2853.3	2869.3		2999.4
MPI	FNR.DC.6898	East Gallery	11.4		Bison/Yak	1105.6		1208.7	1427.7		1648.8	2131.1		2853.3			3033.4
MPI	FNR.DC.6899	East Gallery	11.4		Rhinocerotidae	1105.5	1182.5	1198.5	1453.6	1550.6		2145	2793	2869.2	2885.1		2999.3
MPI	FNR.DC.6900	East Gallery	11.4		Cervidae/Gazella/Saiga	1105.5	1180.5	1196.5	1427.6	1550.7	1648.7	2131	2792.2	2883.3	2899.3	3017.3	3033.4
MPI	FNR.DC.6901	East Gallery	11.4		Equidae	1105.5			1427.7	1550.7		2145		2883.3		2983.4	2999.4
MPI	FNR.DC.6902	East Gallery	11.4		Equidae	1105.5	1182.6	1198.6	1427.7	1550.8		2145.1		2883.4	2899.4		2999.6
MPI	FNR.DC.6903	East Gallery	11.4		Bison/Yak	1105.6	1192.7	1208.7	1427.8	1580.8	1648.8	2131.1		2853.5	2869.5		3033.5
MPI	FNR.DC.6904	East Gallery	11.4		Bison/Yak	1105.6	1192.6	1208.7	1427.7	1580.7	1648.8	2131.1		2853.5	2869.4
MPI	FNR.DC.6905	East Gallery	11.4		Cervidae/Gazella/Saiga	1105.6	1181.6	1197.6	1427.9	1551	1649	2131.1		2883.4	2899.4
MPI	FNR.DC.6906	East Gallery	11.4		Bison/Yak	1105.6	1192.7	1208.7	1427.8	1580.8	1648.9	2131.2		2853.4	2869.4		3033.5
MPI	FNR.DC.6907	East Gallery	11.4		Cervidae/Gazella/Saiga	1105.6	1180.6	1196.6	1427.7	1550.8	1648.8	2131		2883.4	2899.4	3017.4	3033.5
MPI	FNR.DC.6908	East Gallery	11.4		Bison/Yak	1105.6	1192.6	1208.6	1427.7	1580.7	1648.8	2131	2792.2	2853.3	2869.3	3017.4	3033.4
MPI	FNR.DC.6909	East Gallery	11.4		Bison/Yak	1105.6	1192.6	1208.6	1427.7	1580.7	1648.7	2131		2853.3	2869.3		3033.4
MPI	FNR.DC.6910	East Gallery	11.4		Failed
MPI	FNR.DC.6911	East Gallery	11.4		Failed
MPI	FNR.DC.6912	East Gallery	11.4		Failed
MPI	FNR.DC.6913	East Gallery	11.4		Failed
MPI	FNR.DC.6914	East Gallery	11.4		Failed
MPI	FNR.DC.6915	East Gallery	11.4		Failed
MPI	FNR.DC.6916	East Gallery	11.4		Failed
MPI	FNR.DC.6917	East Gallery	11.4		Failed
MPI	FNR.DC.6918	East Gallery	11.4		Failed
MPI	FNR.DC.6919	East Gallery	11.4		Failed
MPI	FNR.DC.6920	East Gallery	11.4		Failed
MPI	FNR.DC.6921	East Gallery	11.4		Capra/Rangifer	1105.5			1427.7	1580.8	1648.8	2131.1		2883.4	2899.3		3093.4
MPI	FNR.DC.6922	East Gallery	11.4		Cervidae/Gazella/Saiga	1105.5	1180.5	1196.5	1427.7	1550.7	1648.7	2130.9		2883.3	2899.3	3017.2	3033.3
MPI	FNR.DC.6923	East Gallery	11.4		Rhinocerotidae	1105.5			1453.7	1550.7		2145		2869.3			2999.4
MPI	FNR.DC.6924	East Gallery	11.4		Equidae	1105.5	1182.6		1427.7	1550.8		2145.2		2883.5	2899.4
MPI	FNR.DC.6925	East Gallery	11.4		Capra	1105.6	1180.7	1196.6	1427.7	1580.8	1648.9	2131.1	2792.4	2883.4	2899.4		3093.6
MPI	FNR.DC.6926	East Gallery	11.4		Vulpes vulpes	1105.5		1226.7	1437.7	1566.8		2131.1	2820.4	2853.5	2869.4		2999.6
MPI	FNR.DC.6927	East Gallery	11.4		Bison/Yak	1105.6	1192.7	1208.7	1427.7	1580.8	1648.9	2131.2		2853.6	2869.6		3033.6
MPI	FNR.DC.6928	East Gallery	11.4		Capra	1105.5	1180.6	1196.6	1427.7	1580.7	1648.8	2131.1		2883.5	2899.5		3093.6
MPI	FNR.DC.6929	East Gallery	11.4		Rhinocerotidae	1105.6			1453.7	1550.8		2145.2		2869.4			2999.5
MPI	FNR.DC.6930	East Gallery	11.4		Ovis	1105.5	1180.6	1196.6	1427.7	1580.7		2131.1		2883.4	2899.4	3017.4	3033.4
MPI	FNR.DC.6931	East Gallery	11.4		Cervidae/Gazella/Saiga	1105.5			1427.7	1550.8		2131.1		2883.4	2899.4		3033.6
MPI	FNR.DC.6932	East Gallery	11.4		Capra/Rangifer	1105.5			1427.7	1580.7	1648.7	2131		2883.2	2899.2		3093.5
MPI	FNR.DC.6933	East Gallery	11.4		Rhinocerotidae	1105.4			1453.6	1550.6		2144.9		2869.2			2999.1
MPI	FNR.DC.6934	East Gallery	11.4		Vulpes vulpes	1105.5			1437.6	1566.7		2131.1		2853.4	2869.4		2999.4
MPI	FNR.DC.6935	East Gallery	11.4		Canidae	1105.5		1227.6	1453.7	1566.7		2131		2853.3	2869.3		2999.4
MPI	FNR.DC.6936	East Gallery	11.4		Capra	1105.5	1180.7	1196.7	1427.7	1580.8	1648.9	2131.1		2883.3	2899.3		3093.3
MPI	FNR.DC.6937	East Gallery	11.4		Elephantidae	1105.5			1453.7	1580.8		2115.1		2853.4		2999.4	3015.4
MPI	FNR.DC.6938	East Gallery	11.4		Equidae	1105.6	1182.7	1198.7	1427.8	1550.9		2145.2		2883.7			2999.6
MPI	FNR.DC.6939	East Gallery	11.4		Bison/Yak	1105.6	1192.7	1208.7	1427.7	1580.8	1648.8	2131.1	2792.3	2853.4	2869.4	3017.4	3033.3
MPI	FNR.DC.6940	East Gallery	11.4		Capra	1105.6	1180.6	1196.6	1427.7	1580.8	1648.9	2131.1		2883.4	2899.4		3093.6
MPI	FNR.DC.6941	East Gallery	11.4		Cervidae/Gazella/Saiga	1105.6	1180.6	1196.6	1427.8	1550.8	1648.9	2131.1	2792.4	2883.5	2899.5	3017.5	3033.5
MPI	FNR.DC.6942	East Gallery	11.4		Equidae	1105.6			1427.7	1550.9		2145.1	2820.5	2883.6	2899.6		2999.5
MPI	FNR.DC.6943	East Gallery	11.4		Cervidae/Gazella/Saiga	1105.6	1180.6	1196.6	1427.7	1550.8	1648.8	2131.1		2883.4	2899.4	3017.4	3033.5
MPI	FNR.DC.6944	East Gallery	11.4		Equidae	1105.5	1182.6	1198.6	1427.7	1550.8		2145.1		2883.2	2899.2		2999.5
MPI	FNR.DC.6945	East Gallery	11.4		Ovis	1105.5	1180.5	1196.5	1427.6	1580.7	1648.7	2130.9		2883.3	2899.3		3033.2
MPI	FNR.DC.6946	East Gallery	11.4		Cervidae	1105.5	1180.5	1196.6	1427.6	1550.6	1648.7	2131		2883.2	2899.2		3059.3
MPI	FNR.DC.6947	East Gallery	11.4		Cervidae/Gazella/Saiga	1105.5	1180.6	1196.6	1427.7	1550.7	1648.7	2131		2883.3	2899.2
MPI	FNR.DC.6948	East Gallery	11.4		Vulpes vulpes	1105.5		1226.6	1437.7	1566.7		2131.1		2853.3	2869.4		2999.5
MPI	FNR.DC.6949	East Gallery	11.4		Cervidae/Gazella/Saiga	1105.5	1180.6	1196.6	1427.8	1550.8	1648.9	2131.1		2883.4	2899.4	3017.5	3033.5
MPI	FNR.DC.6950	East Gallery	11.4		Bison/Yak	1105.6	1192.7	1208.7	1427.8	1580.8	1648.9	2131.1	2792.3	2853.5	2869.5	3017.5	3033.6
MPI	FNR.DC.6951	East Gallery	11.4		Cervidae/Gazella/Saiga	1105.6	1180.7	1196.7	1427.8	1550.9	1648.9	2131.1	2792.3	2883.4	2899.4		3033.6
MPI	FNR.DC.6952	East Gallery	11.4		Cervidae/Gazella/Saiga	1105.6	1180.7	1196.7	1427.8	1550.8	1648.9	2131.2	2792.4	2883.5	2899.5	3017.4	3033.5
MPI	FNR.DC.6953	East Gallery	11.4		Cervidae/Gazella/Saiga	1105.6	1180.7	1196.7	1427.8	1550.8	1648.9	2131.1	2792.3	2883.4	2899.4		3033.4
MPI	FNR.DC.6954	East Gallery	11.4		Canidae	1105.5		1226.6	1453.8	1566.8		2131.1	2820.3	2853.3	2869.3		2999.4
MPI	FNR.DC.6955	East Gallery	11.4		Cervidae	1105.5	1180.6	1196.6	1427.7	1550.7	1648.8	2131.1		2883.3			3059.4
MPI	FNR.DC.6956	East Gallery	11.4		Bison/Yak	1105.4	1192.6	1208.6	1427.6	1580.7	1648.7	2130.9		2853.2	2869.2		3033.2
MPI	FNR.DC.6957	East Gallery	11.4		Capra	1105.5	1180.6	1196.6	1427.6	1580.7	1648.7	2131	2792.2	2883.3	2899.3		3094.3
MPI	FNR.DC.6958	East Gallery	11.4		Cervidae/Gazella/Saiga	1105.6	1180.6	1196.6	1427.7	1550.8	1648.8	2131.1	2792.3	2883.3	2899.3
MPI	FNR.DC.6959	East Gallery	11.4		Equidae	1105.6	1182.6		1427.7	1550.8		2145.1		2883.4	2899.4		2999.5
MPI	FNR.DC.6960	East Gallery	11.4		Crocuta/Panthera/Mustelidae	1105.4			1453.6	1566.6		2146.8		2853	2869		2999.2
MPI	FNR.DC.6961	East Gallery	11.4		Bison/Yak	1105.6	1192.7	1208.7	1427.8	1580.8	1648.9	2131.1		2853.5		3017.6	3033.6
MPI	FNR.DC.6962	East Gallery	11.4		Equidae	1105.6			1427.8	1550.8		2145.2	2820.4	2883.5	2899.5	2983.5	2999.5
MPI	FNR.DC.6963	East Gallery	11.4		Rhinocerotidae	1105.6	1182.6	1198.6	1453.8	1550.8			2792.4	2869.5	2885.5
MPI	FNR.DC.6964	East Gallery	11.4		Bison/Yak	1105.6	1192.7	1208.7	1427.8	1580.9	1648.9	2131.1	2792.4	2853.3	2869.3	3017.5	3033.5
MPI	FNR.DC.6965	East Gallery	11.4		Ursidae	1105.6		1233.7	1453.8	1566.8		2163.1		2853.5	2869.5
MPI	FNR.DC.6966	East Gallery	11.4		Ovis	1105.6	1180.6	1196.6	1427.8	1580.8	1648.8	2131.1	2792.4	2883.4	2899.4		3033.5
MPI	FNR.DC.6967	East Gallery	11.4		Cervidae/Gazella/Saiga	1105.6			1427.8	1550.7	1648.8	2131.1		2883.4	2899.4	3017.4	3033.4
MPI	FNR.DC.6968	East Gallery	11.4		Capra	1105.5			1427.6	1580.7	1648.7	2130.9		2883.2			3093.3
MPI	FNR.DC.6969	East Gallery	11.4		Bison/Yak	1105.5	1192.6	1208.6	1427.6	1580.7	1648.7	2131		2853.2			3033.3
MPI	FNR.DC.6970	East Gallery	11.4		Cervidae/Gazella/Saiga	1105.6	1180.5	1196.6	1427.7	1550.8	1648.8	2131	2792.1	2883.2	2899.2		3033.5
MPI	FNR.DC.6971	East Gallery	11.4		Bison/Yak	1105.6	1192.7	1208.7	1427.7	1580.8	1648.9	2131.1	2792.2	2853.4	2869.4	3017.3	3033.3
MPI	FNR.DC.6972	East Gallery	11.4		Ursidae	1105.6		1233.7	1453.8	1566.8		2163.2		2853.5	2869.4
MPI	FNR.DC.6973	East Gallery	11.4		Failed	1105.6
MPI	FNR.DC.6974	East Gallery	11.4		Elephantidae	1105.6			1453.8	1579.8		2115.2		2853.5	2869.5	2999.6	3015.6
MPI	FNR.DC.6975	East Gallery	11.4		Cervidae/Gazella/Saiga	1105.6	1180.7	1196.7	1427.6	1550.8	1648.9	2131.2		2883.3	2899.3		3033.5
MPI	FNR.DC.6976	East Gallery	11.4		Canidae	1105.6		1226.7	1453.6	1566.8		2131.1		2853.3	2869.3		2999.5
MPI	FNR.DC.6977	East Gallery	11.4		Canidae	1105.6		1226.7	1453.8			2131.1		2853.4			2999.5
MPI	FNR.DC.6978	East Gallery	11.4		Cervidae	1105.6	1180.7	1196.7	1427.8	1550.9	1648.9	2131.2	2792.3	2883.4	2899.4		3059.5
MPI	FNR.DC.6979	East Gallery	11.4		Rhinocerotidae	1105.4	1182.4	1198.4	1453.5	1550.6		2145		2869.1	2885.1		2999.3
MPI	FNR.DC.6980	East Gallery	11.4		Bison/Yak	1105.4	1192.5	1208.5	1427.6	1580.6	1648.6	2130.9	2792	2853.1		3017.1	3033.1
MPI	FNR.DC.6981	East Gallery	11.4		Canidae	1105.5		1226.6	1453.7	1566.6		2131		2853.3	2869.3	2983.3	2999.3
MPI	FNR.DC.6982	East Gallery	11.4		Bison/Yak	1105.5	1192.7	1208.7	1427.7	1580.7	1648.8	2131		2853.3		3017.2	3033.4
MPI	FNR.DC.6983	East Gallery	11.4		Cervidae	1105.5	1180.6	1196.6	1427.7	1550.7	1648.8	2131		2883.4	2899.4		3059.4
MPI	FNR.DC.6984	East Gallery	11.4		Cervidae/Gazella/Saiga	1105.6	1180.6	1196.6	1427.7	1550.8	1648.8	2131.1		2883.4	2899.4		3033.4
MPI	FNR.DC.6985	East Gallery	11.4		Equidae	1105.6	1182.6	1198.6	1427.8	1550.8		2145.1		2883.4	2899.4		2999.5
MPI	FNR.DC.6986	East Gallery	11.4		Ovis	1105.6	1180.6	1196.6	1427.7	1580.8	1648.8	2131.1	2792.3	2883.3	2899.3	3017.4	3033.4
MPI	FNR.DC.6987	East Gallery	11.4		Elephantidae	1105.5			1453.7			2115		2853.3		2999.3	3015.4
MPI	FNR.DC.6988	East Gallery	11.4		Ovis	1105.5	1180.6	1196.6	1427.7	1580.7	1648.8	2131	2792.2	2883.2	2899.2	3017.2	3033.2
MPI	FNR.DC.6989	East Gallery	11.4		Bison/Yak	1105.5	1192.6	1208.6	1427.6	1580.7	1648.7	2131	2792.2	2853.3	2869.3	3017.1	3033.2
MPI	FNR.DC.6990	East Gallery	11.4		Cervidae	1105.4	1180.5	1196.5	1427.6	1550.6	1648.7	2131		2883.3	2899.3		3059.3
MPI	FNR.DC.6991	East Gallery	11.4		Cervidae	1105.5	1180.5	1196.5	1427.6	1550.7	1648.7	2131		2883.3	2899.3		3059.3
MPI	FNR.DC.6992	East Gallery	11.4		Bison/Yak	1105.5	1192.6	1208.6	1427.7	1580.7	1648.8	2131.1		2853.3	2869.4	3017.2	3033.4
MPI	FNR.DC.6993	East Gallery	11.4		Ovis/Capra	1105.5		1196.6	1427.7	1580.7	1648.8	2131.1		2883.4	2899.4
MPI	FNR.DC.6994	East Gallery	11.4		Equidae	1105.6	1182.6	1198.6	1427.8	1550.8		2145.1		2883.4			2999.5
MPI	FNR.DC.6995	East Gallery	11.4		Cervidae/Gazella/Saiga	1105.6	1180.7	1196.7	1427.7	1550.8	1648.9	2131.1	2792.3	2883.4	2899.4	3017.4	3033.4
MPI	FNR.DC.6996	East Gallery	11.4		Ovis	1105.6	1180.6	1196.6	1427.7	1580.8	1648.8	2131.1	2792.3	2883.5	2899.5	3017.4	3033.5
MPI	FNR.DC.6997	East Gallery	11.4		Cervidae	1105.6	1180.7	1196.7	1427.8	1550.9	1648.9	2131.1		2883.4	2899.4		3059.6
MPI	FNR.DC.6998	East Gallery	11.4		Unknown	1105.5	1150.6	1166.6	1427.7	1550.8	1648.8	2131.1		2883.4	2899.4	3017.5	3033.5
MPI	FNR.DC.6999	East Gallery	11.4		Ovis	1105.5	1180.5	1196.5	1427.7	1580.7	1648.7	2131	2792.2	2883.3	2899.3	3017.4	3033.4
MPI	FNR.DC.7000	East Gallery	11.4		Failed	1105.5			1427.7	1550.7	1648.8			2883.2
MPI	FNR.DC.7001	East Gallery	11.4		Elephantidae	1105.5			1453.6	1579.6		2115		2853.1	2869.1		3015.2
MPI	FNR.DC.7002	East Gallery	11.4		Ovis	1105.4	1180.5	1196.5	1427.6	1580.6	1648.7	2130.9		2883.1	2899.1	3017.1	3033.1
MPI	FNR.DC.7003	East Gallery	11.4		Ovis	1105.5	1180.5	1196.5	1427.6	1580.7	1648.7	2130.9		2883.2	2899.2		3033.1
MPI	FNR.DC.7004	East Gallery	11.4		Bison/Yak	1105.5	1192.6	1208.6	1427.6	1580.8	1648.8	2131		2853.2	2869.2	3017.4	3033.4
MPI	FNR.DC.7005	East Gallery	11.4		Ursidae	1105.5		1233.6	1453.7	1566.7		2163		2853.2	2869.2
MPI	FNR.DC.7006	East Gallery	11.4		Equidae	1105.5			1427.7	1550.7		2145.1		2883.3	2899.3
MPI	FNR.DC.7007	East Gallery	11.4		Elephantidae	1105.5			1453.7	1580.7		2115.1		2853.5		2999.5	3015.5
MPI	FNR.DC.7008	East Gallery	11.4		Capra	1105.6	1180.6	1196.6	1427.7	1580.8	1648.8	2131.1		2883.6			3093.7
MPI	FNR.DC.7009	East Gallery	11.4		Bison/Yak	1105.6	1192.7	1208.7	1427.8	1580.8	1648.9	2131.1	2792.4	2853.3		3017.4	3033.5
MPI	FNR.DC.7010	East Gallery	11.4		Bison/Yak	1105.6	1192.6	1208.6	1427.7	1580.8	1648.9	2131.2		2853.3	2869.3		3033.4
MPI	FNR.DC.7011	East Gallery	11.4		Failed
MPI	FNR.DC.7012	East Gallery	11.4		Bison/Yak	1105.5	1192.7	1208.7	1427.8	1580.8	1648.8	2131		2853.2	2869.2	3017.4	3033.4
MPI	FNR.DC.7013	East Gallery	11.4		Cervidae/Gazella/Saiga	1105.5	1180.6	1196.6	1427.6	1550.7	1648.8	2131.1	2792.2	2883.2	2899.2		3033.3
MPI	FNR.DC.7014	East Gallery	11.4		Elephantidae	1105.5			1453.7	1579.7		2115		2853.3	2869.3
MPI	FNR.DC.7015	East Gallery	11.4		Elephantidae	1105.5			1453.7	1579.7		2115		2853.3	2869.3	2999.3	3015.3
MPI	FNR.DC.7016	East Gallery	11.4		Crocuta/Panthera/Mustelidae	1105.5			1453.7			2147.1		2853.4			2999.4
MPI	FNR.DC.7209	East Gallery	12		Ovis/Capra	1105.4			1427.5	1580.6	1648.5	2130.8		2883.2
MPI	FNR.DC.7210	East Gallery	12		Equidae	1105.4	1182.5	11985	1427.5	1550.6		2144.9		2883.3			2999.4
MPI	FNR.DC.7211	East Gallery	12		Failed	1105.5	1150.6	1166.5	1427.6	1550.7	1648.7	2130.9		2883.4
MPI	FNR.DC.7212	East Gallery	12		Cervidae/Gazella/Saiga	1105.5	1180.6	1196.6	1427.7	1550.7	1648.8	2131		2883.2	2899.2
MPI	FNR.DC.7213	East Gallery	12		Ovis/Capra	1105.5	1180.6	1196.6	1427.7	1580.8	1648.8	2131.1		2883.4
MPI	FNR.DC.7214	East Gallery	12		Cervidae/Gazella/Saiga	1105.5	1180.6	1196.6	1427.7	1550.7	1648.8	2131.1		2883.5
MPI	FNR.DC.7215	East Gallery	12		Failed
MPI	FNR.DC.7216	East Gallery	12		Ursidae	1105.6		1233.7	1453.7	1566.8		2163.1		2853.5
MPI	FNR.DC.7217	East Gallery	12		Ovis/Capra	1105.6	1180.7	1196.7	1427.8	1580.8	1648.9	2131.1		2883.6	2899.6
MPI	FNR.DC.7218	East Gallery	12		Bison/Yak	1105.5	1192.7	1208.7	1427.7	1580.8	1648.8	2131.1		2853.5
MPI	FNR.DC.7219	East Gallery	12		Bison/Yak	1105.5	1192.6	1208.6	1427.7	1580.7	1648.8	2131.1		2853.5
MPI	FNR.DC.7220	East Gallery	12		Rhinocerotidae	1105.6	1182.6	1198.6	1453.7	1550.7		2145.1
MPI	FNR.DC.7221	East Gallery	12		Crocuta/Panthera/Mustelidae	1105.4			1453.6	1566.6		2146.9		2853.2
MPI	FNR.DC.7222	East Gallery	12		Bison/Yak	1105.5	1192.6	1208.6	1427.6	1580.6	1648.7	2130.9		2853.3			3033.4
MPI	FNR.DC.7223	East Gallery	12		Cervidae/Gazella/Saiga	1105.5	1181.6	1197.6	1427.6	1550.7	1648.7	2131		2883.4
MPI	FNR.DC.7224	East Gallery	12		Crocuta/Panthera	1105.5	1207.5		1453.7	1566.7		2147		2853.4
MPI	FNR.DC.7225	East Gallery	12		Cervidae/Gazella/Saiga	1105.5			1427.7	1550.7	1648.8	2131.1		2883.4	2899.5
MPI	FNR.DC.7226	East Gallery	12		Failed
MPI	FNR.DC.7227	East Gallery	12		Rhinocerotidae	1105.6	1182.7	1198.7	1453.8	1500.8		2145.2		2869.5
MPI	FNR.DC.7228	East Gallery	12		Ovis/Capra	1105.6	1180.7	1196.7	1427.8	1580.8	1648.9	2131.2		2883.6	2899.6
MPI	FNR.DC.7229	East Gallery	12		Failed
MPI	FNR.DC.7230	East Gallery	12		Cervidae/Gazella/Saiga	1105.5	1180.6	1196.6	1427.7	1550.8	1648.9	2131.1		2883.5
MPI	FNR.DC.7231	East Gallery	12		Ovis/Capra	1105.6	1180.6	1196.6	1427.7	1580.8	1648.8	2131.1		2883.5
MPI	FNR.DC.7232	East Gallery	12		Bison/Yak	1105.5	1192.5	1208.5	1427.6	1580.7	1648.7	2131		2853.4
MPI	FNR.DC.7233	East Gallery	12		Failed	1105.5			1427.6	1580.7
MPI	FNR.DC.7234	East Gallery	12		Equidae	1105.5	1182.6	1198.6	1427.6	1550.6		2144.9		2883.2
MPI	FNR.DC.7235	East Gallery	12		Crocuta/Panthera/Mustelidae	1105.5			1453.7	1566.7		2147		2853.3	2869.3
MPI	FNR.DC.7236	East Gallery	12		Equidae	1105.6		1196.6	1427.7	1550.8		2145.1		2883.5
MPI	FNR.DC.7237	East Gallery	12		Failed	1105.6			1453.8
MPI	FNR.DC.7238	East Gallery	12		Cervidae/Gazella/Saiga	1105.6	1180.6	1196.6	1427.7	1550.8	1648.8	2131.1		2883.6	2899.6
MPI	FNR.DC.7239	East Gallery	12		Ovis/Capra	1105.6	1180.7	1196.7	1427.8	1580.8	1648.9	2131.2		2883.6
MPI	FNR.DC.7240	East Gallery	12		Equidae	1105.6			1427.8	1550.8		2145.1		2883.6
MPI	FNR.DC.7241	East Gallery	12		Equidae	1105.6	1182.7	1198.7	1427.8	1550.8		2145.2		2883.6	2899.7
MPI	FNR.DC.7242	East Gallery	12		Failed	1105.6			1427.7	1550.8
MPI	FNR.DC.7243	East Gallery	12		Bison/Yak	1105.6	1192.7	1208.7	1427.7	1580.7	1648.8	2131.1		2853.5	2869.5
MPI	FNR.DC.7244	East Gallery	12		Canidae	1105.5		1226.6	1453.7	1566.7		2131.1		2853.4
MPI	FNR.DC.7245	East Gallery	12		Ovis/Capra	1105.5	1181.5	1197.5	1427.6	1580.6	1648.6	2130.8		2883.2
MPI	FNR.DC.7246	East Gallery	12		Equidae	1105.5			1427.6	1550.6		2144.9		2883.4
MPI	FNR.DC.7247	East Gallery	12		Cervidae/Gazella/Saiga	1105.5	1180.6	1196.6	1427.7	1550.7	1648.8	2131.1		2883.4	2899.4
MPI	FNR.DC.7248	East Gallery	12		Cervidae/Gazella/Saiga	1105.6	1180.6	1196.6	1427.7	1550.7	1648.8	2131.1		2883.5
MPI	FNR.DC.7249	East Gallery	12		Failed	1105.6
MPI	FNR.DC.7250	East Gallery	12		Bison/Yak	1105.6	1192.7	1208.7	1427.7	1580.8	1648.8	2131.1		2853.6
MPI	FNR.DC.7251	East Gallery	12		Failed
MPI	FNR.DC.7252	East Gallery	12		Failed	1105.6				1580.8		2131.2
MPI	FNR.DC.7253	East Gallery	12		Bison/Yak	1105.6		1208.7	1427.9	1580.8	1648.9	2131.2		2853.6
MPI	FNR.DC.7254	East Gallery	12		Bison/Yak	1105.6	1192.7	1208.7	1427.7	1580.7	1648.8	2131.1		2853.6			3033.7
MPI	FNR.DC.7255	East Gallery	12		Bison/Yak	1105.5	1192.7	1208.7	1427.7	1580.7	1648.8	2131.1		2853.5
MPI	FNR.DC.7256	East Gallery	12		Ovis/Capra	1105.5	1180.6	1196.6	1427.7	1580.7	1648.7	2131		2883.4
MPI	FNR.DC.7257	East Gallery	12		Cervidae/Gazella/Saiga	1105.4	1180.5	1196.5	1427.5	1550.6	1648.6	2130.7		2883.2	2899.2
MPI	FNR.DC.7258	East Gallery	12		Bison/Yak	1105.4	1192.5	1208.5	1427.6	1580.6	1648.7	2130.9		2853.2	2869.2
MPI	FNR.DC.7259	East Gallery	12		Bison/Yak	1105.4		1208.5	1427.6	1580.6	1648.7	2130.9		2853.3
MPI	FNR.DC.7260	East Gallery	12		Cervidae/Gazella/Saiga	1105.5	1180.5	1196.5	1427.7	1550.7	1648.7	2131.1		2883.5	2899.5
MPI	FNR.DC.7261	East Gallery	12		Bison/Yak	1105.5	1192.6	1208.6	1427.7	1580.7	1648.8	2131.1		2853.5
MPI	FNR.DC.7262	East Gallery	12		Ovis/Capra	1105.5		1196.6	1427.7	1580.7	1648.8	2131.1		2883.6
MPI	FNR.DC.7263	East Gallery	12		Equidae	1105.6	1182.6		1427.7	1550.8		2145.1		2883.6
MPI	FNR.DC.7264	East Gallery	12		Bison/Yak	1105.6	1192.7	1208.7	1427.8	1580.8	1648.9	2131.1		2853.5
MPI	FNR.DC.7265	East Gallery	12		Equidae	1105.6			1427.7	1550.7		2145.1		2883.6
MPI	FNR.DC.7266	East Gallery	12		Failed	1105.6			1427.7	1580.8	1648.7
MPI	FNR.DC.7267	East Gallery	15	D,E	Cervidae/Gazella/Saiga	1105.5			1427.6	1550.6	1648.7	2131		2883.3
MPI	FNR.DC.7268	East Gallery	15	D,E	Cervidae/Gazella/Saiga	1105.5	1180.4	1196.5	1427.5	1550.6	1648.6	2131		2883.2
MPI	FNR.DC.7269	East Gallery	15	D,E	Cervidae/Gazella/Saiga	1105.4	1180.5	1196.5	1427.5	1550.6	1648.6	2130.7		2883.2	2899.2
MPI	FNR.DC.7270	East Gallery	15	D,E	Equidae	1105.4			1427.6	1550.6		2144.9		2883.4
MPI	FNR.DC.7271	East Gallery	15	D,E	Failed	1105.5			1427.6
MPI	FNR.DC.7272	East Gallery	15	D,E	Bison/Yak	1105.5	1192.6	1208.6	1427.7	1580.7	1648.7	2131		2853.4			3033.6
MPI	FNR.DC.7273	East Gallery	15	D,E	Bison/Yak	1105.6	1192.6	1208.6	1427.7	1580.7	1648.8	2131.1		2853.5
MPI	FNR.DC.7274	East Gallery	15	D,E	Cervidae/Gazella/Saiga	1105.5	1180.6	1196.6	1427.7	1550.8	1648.8	2131.1		2883.5
MPI	FNR.DC.7275	East Gallery	15	D,E	Equidae	1105.5			1427.7	1550.7		2145.1		2883.6
MPI	FNR.DC.7276	East Gallery	15	D,E	Cervidae/Gazella/Saiga	1105.6	1180.6	1196.6	1427.7	1550.8	1648.9	2131.1		2883.5	2899.5
MPI	FNR.DC.7277	East Gallery	15	D,E	Hominin	1105.6		1235.6	1477.7	1580.7		2115.1		2869.6	2885.5
MPI	FNR.DC.7278	East Gallery	15	D,E	Cervidae/Gazella/Saiga	1105.5	1180.6	1196.6	1427.6	1550.7	1648.8	2131		2883.4
MPI	FNR.DC.7279	East Gallery	15	D,E	Cervidae/Gazella/Saiga	1105.5	1181.5	1197.6	1427.7	1550.6	1648.7	2131		2883.4	2899.4
MPI	FNR.DC.7280	East Gallery	15	D,E	Cervidae/Gazella/Saiga	1105.5	1180.5		1427.6	1550.6	1648.7	2130.9		2883.3
MPI	FNR.DC.7281	East Gallery	15	D,E	Bison/Yak	1105.4	1192.4	1208.4	1427.5	1580.5	1648.6	2130.8		2853.2	2869.2
MPI	FNR.DC.7282	East Gallery	15	D,E	Cervidae/Gazella/Saiga	1105.4	1180.5	1196.5	1427.6	1550.5	1648.7	2130.9		2883.3	2899.3
MPI	FNR.DC.7283	East Gallery	15	D,E	Cervidae/Gazella/Saiga	1105.5	1180.5	1196.5	1427.6	1550.7	1648.7	2131		2883.4
MPI	FNR.DC.7284	East Gallery	15	D,E	Ovis/Capra	1105.5	1181.6	1197.6	1427.6	1580.7	1648.8	2131		2883.6
MPI	FNR.DC.7285	East Gallery	15	D,E	Cervidae/Gazella/Saiga	1105.5			1427.7	1550.7	1648.8	2131.1		2883.6
MPI	FNR.DC.7286	East Gallery	15	D,E	Cervidae/Gazella/Saiga	1105.5	1180.6	1196.6	1427.7	1550.7	1648.8	2131.1		2883.5
MPI	FNR.DC.7287	East Gallery	15	D,E	Cervidae/Gazella/Saiga	1105.6	1180.6	1196.6	1427.7	1550.8	1648.8	2131.1		2883.5
MPI	FNR.DC.7288	East Gallery	15	D,E	Bison/Yak	1105.6	1192.7	1208.7	1427.7	1580.8	1648.9	2131.1		2853.6
MPI	FNR.DC.7289	East Gallery	15	D,E	Ovis	1105.6	1180.6	1196.6	1427.7	1580.8	1648.8	2131.1		2883.6			3033.7
MPI	FNR.DC.7290	East Gallery	15	D,E	Cervidae/Gazella/Saiga	1105.5	1180.7	1196.7	1427.6	1550.7	1648.8	2131.1		2883.6
MPI	FNR.DC.7291	East Gallery	15	D,E	Cervidae/Gazella/Saiga	1105.5	1181.5	1197.5	1427.7	1550.7	1648.8	2131.1		2883.4
MPI	FNR.DC.7292	East Gallery	15	D,E	Ovis/Capra	1105.5			1427.5	1580.7	1648.7	2131		2883.2
MPI	FNR.DC.7293	East Gallery	15	D,E	Bison/Yak	1105.4	1192.5	1208.5	1427.6	1580.6	1648.6	2130.9		2853.2
MPI	FNR.DC.7294	East Gallery	15	D,E	Failed
MPI	FNR.DC.7295	East Gallery	15	D,E	Bison/Yak	1105.5	1192.6	1208.6	1427.6	1580.7	1648.7	2131		2853.3
MPI	FNR.DC.7296	East Gallery	15	D,E	Bison/Yak	1105.5	1192.6	1208.6	1427.7	1580.7	1648.8	2131.1		2853.5
MPI	FNR.DC.7297	East Gallery	15	D,E	Failed
MPI	FNR.DC.7298	East Gallery	15	D,E	Cervidae/Gazella/Saiga	1105.5	1181.6	1197.6	1427.7	1550.8	1648.8	2131.1		2883.6
MPI	FNR.DC.7299	East Gallery	15	D,E	Rhinocerotidae	1105.6			1453.8	1550.8		2145.1		2869.6	2885.6
MPI	FNR.DC.7300	East Gallery	15	D,E	Cervidae/Gazella/Saiga	1105.6	1180.7	1196.7	1427.8	1550.8	1648.9	2131.1		2883.5	2899.6
MPI	FNR.DC.7301	East Gallery	15	D,E	Bison/Yak	1105.5	1192.7	1208.7	1427.7	1580.8	1648.7	2131.1		2853.5
MPI	FNR.DC.7302	East Gallery	15	D,E	Cervidae/Gazella/Saiga	1105.5	1180.6	1196.6	1427.7	1550.7	1648.8	2131		2883.5
MPI	FNR.DC.7303	East Gallery	15	D,E	Cervidae/Gazella/Saiga	1105.5			1427.6	1550.6	1648.7	2131		2883.5
MPI	FNR.DC.7304	East Gallery	15	D,E	Cervidae/Gazella/Saiga	1105.5	1180.6	1196.6	1427.7	1550.7	1648.7	2131	2883.4	2899.7
MPI	FNR.DC.7305	East Gallery	15	D,E	Bison/Yak	1105.5	1192.5	1208.6	1427.6	1580.5	1648.7	2130.9		2853.3
MPI	FNR.DC.7306	East Gallery	15	D,E	Cervidae/Gazella/Saiga	1105.5	1180.5	1196.5	1427.6	1550.7	1648.7	2131		2883.4	2899.4
MPI	FNR.DC.7307	East Gallery	15	D,E	Equidae	1105.5	1182.4		1427.5	1550.6		2145.1		2883.5
MPI	FNR.DC.7308	East Gallery	15	D,E	Cervidae/Gazella/Saiga	1105.5			1427.7	1550.6	1648.8	2131.1		2883.4	2899.4		3033.4
MPI	FNR.DC.7309	East Gallery	15	D,E	Failed
MPI	FNR.DC.7310	East Gallery	15	D,E	Failed
MPI	FNR.DC.7311	East Gallery	15	D,E	Bison/Yak	1105.5	1192.6	1208.6	1427.7	1580.7	1648.8	2131.2		2853.6
MPI	FNR.DC.7312	East Gallery	15	D,E	Cervidae/Gazella/Saiga	1105.5	1180.6	1196.6	1427.7	1550.7	1648.7	2131		2883.4
MPI	FNR.DC.7313	East Gallery	15	D,E	Bison/Yak	1105.5	1192.6	1208.6	1427.7	1580.8	1648.8	2131.1		2853.5
MPI	FNR.DC.7314	East Gallery	15	D,E	Cervidae/Gazella/Saiga	1105.5	1180.6	1196.6	1427.6	1550.6		2131		2883.4
MPI	FNR.DC.7315	East Gallery	15	D,E	Cervidae/Gazella/Saiga	1105.5	1180.5	1196.5	1427.6	1550.6	1648.7	2131.1		2883.4
MPI	FNR.DC.7316	East Gallery	15	D,E	Ovis/Capra	1105.5	1180.5	1196.5	1427.5	1580.5	1648.6	2131.1		2883.2
MPI	FNR.DC.7317	East Gallery	15	D,E	Equidae	1105.5			1427.7	1550.7		2145.1		2883.3
MPI	FNR.DC.7318	East Gallery	15	D,E	Cervidae/Gazella/Saiga	1105.5	1180.6	1196.6	1427.7	1550.7	1648.7	2131		2883.2
MPI	FNR.DC.7319	East Gallery	15	D,E	Cervidae/Gazella/Saiga	1105.5			1427.6	1550.7	1648.8	2131		2883.6
MPI	FNR.DC.7320	East Gallery	15	D,E	Cervidae/Gazella/Saiga	1105.5	1180.6	1196.6	1427.7	1550.7	1648.8	2131		2883.4
MPI	FNR.DC.7321	East Gallery	15	D,E	Capra	1105.5	1180.6		1427.6	1580.6		2131		2883.1			3094.3
MPI	FNR.DC.7322	East Gallery	15	D,E	Elephantidae	1105.5			1453.7	1580.7		2115.1		2853.4
MPI	FNR.DC.7323	East Gallery	15	D,E	Ovis/Capra	1105.5	1180.6	1196.6	1427.7	1580.7		2131.1		2883.5
MPI	FNR.DC.7324	East Gallery	15	D,E	Cervidae/Gazella/Saiga	1105.5	1180.6	1196.6	1427.7	1550.7	1648.8	2131.1		2883.4
MPI	FNR.DC.7325	East Gallery	15	D,E	Equidae	1105.5	1182.6		1427.6	1550.7		2145		2883.5
MPI	FNR.DC.7326	East Gallery	15	D,E	Bison/Yak	1105.5	1192.6	1208.6	1427.6	1580.7		2131.1		2853.4
MPI	FNR.DC.7327	East Gallery	15	D,E	Bison/Yak	1105.5	1192.5	1208.5	1427.6	1580.6		2131.9		2853.3
MPI	FNR.DC.7328	East Gallery	15	D,E	Equidae	1105.5			1427.5	1550.6		2145.1		2883.2
MPI	FNR.DC.7329	East Gallery	15	D,E	Cervidae/Gazella/Saiga	1105.4	1181.4	1197.4	1427.4	1550.5	1648.5	2131.7		2883
MPI	FNR.DC.7330	East Gallery	15	D,E	Cervidae/Gazella/Saiga	1105.4	1180.5	1196.5	1427.5	1550.6	1648.6	2130.8		2883.2
MPI	FNR.DC.7331	East Gallery	15	D,E	Felidae/Ursidae	1105.5			1453.6			2162.9		2853.3
MPI	FNR.DC.7332	East Gallery	15	D,E	Bison/Yak	1105.5	1192.6	1208.6	1427.7	1580.7	1648.8	2131		2853.6
MPI	FNR.DC.7333	East Gallery	15	D,E	Elephantidae	1105.5			1453.7	1580.7		2115		2853.5
MPI	FNR.DC.7334	East Gallery	15	D,E	Bison/Yak	1105.5	1192.6	1208.6	1427.7	1580.7	1648.8	2131.1		2853.4
MPI	FNR.DC.7335	East Gallery	15	D,E	Equidae	1105.5	1182.7	1198.7	1427.7	1550.8		2145.1		2883.7			3000.7
MPI	FNR.DC.7336	East Gallery	15	D,E	Cervidae/Gazella/Saiga	1105.5	1181.6	1197.6	1427.7	1550.8	1648.8	2131.1		2883.4
MPI	FNR.DC.7337	East Gallery	15	D,E	Bison/Yak	1105.5	1192.6	1208.6	1427.8	1580.8	1648.8	2131.2		2853.6
MPI	FNR.DC.7338	East Gallery	15	D,E	Cervidae/Gazella/Saiga	1105.5	1180.6	1196.6	1427.6	1550.7	1648.8	2131.1		2883.5	2899.5
MPI	FNR.DC.7339	East Gallery	15	D,E	Equidae	1105.5	1182.5	1198.5	1427.6	1550.6		2145		2883.4
MPI	FNR.DC.7340	East Gallery	15	D,E	Cervidae/Gazella/Saiga	1105.5	1180.5	1196.5	1427.6	1550.6	1648.7	2130.9		2883.3	2899.3
MPI	FNR.DC.7341	East Gallery	15	D,E	Cervidae/Gazella/Saiga	1105.4	1181.4	1197.4	1427.5	1550.6	1648.6	2130.9		2883.2
MPI	FNR.DC.7342	East Gallery	15	D,E	Cervidae/Gazella/Saiga	1105.4	1181.5	1197.5	1427.6	1550.6	1648.7
MPI	FNR.DC.7343	East Gallery	15	D,E	Equidae	1105.5	1182.5	1198.5	1427.6	1550.6		2145		2883.3
MPI	FNR.DC.7344	East Gallery	15	D,E	Cervidae/Gazella/Saiga	1105.5	1180.6	1196.6	1427.7	1550.7	1648.8	2131.2		2883.4
MPI	FNR.DC.7345	East Gallery	15	D,E	Cervidae/Gazella/Saiga	1105.5	1181.6	1197.6	1427.7	1550.7	1648.8	2131		2883.4
MPI	FNR.DC.7346	East Gallery	15	D,E	Cervidae/Gazella/Saiga	1105.5	1180.6	1196.6	1427.7	1550.7	1648.8	2131.1		2883.4
MPI	FNR.DC.7347	East Gallery	15	D,E	Bison/Yak	1105.5	1192.6	1208.6	1427.7	1580.7	1648.8	2131.1		2853.4
MPI	FNR.DC.7348	East Gallery	15	D,E	Equidae	1105.5	1182.6		1427.7	1550.8				2883.7
MPI	FNR.DC.7349	East Gallery	15	D,E	Equidae	1105.5	1182.6	1198.6	1427.7	1550.7		2145.1		2883.5
MPI	FNR.DC.7350	East Gallery	15	D,E	Bison/Yak	1105.5	1192.6	1208.6	1427.6	1580.7	1648.8	2131		2853.3
MPI	FNR.DC.7351	East Gallery	15	D,E	Cervidae/Gazella/Saiga	1105.5	1180.5	1196.5	1427.6	1550.6	1648.7	2131.9		2883.3
MPI	FNR.DC.7352	East Gallery	15	D,E	Cervidae/Gazella/Saiga	1105.5	1181.5	1197.5	1427.5	1550.6	1648.6	2130.9		2883.2
MPI	FNR.DC.7353	East Gallery	15	D,E	Cervidae/Gazella/Saiga	1105.4	1181.6	1197.6	1427.6	1550.8	1648.7	2131		2883.4	2899.4
MPI	FNR.DC.7354	East Gallery	15	D,E	Failed
MPI	FNR.DC.7355	East Gallery	15	D,E	Cervidae/Gazella/Saiga	1105.5	1180.6	1196.6	1427.7	1550.7	1648.7	2131		2883.4	2899.4
MPI	FNR.DC.7356	East Gallery	15	D,E	Bison/Yak	1105.5	1192.7	1208.7	1427.7	1581		2131.1		2853.6
MPI	FNR.DC.7357	East Gallery	15	D,E	Failed	1105.5		? 1233.6	1453.7	1566.7				2853.4
MPI	FNR.DC.7358	East Gallery	15	D,E	Ovis/Capra	1105.5	1181.6	1197.6	1427.7	1580.7	1648.8	2131.1		2883.6
MPI	FNR.DC.7359	East Gallery	15	D,E	Cervidae/Gazella/Saiga	1105.5	1180.6	1196.6	1427.7	1550.8	1648.8	2131.1		2883.5
MPI	FNR.DC.7360	East Gallery	15	D,E	Cervidae/Gazella/Saiga	1105.5	1180.6	1196.6	1427.7	1550.8	1648.8	2131.1		2883.5	2899.5
MPI	FNR.DC.7361	East Gallery	15	D,E	Cervidae/Gazella/Saiga	1105.5	1180.6	1196.6	1427.7	1550.7	1648.8	2131		2883.4
MPI	FNR.DC.7362	East Gallery	15	D,E	Cervidae/Gazella/Saiga	1105.5	1180.6	1196.6	1427.6	1550.6	1648.7	2130.9		2883.3
MPI	FNR.DC.7363	East Gallery	15	D,E	Cervidae/Gazella/Saiga	1105.5	1180.5	1196.5	1427.5	1550.5	1648.6	2130.9		2883.3
MPI	FNR.DC.7364	East Gallery	15	D,E	Cervidae/Gazella/Saiga	1105.5	1180.5	1196.5	1427.5	1550.5	1648.6	2130.9		2883.3
MPI	FNR.DC.7365	East Gallery	15	D,E	Failed	1105.5	1180.5	1196.5	1427.6
MPI	FNR.DC.7366	East Gallery	15	D,E	Cervidae/Gazella/Saiga	1105.5	1181.6	1197.6	1427.7	1550.7	1648.8	2131.1		2883.3
MPI	FNR.DC.7367	East Gallery	15	D,E	Cervidae/Gazella/Saiga	1105.5	1180.6	1196.6	1427.7	1550.7	1648.8	2131		2883.4
MPI	FNR.DC.7368	East Gallery	15	D,E	Cervidae/Gazella/Saiga	1105.5	1180.7	1196.7	1427.7	1550.8	1648.8	2131.1		2883.4
MPI	FNR.DC.7369	East Gallery	15	D,E	Cervidae/Gazella/Saiga	1105.5	1180.6	1196.6	1427.7	1550.8	1648.8	2131		2883.4
MPI	FNR.DC.7370	East Gallery	15	D,E	Elephantidae	1105.5			1453.8	1580.8		2115.3		2853.7
MPI	FNR.DC.7371	East Gallery	15	D,E	Cervidae/Gazella/Saiga	1105.5	1180.6	1196.6	1427.7	1550.8	1648.8	2131.1		2883.5	2899.5
MPI	FNR.DC.7372	East Gallery	15	D,E	Cervidae/Gazella/Saiga	1105.5	1180.6	1196.6	1427.7	1550.7	1648.8	2131		2883.4
MPI	FNR.DC.7373	East Gallery	15	D,E	Cervidae/Gazella/Saiga	1105.5	1180.6	1196.6	1427.7	1550.7	1648.8	2131		2883.3
MPI	FNR.DC.7374	East Gallery	15	D,E	Failed
MPI	FNR.DC.7375	East Gallery	15	D,E	Failed
MPI	FNR.DC.7376	East Gallery	15	D,E	Cervidae/Gazella/Saiga	1105.5	1181.4	1197.4	1427.5	1550.5	1648.6	2131.8		2883
MPI	FNR.DC.7377	East Gallery	15	D,E	Cervidae/Gazella/Saiga	1105.5	1180.5	1196.5	1427.6	1550.6	1648.7	2131		2883.3
MPI	FNR.DC.7378	East Gallery	15	D,E	Cervidae/Gazella/Saiga	1105.5	1181.5	1197.5	1427.6	1550.6	1648.7	2131.1		2883.3
MPI	FNR.DC.7379	East Gallery	15	D,E	Equidae	1105.5	1182.5	1198.5	1427.7	1550.7		2145		2883.3			3000.1
MPI	FNR.DC.7380	East Gallery	15	D,E	Cervidae/Gazella/Saiga	1105.5	1180.6	1196.6	1427.7	1550.8	1648.8	2131.1		2883.3			3034.4
MPI	FNR.DC.7381	East Gallery	15	D,E	Capra	1105.5	1181.6	1197.6	1427.7	1580.8	1648.7	2131		2883.3			3094
MPI	FNR.DC.7382	East Gallery	15	D,E	Bison/Yak	1105.6	1192.7	1208.7	1427.7	1580.8	1648.8	2131.1		2853.6			3034.4
MPI	FNR.DC.7383	East Gallery	15	D,E	Cervidae/Gazella/Saiga	1105.6			1427.7	1550.8		2131.1		2883.6
MPI	FNR.DC.7384	East Gallery	15	D,E	Rhinocerotidae	1105.6			1453.7	1550.7		2145		2869.4			2999.8
MPI	FNR.DC.7385	East Gallery	15	D,E	Cervidae/Gazella/Saiga	1105.5	1180.6	1196.6	1427.7	1550.7	1648.8	2131.1		2883.4
MPI	FNR.DC.7386	East Gallery	15	D,E	Cervidae/Gazella/Saiga	1105.5	1180.5	1196.5	1427.6	1550.7	1648.7	2131		2883.3
MPI	FNR.DC.7387	East Gallery	15	D,E	Cervidae/Gazella/Saiga	1105.4	1180.5	1196.5	1427.5	1550.5	1648.6	2130.9		2883.2
MPI	FNR.DC.7388	East Gallery	15	D,E	Rhinocerotidae	1105.4			1453.5	1550.5		2144.8		2869.2
MPI	FNR.DC.7389	East Gallery	15	D,E	Capra	1105.5	1180.5	1196.5	1427.6	1580.6	1648.7	2131		2883.3			2093.3
MPI	FNR.DC.7390	East Gallery	15	D,E	Cervidae/Gazella/Saiga	1105.5	1180.5	1196.5	1427.6	1550.6	1648.6	2131		2883.5
MPI	FNR.DC.7391	East Gallery	15	D,E	Failed
MPI	FNR.DC.7392	East Gallery	15	D,E	Equidae	1105.5	1182.7	1198.7	1427.8	1550.8		2145.1		2883.5
MPI	FNR.DC.7393	East Gallery	15	D,E	Cervidae/Gazella/Saiga	1105.5	1180.6	1196.6	1427.7	1550.8	1648.8	2131.1		2883.6
MPI	FNR.DC.7394	East Gallery	15	D,E	Bison/Yak	1105.6	1192.7	1208.7	1427.7	1580.7	1648.8	2131.1		2853.5
MPI	FNR.DC.7395	East Gallery	15	D,E	Cervidae/Gazella/Saiga	1105.6	1180.6	1196.6	1427.7	1550.8	1648.8	2131.1		2883.3
MPI	FNR.DC.7396	East Gallery	15	D,E	Cervidae/Gazella/Saiga	1105.6	1181.6	1197.6	1427.7	1550.7	1648.8	2131.1		2883.6
MPI	FNR.DC.7397	East Gallery	15	D,E	Cervidae/Gazella/Saiga	1105.5			1427.8	1550.8	1648.9	2131.2		2883.6
MPI	FNR.DC.7398	East Gallery	15	D,E	Bison/Yak	1105.5	1192.6	1208.6	1427.7	1580.7	1648.7	2131		2853.4			3033.4
MPI	FNR.DC.7399	East Gallery	15	D,E	Equidae	1105.4			1427.5	1550.5		2144.9		2883.2
MPI	FNR.DC.7400	East Gallery	15	D,E	Equidae	1105.4	1182.5	1198.5	1427.5	1550.5		2144.8		2883.2
MPI	FNR.DC.7401	East Gallery	15	D,E	Failed
MPI	FNR.DC.7402	East Gallery	15	D,E	Bison/Yak	1105.5	1192.5	1208.5	1427.5	1580.6	1648.6	2130.9		2853.3
MPI	FNR.DC.7403	East Gallery	15	D,E	Failed
MPI	FNR.DC.7404	East Gallery	15	D,E	Bison/Yak	1105.5	1192.6	1208.6	1427.6	1580.6		2131		2853.3
MPI	FNR.DC.7405	East Gallery	15	D,E	Cervidae/Gazella/Saiga	1105.5	1180.6	1196.6	1427.6	1550.7	1648.7	2131.2		2883.7	2899.7
MPI	FNR.DC.7406	East Gallery	15	D,E	Cervidae/Gazella/Saiga	1105.5	1180.6	1196.6	1427.7	1550.7	1648.8	2131.1		2883.4	2899.4
MPI	FNR.DC.7407	East Gallery	15	D,E	Failed
MPI	FNR.DC.7408	East Gallery	15	D,E	Cervidae/Gazella/Saiga	1105.5	1180.6	1196.6	1427.7	1550.7	1648.8	2131.1		2883.5
MPI	FNR.DC.7409	East Gallery	15	D,E	Bison/Yak	1105.5	1192.6	1208.6	1427.7	1580.7	1648.8	2131.1		2853.5
MPI	FNR.DC.7410	East Gallery	15	D,E	Equidae	1105.5	1182.6	1198.6	1427.6	1550.6		2145.1		2883.4
MPI	FNR.DC.7411	East Gallery	15	D,E	Bison/Yak	1105.5	1192.6	1208.6	1427.7	1580.7	1648.8	2131.1		2853.5
MPI	FNR.DC.7412	East Gallery	15	D,E	Bison/Yak	1105.4	1192.5	1208.5	1427.6	1580.6	1648.6	2131		2853.3
MPI	FNR.DC.7413	East Gallery	15	D,E	Failed
MPI	FNR.DC.7414	East Gallery	15	D,E	Cervidae/Gazella/Saiga	1105.5	1180.5	1196.5	1427.5	1550.6	1648.6	2130.9		2883.4
MPI	FNR.DC.7415	East Gallery	15	D,E	Rhinocerotidae	1105.5	1182.5	1198.5	1453.6	1550.6		2145		2869.3
MPI	FNR.DC.7416	East Gallery	15	D,E	Failed
MPI	FNR.DC.7417	East Gallery	15	D,E	Ovis/Capra	1105.5	1180.6	1196.6	1427.7	1580.7	1648.7	2131		2883.5
MPI	FNR.DC.7418	East Gallery	15	D,E	Bison/Yak	1105.5	1192.6	1208.6	1427.7	1580.7	1648.8	2131.1		2853.5
MPI	FNR.DC.7419	East Gallery	15	D,E	Cervidae/Gazella/Saiga	1105.5	1180.6	1196.6	1427.7	1550.7	1648.8	2131.1		2883.5
MPI	FNR.DC.7420	East Gallery	15	D,E	Cervidae/Gazella/Saiga	1105.5	1180.6	1196.6	1427.7	1550.7	1648.8	2131.1		2883.5	2899.5
MPI	FNR.DC.7421	East Gallery	15	D,E	Cervidae/Gazella/Saiga	1105.5	1180.6	1196.6	1427.7	1550.7	1648.8	2131.1		2883.5
MPI	FNR.DC.7422	East Gallery	15	D,E	Cervidae/Gazella/Saiga	1105.5	1180.6	1196.6	1427.6	1550.6	1648.7	2131		2883.4
MPI	FNR.DC.7423	East Gallery	15	D,E	Cervidae/Gazella/Saiga	1105.4	1180.6	1196.6	1427.6	1550.6	1648.7	2131		2883.3	2899.3
MPI	FNR.DC.7424	East Gallery	15	D,E	Cervidae/Gazella/Saiga	1105.4	1180.5	1196.5	1427.5	1550.5	1648.6	2130.8		2883.2
MPI	FNR.DC.7425	East Gallery	15	D,E	Bison/Yak	1105		1208.1	1427	1580	1648	2130.1		2853.2			3033.2
MPI	FNR.DC.7426	East Gallery	15	D,E	Failed	1105
MPI	FNR.DC.7427	East Gallery	15	D,E	Cervidae/Gazella/Saiga	1105.4	1180.4	1196.4	1427.4	1550.5	1648.5	2131		2883.3
MPI	FNR.DC.7428	East Gallery	15	D,E	Cervidae/Gazella/Saiga	1105.4	1180.6	1196.6	1427.6	1550.7	1648.7	2131		2883.5	2899.5
MPI	FNR.DC.7429	East Gallery	15	D,E	Cervidae/Gazella/Saiga	1105.4	1180.6	1196.6	1427.6	1550.7	1648.8	2131.1		2883.7	2899.7
MPI	FNR.DC.7430	East Gallery	15	D,E	Bison/Yak	1105.5	1192.7	1208.7	1427.8	1580.8	1648.9	2131.2		2853.5
MPI	FNR.DC.7431	East Gallery	15	D,E	Bison/Yak	1105.5	1192.7	1208.7	1427.8	1580.8	1648.9	2131.2		2853.7
MPI	FNR.DC.7432	East Gallery	15	D,E	Bison/Yak	1105.6	1192.7	1208.7	1427.8	1580.8	1648.9	2131.2		2853.7
MPI	FNR.DC.7433	East Gallery	15	D,E	Cervidae/Gazella/Saiga	1105.6			1427.8	1550.8	1648.9	2131.1		2883.7
MPI	FNR.DC.7434	East Gallery	15	D,E	Cervidae/Gazella/Saiga	1105.6	1180.6		1427.8	1550.7	1648.9	2131.2		2883.7
MPI	FNR.DC.7435	East Gallery	15	D,E	Cervidae/Gazella/Saiga	1105.6	1180.6	1196.6	1427.7	1550.7	1648.9	2131.1		2883.7
MPI	FNR.DC.7436	East Gallery	15	D,E	Failed
MPI	FNR.DC.7437	East Gallery	15	D,E	Equidae	1105			1427.2			2144.4		2869.2
MPI	FNR.DC.7438	East Gallery	15	D,E	Cervidae/Gazella/Saiga	1105			1427.5	1550	1648.3	2131.2		2883.4	2899.4
MPI	FNR.DC.7439	East Gallery	15	D,E	Bison/Yak	1105.4	1192.5	1208.5	1427.5	1580.6		2130.9		2853.2
MPI	FNR.DC.7440	East Gallery	15	D,E	Bison/Yak	1105.4	1192.6	1208.6	1427.7	1580.7	1648.7	2131		2853.4
MPI	FNR.DC.7441	East Gallery	15	D,E	Cervidae/Gazella/Saiga	1105.5	1180.6	1196.6	1427.7	1550.7	1648.8	2131.1		2883.7
MPI	FNR.DC.7442	East Gallery	15	D,E	Cervidae/Gazella/Saiga	1105.5			1427.8	1550.8	1648.9	2131.1		2883.7
MPI	FNR.DC.7443	East Gallery	15	D,E	Cervidae/Gazella/Saiga	1105.5			1427.8	1550.8	1648.9	2131.2		2883.7
MPI	FNR.DC.7444	East Gallery	15	D,E	Rhinocerotidae	1105.6	1182.7	1198.7	1453.8	1550.8		2145.2		2869.7
MPI	FNR.DC.7445	East Gallery	15	D,E	Bison/Yak	1105.6	1192.7	1208.7	1427.8	1580.8	1648.9	2131.2		2853.7
MPI	FNR.DC.7446	East Gallery	15	D,E	Failed	1105.6	1181.7	1197.1	1427.8	1580.9	1648.9
MPI	FNR.DC.7447	East Gallery	15	D,E	Equidae	1105.5	1182.6	1198.6	1427.7	1550.7		2145.1		2883.6			2999.6
MPI	FNR.DC.7448	East Gallery	15	D,E	Canidae	1105.5		1227.6	1453.7	1566.7		2131		2853.7
MPI	FNR.DC.7449	East Gallery	15	D,E	Rhinocerotidae	1105.4		1198.5	1453.8	1550.5		2144.8		2869.1
MPI	FNR.DC.7450	East Gallery	15	D,E	Cervidae/Gazella/Saiga	1105.4	1180.6	1196.6	1427.6	1550.6	1648.6	2130.9		2883.3
MPI	FNR.DC.7451	East Gallery	15	D,E	Cervidae/Gazella/Saiga	1105.4	1180.6	1196.6	1427.6	1550.7	1648.7	2131		2883.2
MPI	FNR.DC.7452	East Gallery	15	D,E	Cervidae/Gazella/Saiga	1105.4	1180.6	1196.6	1427.7	1550.8	1648.8	2131		2883.5
MPI	FNR.DC.7453	East Gallery	15	D,E	Bison/Yak	1105.5	1192.5	1208.5	1427.6	1580.7	1648.7	2131		2853.4
MPI	FNR.DC.7454	East Gallery	15	D,E	Cervidae/Gazella/Saiga	1105.5	1180.6	1196.6	1427.7	1550.8	1648.8	2131.1		2883.6	2899.6
MPI	FNR.DC.7455	East Gallery	15	D,E	Bison/Yak	1105.5	1192.6	1208.6	1427.7	1580.7	1648.8	2131.1		2853.6
MPI	FNR.DC.7456	East Gallery	15	D,E	Equidae	1105.6	1182.6	1198.6	1427.7	1550.8		2145.2		2883.6
MPI	FNR.DC.7457	East Gallery	15	D,E	Bison/Yak	1105.5	1192.7	1208.6	1427.7	1580.7	1648.8	2131.1		2853.4
MPI	FNR.DC.7458	East Gallery	15	D,E	Bison/Yak	1105.5		1208.6	1427.7	1580.7	1648.8	2131		2853.6
MPI	FNR.DC.7459	East Gallery	15	D,E	Equidae	1105.5	1182.6	1192.6	1427.6	1550.7		2145.1		2883.5
MPI	FNR.DC.7460	East Gallery	15	D,E	Cervidae/Gazella/Saiga	1105.5	1181.6	1197.6	1427.6	1550.7	1648.7	2131		2883.3
MPI	FNR.DC.7461	East Gallery	15	D,E	Failed
[truncated: 1,993 more rows]

## Sheet: Main Chamber
Lab Analysis	DC	Chamber	Layer	Square	ZooMS ID	COL1ɑ1 508-519	COL1ɑ2 978 - 990	COL1ɑ2 978 - 990'	COL1ɑ2 484 - 498	COL1ɑ2 502 - 519	COL1ɑ2 292 - 309	COL1ɑ2 793 - 816	COL1ɑ2 454 - 483	COL1ɑ1 586-618	COL1ɑ1 586-618'	COL1ɑ2 757 - 789	COL1ɑ2 757 - 789'
MPI	DC03969	East Gallery	11.2		Rhinocerotidae	1105.7			1454	1551.1		2145.3			2999.9
Manchester	DC04036	Main Chamber	9.3		Bison/Yak	1105.5	1192.6	1208.6	1427.7	1580.7	1648.8	2131.1		2853.4	2869.3	3017.3	3033.4
Manchester	DC04037	Equidae	9.3		Crocuta/Panthera	1105.6	1207.6		1453.6	1566.7		2147.1		2853.3	2869.3		2999.4
Manchester	DC04038	Main Chamber	9.3		Failed
Manchester	DC04039	Main Chamber	9.3		Bison/Yak	1105.5		1208.6	1427.7	1580.7	1648.7	2131.1	2792.2	2853.4	2869.4	3017.3	3033.5
Manchester	DC04040	Main Chamber	9.3		Ovis	1105.5	1180.6	1196.6	1427.7	1550.7	1648.7	2131.1		2883.4	2899.4	3017.3	3033.4
Manchester	DC04041	Main Chamber	9.3		Bison/Yak	1105.7		1208.8	1427.8	1580.8	1648.9	2131.1		2853.5
Manchester	DC04042	Main Chamber	9.3		Rhinocerotidae	1105.5	1182.5	1198.8	1453.7	1550.7		2145.1		2869.4	2885.4		2999.5
Manchester	DC04043	Main Chamber	9.3		Bison/Yak	1105.5	1192.5	1208.6	1427.7	1580.7	1648.8	2131.1		2853.4	2869.4	3017.4	3033.4
Manchester	DC04044	Main Chamber	9.3		Cervidae/Gazella/Saiga	1105.5	1180.6	1196.6	1427.7	1550.7	1648.8	2131.1		2883.4	2899.4	3017.4
Manchester	DC04045	Main Chamber	9.3		Failed
Manchester	DC04046	Main Chamber	9.3		Equidae	1105.6	1182.7	1198.7	1427.8	1550.8	1648.8	2145.2	2820.5	2883.5	2899.5		2999.5
Manchester	DC04047	Main Chamber	9.3		Failed				1453.7
Manchester	DC04048	Main Chamber	9.3		Bison/Yak	1105.5	1192.6	1208.6	1427.7	1580.7	1648.8	2131.1		2853.3		3017.2
Manchester	DC04049	Main Chamber	9.3		Failed
Manchester	DC04050	Main Chamber	9.3		Bison/Yak	1105.5		1208.8	1427.7	1580.7	1648.8	2131.1	2792.3	2853.4	2869.3	3017.2
Manchester	DC04051	Main Chamber	9.3		Rhinocerotidae	1105.6			1453.8	1550.8		2145.2			2869.4		2999.5
Manchester	DC04052	Main Chamber	9.3		Canidae	1105.8		1226.9	1453.9			2131.5		2853.8			2999.5
Manchester	DC04053	Main Chamber	9.3		Rhinocerotidae	1105.6	1182.6	1198.6	1453.8	1550.8		2145.2		2869.4			2999.7
Manchester	DC04054	Main Chamber	9.3		Bison/Yak	1105.5	1192.6	1208.6	1427.7	1580.8	1648.8	2131.1	2792.4	2853.4	2869.5	3017.4	3033.5
Manchester	DC04055	Main Chamber	9.3		Ovis	1105.5	1180.6	1196.6	1427.7	1580.7	1648.8	2131.1		2883.4	2899.4	3017.3	3033.4
Manchester	DC04056	Main Chamber	9.3		Ovis/Capra	1105.5	1180.6	1196.6	1427.7	1580.7	1648.8	2131.1		2883.3	2899.3
Manchester	DC04057	Main Chamber	9.3		Rhinocerotidae	1105.6	1182.6	1198.6	1453.8	1550.8		2145.2		2869.6	2885.5		2999.5
Manchester	DC04058	Main Chamber	9.3		Bison/Yak	1105.5	1192.6	1208.6	1427.7	1580.7	1648.8	2131.1		2853.4	2869.4	3017.5	3033.5
Manchester	DC04059	Main Chamber	9.3		Failed
Manchester	DC04060	Main Chamber	9.3		Bison/Yak	1105.5	1192.7	1208.7	1427.7	1580.7	1848.8	2131.1		2853.4	2869.4	3017.4	3033.5
Manchester	DC04061	Main Chamber	9.3		Failed
Manchester	DC04062	Main Chamber	9.3		Ovis	1105.6		1196.7	1427.7	1580.7	1648.8	2131.1		2883.4	2899.5	3017.3
Manchester	DC04063	Main Chamber	9.3		Bison/Yak	1105.5	1192.7	1208.6	1427.7	1580.8	1648.8	2131.1		2853.4	2869.4	3017.4	3033.4
Manchester	DC04064	Main Chamber	9.3		Failed
Manchester	DC04065	Main Chamber	9.3		Failed
Manchester	DC04066	Main Chamber	9.3		Ovis	1105.5	1180.6	1196.6	1427.7	1580.7	1648.8	2131.1		2883.5	2899.5	3017.4	3033.5
Manchester	DC04067	Main Chamber	9.3		Ovis/Capra	1105.5	1180.6	1196.6	1427.7	1580.7	1648.8	2131.1		2883.3	2899.4	3017.4	3093.5
Manchester	DC04068	Main Chamber	9.3		Bison/Yak	1105.6	1192.7	1208.7	1427.7	1580.7	1648.8	2131.1		2853.5	2869.4	3017.3
Manchester	DC04069	Main Chamber	9.3		Failed
Manchester	DC04070	Main Chamber	9.3		Ovis/Capra	1105.5	1180.6	1196.6	1427.7	1580.7	1648.8	2131.1		2883.3	2899.3	3017.3
Manchester	DC04071	Main Chamber	9.3		Failed				1427.7
Manchester	DC04072	Main Chamber	9.3		Failed				1453.8
Manchester	DC04073	Main Chamber	9.3		Ovis	1105.5	1180.5	1196.6	1427.7	1580.7	1648.8	2131.1		2883.4	2899.4	3017.3	3033.3
Manchester	DC04074	Main Chamber	9.3		Failed
Manchester	DC04075	Main Chamber	9.3		Elephantidae	1105.5			1453.8	1579.8		2115.1		2853.5	2869.4	2999.5	3015.5
Manchester	DC04076	Main Chamber	9.3		Failed
Manchester	DC04077	Main Chamber	9.3		Ursidae	1105.6		1233.7	1453.8	1566.8		2163.2		2853.5	2869.5	2957.5
Manchester	DC04078	Main Chamber	9.3		Bison/Yak	1105.5	1192.6	1208.6	1427.7	1580.8	1648.8	2131.1	2792.3	2852.4	2869.5	3017.5	3033.5
Manchester	DC04079	Main Chamber	9.3		Ovis/Capra	1105.6		1196.8	1427.9	1580.9	1648.7	2131.2		2883.6
Manchester	DC04080	Main Chamber	9.3		Failed
Manchester	DC04081	Main Chamber	9.3		Crocuta/Panthera	1105.6	1207.6		1453.8	1566.8		2147.2		2853.5	2869.5		2999.6
Manchester	DC04082	Main Chamber	9.3		Bison/Yak	1105.5		1208.6	1427.7	1580.7	1648.8	2131.1		2853.4
Manchester	DC04083	Main Chamber	9.3		Failed
Manchester	DC04084	Main Chamber	9.3		Failed
Manchester	DC04085	Main Chamber	9.3		Failed
Manchester	DC04086	Main Chamber	9.3		Failed
Manchester	DC04087	Main Chamber	9.3		Ursidae	1105.5		1233.6	1453.7	1566.7		2163.1		2853.5	2869.4	2957.5
Manchester	DC04088	Main Chamber	9.3		Bison/Yak	1105.6	1192.7	1208.7	1427.8	1580.9	1648.9	2131.2		2853.6	2869.6
Manchester	DC04089	Main Chamber	9.3		Cervidae/Gazella/Saiga	1105.5	1180.7	1196.7	1427.8	1550.8	1648.9	2131.2		2883.5		3017.4
Manchester	DC04090	Main Chamber	9.3		Canidae	1105.6			1453.8	1566.8		2131.2	2820.5	2853.5	2869.5		2999.6
Manchester	DC04091	Main Chamber	9.3		Failed
Manchester	DC04092	Main Chamber	9.3		Failed
Manchester	DC04093	Main Chamber	9.3		Failed
Manchester	DC04094	Main Chamber	9.3		Bison/Yak	1105.7		1208.8	1427.8	1580.8	1648.9	2131.2		2853.5
Manchester	DC04095	Main Chamber	9.3		Failed
Manchester	DC04096	Main Chamber	9.3		Rhinocerotidae	1105.6		1198.6	1453.8	1550.8		2145.1		2869.4
Manchester	DC04097	Main Chamber	9.3		Failed
Manchester	DC04098	Main Chamber	9.3		Failed
Manchester	DC04099	Main Chamber	9.3		Failed
Manchester	DC04100	Main Chamber	9.3		Failed
Manchester	DC04101	Main Chamber	9.3		Failed
Manchester	DC04102	Main Chamber	9.3		Bison/Yak	1105.5	1192.6	1208.6	1427.7	1580.8	1648.8	2131.1	2792.3	2853.5	2869.4	3017.4	3033.5
Manchester	DC04103	Main Chamber	9.3		Rhinocerotidae	1105.5		1198.6	1453.7	1550.7		2145.2		2869.4			2999.6
Manchester	DC04104	Main Chamber	9.3		Failed
Manchester	DC04105	Main Chamber	9.1		Ovis	1105.5		1196.6	1427.7	1580.7	1648.8	2131.1		2883.4			3033.6
Manchester	DC04106	Main Chamber	9.1		Failed
Manchester	DC04107	Main Chamber	9.1		Failed
Manchester	DC04108	Main Chamber	9.1		Failed
Manchester	DC04109	Main Chamber	9.1		Failed
Manchester	DC04110	Main Chamber	9.1		Failed
Manchester	DC04111	Main Chamber	9.1		Failed
Manchester	DC04112	Main Chamber	9.1		Rhinocerotidae	1105.5			1453.7	1550.7		2145.1					2999.5
Manchester	DC04113	Main Chamber	9.1		Failed
Manchester	DC04114	Main Chamber	9.1		Hominin	1105.5		1235.6	1477.8	1550.8		2115.1		2869.5
Manchester	DC04115	Main Chamber	9.1		Failed
Manchester	DC04116	Main Chamber	9.1		Failed
Manchester	DC04117	Main Chamber	9.1		Failed
Manchester	DC04118	Main Chamber	9.1		Failed
Manchester	DC04119	Main Chamber	9.1		Failed
Manchester	DC04120	Main Chamber	9.1		Bison/Yak	1105.7			1427.9	1580.9	1648.8	2131.2		2853.6	2869.7
Manchester	DC04121	Main Chamber	9.1		Equidae	1105.5			1427.8	1550.8		2145.2
Manchester	DC04122	Main Chamber	9.1		Failed
Manchester	DC04123	Main Chamber	9.1		Failed
Manchester	DC04124	Main Chamber	9.1		Failed
Manchester	DC04125	Main Chamber	9.1		Bison/Yak	1105.6		1208.7	1427.8	1580.9	1648.9	2131.1		2853.5	2869.6
Manchester	DC04126	Main Chamber	9.1		Failed
Manchester	DC04127	Main Chamber	9.1		Equidae				1427.7			2145.1
Manchester	DC04128	Main Chamber	9.1		Cervidae/Gazella/Saiga	1105.5	1180.6	1196.6	1427.7	1550.7	1648.8	2131.1		2883.5	2899.5
Manchester	DC04129	Main Chamber	9.1		Failed
Manchester	DC04130	Main Chamber	9.1		Failed
Manchester	DC04131	Main Chamber	9.1		Equidae	1105.5	1182.5	1196.6	1427.7	1550.7		2145.1			2883.4		2999.6
Manchester	DC04132	Main Chamber	9.1		Elephantidae	1105.7			1453.8	1580.8		2115.3
Manchester	DC04133	Main Chamber	9.1		Equidae	1105.5	1182.5	1196.6	1427.7	1550.7		2145.1		2883.5	2899.5		2999.5
Manchester	DC04134	Main Chamber	9.1		Bison/Yak	1105.5		1208.6	1427.7	1580.8		2131.1		2853.4	2869.4		3033.5
Manchester	DC04135	Main Chamber	9.1		Failed
Manchester	DC04136	Main Chamber	11.1		Bison/Yak	1105.7	1192.7	1208.8	1427.8	1580.9		2131.2		2853.6	2869.6	3017.6
Manchester	DC04137	Main Chamber	11.1		Bison/Yak	1105.5		1208.6	1427.7	1580.8	1648.8	2131.1		2853.4	2869.5	3017.4	3033.5
Manchester	DC04138	Main Chamber	11.1		Bison/Yak	1105.5	1192.6	1208.6	1427.7	1580.8	1648.8	2131.1		2853.4	2869.4	3017.4	3033.5
Manchester	DC04139	Main Chamber	11.1		Bison/Yak	1105.5	1192.7	1208.7	1427.7	1580.8	1648.8	2131.2		2853.5	2869.5	3017.5	3033.5
Manchester	DC04140	Main Chamber	11.1		Equidae/Rhinocerotidae	1105.8	1182.8	1198.8		1550.1		2145.4
Manchester	DC04141	Main Chamber	11.1		Equidae	1105.7	1182.7	1198.7	1427.9	1550.9		2145.3		2883.7	2899.7		2999.7
Manchester	DC04142	Main Chamber	11.1		Bison/Yak	1105.5	1192.7	1208.6	1427.7	1580.8	1648.8	2131.1				3017.4	3033.5
Manchester	DC04143	Main Chamber	11.1		Rhinocerotidae	1105.7		1198.7	1453.9	1550.9		2145.4		2869.7			2999.6
Manchester	DC04144	Main Chamber	11.1		Bison/Yak	1105.8	1192.9	1208.9	1428.1			2131.4				3017.7
Manchester	DC04145	Main Chamber	11.1		Ursidae	1105.7		1233.7		1566.2		2163.3		2853.6	2869.7
Manchester	DC04146	Main Chamber	11.1		Bison/Yak	1105.7		1208.7	1427.8	1580.8		2131.2		2853.6		3018.5
Manchester	DC04147	Main Chamber	11.1		Bison/Yak	1105.5	1192.6	1208.6	1427.7	1580.8	1648.8	2131.1	2869.4	2853.5	2869.5		3033.9
Manchester	DC04148	Main Chamber	11.1		Bison/Yak	1105.6	1192.7	1208.7	1427.8	1580.8	1648.9	2131.2		2853.6		3017.5	3033.7
Manchester	DC04149	Main Chamber	11.1		Cervidae/Gazella/Saiga	1105.5	1180.6	1196.6	1427.7	1550.8	1648.8	2131.1		2883.6	2899.4	3017.4	3033.5
Manchester	DC04150	Main Chamber	11.1		Ovis/Capra	1105.5	1180.6	1196.6	1427.7	1580.8	1648.8	2131.1		2883.5	2899.5	3017.5	3093.6
Manchester	DC04151	Main Chamber	11.1		Rhinocerotidae	1105.5			1453.8	1550.8		2145.2		2869.5			2999.7
Manchester	DC04152	Main Chamber	11.1		Bison/Yak	1105.6	1192.7	1208.7	1427.8	1580.8	1648.9	2131.2		2853.6	2869.6		3033.6
Manchester	DC04153	Main Chamber	11.1		Ovis	1105.5	1180.6	1196.6	1427.7	1580.8	1648.8	2131.1		2883.5	2899.5	3017.3	3033.5
Manchester	DC04154	Main Chamber	11.1		Rhinocerotidae	1105.7	1182.7	1198.8	1453.9	1550.9		2145.3		2869.6			2999.7
Manchester	DC04155	Main Chamber	11.1		Bison/Yak	1105.6	1192.7	1208.7	1427.8	1580.9	1648.9	2131.2		2853.6	2869.6	3017.4	3033.6
Manchester	DC04156	Main Chamber	11.1		Rhinocerotidae	1105.6	1182.6	1198.6	1453.8	1550.8		2145.2		2869.6	2885.5		2999.5
Manchester	DC04157	Main Chamber	11.1		Ovis/Capra	1105.6	1180.7	1196.6	1427.8	1580.8	1648.9	2131.2	2792.5	2883.5	2899.5	3017.5	3093.5
Manchester	DC04158	Main Chamber	11.1		Bison/Yak	1105.6	1192.6	1208.7	1427.8	1580.8		2131.2		2853.6	2869.6	3017.6	3033.5
Manchester	DC04159	Main Chamber	11.1		Ovis	1105.6	1180.7	1196.7	1427.8	1580.8	1648.9	2131.2	2792.5	2883.5	2899.6	3017.6	3033.6
Manchester	DC04160	Main Chamber	11.1		Rhinocerotidae	1105.6	1182.6	1198.6	1453.7	1550.8		2145.1		2869.5	2885.4		2999.5
Manchester	DC04161	Main Chamber	11.1		Rhinocerotidae	1105.5	1182.6	1198.6	1453.7	1550.7		2145.1		2869.5			2999.4
Manchester	DC04162	Main Chamber	11.1		Rhinocerotidae	1105.5	1182.6	1198.6	1453.7	1550.7		2145.1		2869.5	2885.5
Manchester	DC04163	Main Chamber	11.1		Bison/Yak	1105.6	1192.7	1208.7	1427.8	1580.8	1648.9	2131.2		2853.6		3017.5
Manchester	DC04164	Main Chamber	11.1		Bison/Yak	1105.6	1192.7	1208.7	1427.8	1580.6	1648.9	2131.2		2853.5		3017.6	3033.6
Manchester	DC04165	Main Chamber	11.1		Bison/Yak	1105.5		1208.7	1427.7		1648.8	2131.1	2792.3	2853.6	2869.5	3017.3	3033.6
Manchester	DC04166	Main Chamber	11.1		Bison/Yak	1105.5	1192.7	1208.7	1427.7	1580.8	1648.8	2131.1	2792.3	2853.5	2869.5	3017.5	3033.5
Manchester	DC04167	Main Chamber	11.1		Bison/Yak	1105.6	1192.6	1208.7	1427.8	1580.8	1648.9	2131.2		2853.5	2869.5	3017.5	3033.5
Manchester	DC04168	Main Chamber	11.1		Bison/Yak	1105.6		1208.6	1427.7	1580.8	1648.8	2131.1		2853.5
Manchester	DC04169	Main Chamber	11.1		Ovis/Capra	1105.7	1180.6	1196.6	1427.9	1580.9	1648.9	2131.3		2883.7
Manchester	DC04170	Main Chamber	11.1		Elephantidae	1105.5			1453.8	1579.8		2115.2	2808.4	2853.5	2869.5	2999.6	3015.7
Manchester	DC04171	Main Chamber	11.1		Bison/Yak	1105.6		1208.7	1427.8	1580.8	1648.8	2131.2		2853.5	2869.4
Manchester	DC04172	Main Chamber	11.1		Bison/Yak	1105.6	1192.8	1208.7	1427.8	1580.9	1648.9	2131.2	2792.6	2853.6	2869.6	3017.7	3033.3
Manchester	DC04173	Main Chamber	11.1		Crocuta/Panthera	1105.6	1207.6		1453.8	1566.9		2147.2		2853.6	2869.6
Manchester	DC04174	Main Chamber	11.1		Ovis/Capra	1105.6			1427.8	1580.9		2131.2		2883.6	2899.6	3017.7	3093.7
Manchester	DC04175	Main Chamber	11.1		Crocuta/Panthera	1105.5	1207.6		1453.8			2147.2		2853.5	2869.5		2999.6
Manchester	DC04176	Main Chamber	11.1		Ovis	1105.6	1180.6	1196.6	1427.7	1580.8	1648.8	2131.1		2883.5	2899.5	3017.4
Manchester	DC04177	Main Chamber	11.1		Failed
Manchester	DC04178	Main Chamber	11.1		Crocuta/Panthera	1105.5	1207.5		1453.7	1566.8		2147.1	2820.4	2853.5	2869.4		2999.5
Manchester	DC04179	Main Chamber	11.1		Bison/Yak	1105.5	1192.6	1208.7	1427.8	1580.8	1648.9	2131.1	2792.4	2853.5	2869.5	3017.4	3033.5
Manchester	DC04180	Main Chamber	11.1		Cervidae/Gazella/Saiga	1105.6	1180.6	1196.6	1427.8	1550.8	1648.9	2131.2		2883.5	2899.5	3017.6	3033.5
Manchester	DC04181	Main Chamber	11.1		Cervidae/Gazella/Saiga	1105.5	1180.6	1196.6	1427.7	1550.8	1648.8	2131.1	2792.4	2883.5	2899.5	3017.5	3033.5
Manchester	DC04182	Main Chamber	11.1		Crocuta/Panthera	1105.6	1207.7		1453.8	1566.8		2147.1		2853.5	2869.5		2999.7
Manchester	DC04183	Main Chamber	11.1		Ovis	1105.6	1180.7	1196.7	1427.8	1580.9	1648.9	2131.1	2792.5	2883.8	2899.8	3017.7	3033.8
Manchester	DC04184	Main Chamber	11.1		Crocuta/Panthera	1105.6	1207.7		1453.8	1566.8		2147.2		2853.5	2869.5		2999.6
Manchester	DC04185	Main Chamber	11.1		Equidae	1105.6	1198.6	1182.6	1427.8	1550.8	1649.8	2145.2	2820.6	2883.5	2899.5		2999.6
Manchester	DC04186	Main Chamber	11.1		Bison/Yak	1105.5	1192.6	1208.6	1427.7	1580.8	1648.9	2131.2		2853.5	2869.5	3017.5	3033.7
Manchester	DC04187	Main Chamber	11.1		Failed
Manchester	DC04188	Main Chamber	11.1		Bison/Yak	1105.6	1192.7	1208.7	1427.8	1580.8	1648.9	2131.2	2792.4	2853.5	2869.5	3017.5	3033.4
Manchester	DC04189	Main Chamber	11.1		Ovis/Capra	1105.5		1196.6	1427.7	1580.8	1648.9	2131.2		2883.5	2899.5	3017.4
Manchester	DC04190	Main Chamber	11.1		Ovis/Capra	1105.8	1180.8	1196.8	1428	1581.1	1649.1	2131.4		2883.9	2899.8	3017.8
Manchester	DC04191	Main Chamber	11.1		Bison/Yak	1105.6	1192.7	1208.7	1427.7	1580.8	1648.9	2131.2		2853.6	2869.5	3017.4	3033.7
Manchester	DC04192	Main Chamber	11.1		Ovis	1105.5	1180.6	1196.6	1427.8	1580.8	1648.9	2131.2	2792.4	2883.5	2899.5	3017.4	3033.5
Manchester	DC04193	Main Chamber	11.1		Ovis/Capra	1105.6	1180.6	1196.6	1427.8	1580.8	1648.9	2131.2	2792.4	2883.5	2899.5	3017.5	3093.5
Manchester	DC04194	Main Chamber	11.1		Bison/Yak	1105.6	1192.7	1208.7	1427.8	1580.9	1648.9	2131.2		2853.6	2869.5	3017.5	3033.6
Manchester	DC04195	Main Chamber	11.1		Bison/Yak	1105.6	1192.6	1208.7	1427.8	1580.8	1648.9	2131.2		2853.5	2869.5	3017.4	3033.7
Manchester	DC04196	Main Chamber	11.1		Ovis/Capra	1105.8			1428	1581.1		2131.5		2883.9	2900	3017.1	3094.1
Manchester	DC04197	Main Chamber	11.1		Bison/Yak	1105.6	1192.7	1208.7	1427.8	1580.8	1648.9	2131.2	2792.5	2853.5	2869.6	3017.7	3033.7
Manchester	DC04198	Main Chamber	11.1		Bison/Yak	1105.6	1192.6	1208.6	1427.7	1580.7	1648.8	2131.1		2853.4	2869.4	3017.7	3033.4
Manchester	DC04199	Main Chamber	11.1		Ovis/Capra	1105.6	1180.6	1196.6	1427.8	1580.8	1648.9	2131.2	2792.4	2883.6	2899.5	3017.6	3093.7
Manchester	DC04200	Main Chamber	11.1		Bison/Yak	1105.5	1192.7	1208.7	1427.8	1580.8	1648.8	2131.1	2792.5	2853.4	2869.4	3017.5	3033.5
Manchester	DC04201	Main Chamber	11.1		Bison/Yak	1105.6		1208.7	1427.8	1580.8	1648.9	2131.2		2853.5
Manchester	DC04202	Main Chamber	11.1		Bison/Yak	1105.7	1192.8	1208.8	1427.9	1580.9	1648.9	2131.4		2853.8	2869.7	3017.6	3033.7
Manchester	DC04203	Main Chamber	11.1		Rhinocerotidae	1105.6	1182.6	1198.7	1453.8	1550.9		2145.2		2869.5			2999.6
Manchester	DC04204	Main Chamber	11.1		Ovis	1105.6	1180.6	1196.6	1427.8	1580.8	1648.9	2131.2		2883.5	2899.5	3017.6	3033.6
Manchester	DC04205	Main Chamber	11.1		Bison/Yak	1105.6		1208.7	1427.7	1580.9	1648.8	2131.2		2853.5		3017.7	3033.5
Manchester	DC04206	Main Chamber	11.1		Bison/Yak	1105.6	1192.7	1208.7	1427.8	1580.8	1648.9	2131.2	2792.5	2853.5	2869.6	3017.5	3033.5
Manchester	DC04207	Main Chamber	11.1		Ovis/Capra	1105.6	1180.7	1196.7	1427.8	1580.8	1648.9	2131.2		2883.6	2899.6	3017.6	3093.6
Manchester	DC04208	Main Chamber	11.1		Bison/Yak	1105.6	1192.8	1208.8	1427.9			2131.3		2853.7	2869.7		3033.7
Manchester	DC04209	Main Chamber	11.1		Bison/Yak	1105.7	1192.8	1208.8	1427.8	1580.9	1648.9	2131.3		2853.6			3033.7
Manchester	DC04210	Main Chamber	11.1		Bison/Yak	1105.6	1192.7	1208.8	1427.8	1580.8	1648.9	2131.2		2853.5	2869.5		3033.5
Manchester	DC04211	Main Chamber	11.1		Cervidae/Gazella/Saiga	1105.6	1180.6	1196.6	1427.8	1550.8	1648.9	2131.2	2792.4	2883.5	2899.5	3017.5	3033.5
Manchester	DC04212	Main Chamber	11.1		Ursidae	1105.6		1233.7	1453.8	1566.7		2163.2		2853.5	2869.6	2957.6
Manchester	DC04213	Main Chamber	11.1		Bison/Yak	1105.6	1192.6	1208.7	1427.7	1580.7	1648.9	2131.1	2792.4	2853.5	2869.5	3017.5	3033.5
Manchester	DC04214	Main Chamber	11.1		Bison/Yak	1105.6	1192.7	1208.7	1427.8	1580.8	1648.9	2131.2		2853.5	2869.5
Manchester	DC04215	Main Chamber	11.1		Failed
Manchester	DC04216	Main Chamber	11.1		Bison/Yak	1105.6		1208.7	1427.8	1580.9		2131.2		2853.6
Manchester	DC04217	Main Chamber	11.1		Ovis	1105.5	1180.6	1196.6	1427.7	1580.8		2131.2		2883.5	2899.5	3017.5	3033.5
Manchester	DC04218	Main Chamber	11.1		Ovis	1105.6	1180.7	1196.7	1427.9	1580.9	1648.9	2131.3	2792.6	2883.8	2899.9	3017.8	3033.9
Manchester	DC04219	Main Chamber	11.1		Bison/Yak	1105.6	1192.7	1208.7	1427.8	1580.9	1648.9	2131.2		2853.6	2869.6	3017.6	3033.7
Manchester	DC04220	Main Chamber	11.1		Elephantidae	1105.6			1453.8	1579.9		2115.2	2808.4	2853.6	2869.6		3015.7
Manchester	DC04221	Main Chamber	11.1		Bison/Yak	1105.7	1192.9	1208.9	1427.9			2131.2				3017.7	3033.8
Manchester	DC04222	Main Chamber	11.1		Bison/Yak	1105.6	1192.7	1208.7	1427.8	1580.8	1648.9	2131.2		2853.6	2869.6	3017.5	3033.7
Manchester	DC04223	Main Chamber	11.1		Bison/Yak	1105.5	1192.7	1208.6	1427.8	1580.8	1648.9	2131.2	2792.4	2853.5	2869.5	3017.5	3033.7
Manchester	DC04224	Main Chamber	11.1		Elephantidae	1105.6			1453.9	1579.1		2115.3	2808.3	2853.7	2869.7		3015.7
Manchester	DC04225	Main Chamber	11.1		Ovis	1105.6	1180.6	1196.7	1427.6	1580.9	1648.9	2131.2		2883.5	2899.6	3017.4
Manchester	DC04226	Main Chamber	11.1		Canidae	1105.6		1226.7	1453.8	1566.9		2131.1		2853.7	2869.6		2999.7
Manchester	DC04227	Main Chamber	11.1		Rhinocerotidae	1105.6			1453.9	1550.9		2145.2		2869.4			2999.8
Manchester	DC04228	Main Chamber	11.1		Bison/Yak	1105.6		1208.7	1427.8	1580.8		2131.2		2853.6	2869.6	3017.6	3033.6
Manchester	DC04229	Main Chamber	11.1		Failed
Manchester	DC04230	Main Chamber	11.1		Elephantidae	1105.6			1453.8	1579.9		2115.3		2853.6		2999.8	3015.8
Manchester	DC04231	Main Chamber	11.1		Ovis/Capra	1105.6	1180.7	1196.7	1427.8	1580.8	1648.9	2131.2		2883.6	2899.6	3017.4	3093.7
Manchester	DC04232	Main Chamber	11.1		Failed
Manchester	DC04233	Main Chamber	11.1		Rhinocerotidae	1105.6	1182.6	1198.6	1453.8	1550.8		2145.2		2869.6			2999.7
Manchester	DC04234	Main Chamber	11.1		Bison/Yak	1105.6	1192.7	1208.7	1427.8	1580.9	1648.9	2131.2		2853.5	2869.6	3017.4	3033.6
Manchester	DC04235	Main Chamber	11.1		Equidae	1105.6			1427.8	1550.8		2145.2		2883.6	2899.6		2999.6
Manchester	DC04236	Main Chamber	11.1		Capra	1105.5	1180.7	1196.6	1427.8	1580.8	1648.9	2131.2		2883.6	2899.6		3093.6
Manchester	DC04237	Main Chamber	11.1		Bison/Yak	1105.6	1192.7	1208.7	1427.8	1580.8	1648.9	2131.2	2792.5	2853.5	2869.6	3017.5	3033.7
Manchester	DC04238	Main Chamber	11.1		Bison/Yak	1105.6	1192.7	1208.7	1427.7	1580.8	1648.9	2131.2		2853.5	2869.5	3017.7	3033.8
Manchester	DC04239	Main Chamber	11.1		Equidae	1105.6	1182.7		1427.8	1550.8		2145.3		2883.6	2899.6		2999.8
Manchester	DC04240	Main Chamber	11.1		Bison/Yak	1105.6	1192.7	1208.7	1427.8	1580.8	1648.9	2131.2		2853.6	2869.6	3017.6	3033.7
Manchester	DC04241	Main Chamber	11.1		Bison/Yak	1105.6	1192.7	1208.7	1427.8	1580.8	1648.9	2131.2		2853.5	2869.5	3017.4	3033.6
Manchester	DC04242	Main Chamber	11.1		Capra	1105.6	1180.7	1196.7	1427.8	1580.9	1648.9	2131.2		2883.6			3093.7
Manchester	DC04243	Main Chamber	11.1		Failed
Manchester	DC04244	Main Chamber	11.1		Failed
Manchester	DC04245	Main Chamber	11.1		Failed
Manchester	DC04246	Main Chamber	11.1		Failed
Manchester	DC04247	Main Chamber	11.1		Elephantidae	1105.6			1453.8	1579.9		2115.2	2808.5	2853.6	2869.6	2999.7	3015.7
Manchester	DC04248	Main Chamber	11.1		Failed
Manchester	DC04249	Main Chamber	11.1		Failed
Manchester	DC04250	Main Chamber	11.1		Failed
Manchester	DC04251	Main Chamber	11.2		Rhinocerotidae	1105.6	1182.7	1198.6	1453.8	1550.8		2145.3		2869.6	2885.6		2999.6
Manchester	DC04252	Main Chamber	11.2		Failed
Manchester	DC04253	Main Chamber	11.2		Failed
Manchester	DC04254	Main Chamber	11.2		Capra	1105.6	1180.6	1196.6	1427.8	1580.9	1648.9	2131.2		2883.6	2899.6	3017.3	3033.7
Manchester	DC04255	Main Chamber	11.2		Crocuta/Panthera	1105.7	1207.2		1453.8	1566.8		2147.2		2853.6			2999.7
Manchester	DC04256	Main Chamber	11.2		Bison/Yak	1105.7	1192.7	1208.7	1427.8	1580.9	1648.9	2131.2	2792.5	2853.5	2869.5	3017.5	3033.6
Manchester	DC04257	Main Chamber	11.2		Bison/Yak	1105.6	1192.7	1208.7	1427.8	1580.9	1648.9	2131.2	2792.5	2853.5	2869.7	3017.8	3033.7
Manchester	DC04258	Main Chamber	11.2		Bison/Yak	1105.6	1192.7	1208.8	1427.8	1580.9	1648.9	2131.3	2792.6	2853.6	2869.7	3017.6	3033.7
Manchester	DC04259	Main Chamber	11.2		Elephantidae	1105.7			1453.9	1580		2115.3		2853.7			3015.7
Manchester	DC04260	Main Chamber	11.2		Elephantidae	1105.6			1453.8	1579.9		2115.2		2853.5	2869.5	2999.5	3015.5
Manchester	DC04261	Main Chamber	11.2		Failed
Manchester	DC04262	Main Chamber	11.2		Equidae	1105.6	1182.7		1427.8	1550.9		2145.3		2883.9	2899.3		2999.7
Manchester	DC04263	Main Chamber	11.2		Failed
Manchester	DC04264	Main Chamber	11.2		Equidae	1105.6			1427.8	1550.9		2145.3		2883.6	2899.6		2999.8
Manchester	DC04265	Main Chamber	11.2		Capra	1105.7	1180.8	1196.6	1427.9	1580.9		2131.4	2792.7	2883.8	2899.8		3093.8
Manchester	DC04266	Main Chamber	11.2		Equidae	1105.8	1182.8		1427.8	1550.9	1649.1	2145.3		2883.9	2899.8
Manchester	DC04267	Main Chamber	11.2		Bison/Yak	1105.6		1208.7	1427.8	1580.7	1648.9	2131.2	2792.5	2853.6	2869.6	3017.6	3033.6
Manchester	DC04268	Main Chamber	11.2		Rhinocerotidae	1105.7	1182.7	1198.8	1453.9	1550.9		2145.3		2869.7			2999.8
Manchester	DC04269	Main Chamber	11.2		Rhinocerotidae	1105.7	1182.8	1198.8	1453.9	1550.9		2145.3		2869.7	2885.5		2999.8
Manchester	DC04270	Main Chamber	11.2		Capra	1105.6	1180.7	1196.7	1427.8	1580.8	1648.9	2131.2	2792.5	2883.6	2899.5		3093.7
Manchester	DC04271	Main Chamber	11.2		Bison/Yak	1105.6	1192.7	1208.7	1427.8	1580.8	1648.9	2131.2	2792.5	2853.5	2869.6	3017.5	3033.5
Manchester	DC04272	Main Chamber	11.2		Ovis	1105.6	1180.6	1196.7	1427.7	1580.8	1648.9	2131.2		2883.5	2899.5		3033.6
Manchester	DC04273	Main Chamber	11.2		Bison/Yak	1105.7	1192.7	1208.7	1427.8	1580.9	1648.9	2131.3		2853.7	2869.6	3017.7	3033.7
Manchester	DC04274	Main Chamber	11.2		Ovis	1105.6	1180.7	1196.6	1427.8	1580.9	1648.9	2131.1		2883.6	2899.6	3017.7	3033.7
Manchester	DC04275	Main Chamber	11.3		Equidae	1105.7			1427.9	1550.9		2145.3		2883.6			2999.8
Manchester	DC04276	Main Chamber	11.3		Ovis/Capra	1105.8		1196.7	1427.9	1580.9		2131.4		2883.9
Manchester	DC04277	Main Chamber	11.3		Ursidae	1105.6		1233.7	1453.8	1566.8		2163.2		2853.6	2869.6	2957.7
Manchester	DC04278	Main Chamber	11.3		Bison/Yak	1105.8	1192.8	1208.8	1428	1580.9		2131.4		2853.8	2869.7		3033.9
Manchester	DC04279	Main Chamber	11.3		Elephantidae	1105.8			1453.9	1579.1		2115.4		2853.7	2869.9		3015.9
Manchester	DC04280	Main Chamber	11.3		Bison/Yak	1105.7	1192.9	1208.8	1427.9	1581		2131.4		2853.8	2869.7	3017.8	3033.8
Manchester	DC04281	Main Chamber	11.3		Ursidae	1105.6		1233.7	1453.8	1566.8		2163.3		2853.7	2869.6	2957.7
Manchester	DC04282	Main Chamber	11.3		Elephantidae	1105.6			1453.8	1579.9		2115.2		2853.6	2869.6	2999.8	3015.6
Manchester	DC04283	Main Chamber	11.3		Capra	1105.6	1180.7	1196.6	1427.9	1580.9	1648.9	2131.3	2792.6	2883.7	2899.7		3093.9
Manchester	DC04284	Main Chamber	11.3		Capra	1105.6	1180.6	1196.6	1427.8	1580.9	1648.9	2131.2	2792.5	2883.6	2899.6		3093.6
Manchester	DC04285	Main Chamber	11.3		Equidae	1105.6		1198.6	1427.8	1550.8	1649.9	2145.2		2883.5	2899.6		2999.7
Manchester	DC04286	Main Chamber	11.3		Ovis	1105.6	1180.6	1196.6	1427.8	1580.8	1648.9	2131.2		2883.3	2899.6	3017.3	3033.7
Manchester	DC04287	Main Chamber	11.3		Ursidae	1105.6		1233.8	1453.8	1566		2163.3		2853.7	2869.6	2957.8
Manchester	DC04288	Main Chamber	11.3		Bison/Yak	1105.6	1192.7	1208.7	1427.8	1580.8	1648.9	2131.2		2853.6	2869.5
Manchester	DC04289	Main Chamber	11.3		Bison/Yak	1105.6	1192.7	1208.7	1427.8	1580.8	1648.9	2131.2	2792.6	2853.6	2869.6	3017.6	3033.7
Manchester	DC04290	Main Chamber	11.3		Unknown	1105.6			1453.8	1566.7		2143.2		2883.5	2899.5
Manchester	DC04291	Main Chamber	11.3		Ovis	1105.7	1180.7	1196.7	1427.8	1580.9	1649.1	2131.4		2883.8	2899.8	3017.9	3033.9
Manchester	DC04292	Main Chamber	11.3		Capra	1105.6	1180.7	1196.7	1427.9	1580.9	1649	2131.3	2792.7	2883.7	2899.8		3093.7
Manchester	DC04293	Main Chamber	11.3		Bison/Yak	1105.6	1192.7	1208.7	1427.8	1580.9	1648.9	2131.2	2792.6	2853.6	2869.6	3017.5	3033.7
Manchester	DC04294	Main Chamber	11.4		Failed
Manchester	DC04295	Main Chamber	11.4		Bison/Yak	1105.7	1192.8	1208.8	1427.9	1580.9	1649	2131.9	2792.6	2853.7	2869.7	3017.8	3033.8
Manchester	DC04296	Main Chamber	11.4		Equidae	1105.6			1427.8	1550.8	1649.9	2145.2		2883.6	2899.6		2999.6
Manchester	DC04297	Main Chamber	11.4		Equidae	1105.6		1198.7	1427.8	1550.8	1649.8	2145.3	2820.4	2883.6	2899.6		2999.7
Manchester	DC04298	Main Chamber	11.4		Ovis/Capra	1105.7	1180.6	1196.6	1427.9	1580.9	1649	2131.3		2883.7
Manchester	DC04299	Main Chamber	11.4		Equidae	1105.6	1182.6	1198.6	1427.8	1550.8	1649.8	2145.2	2820.5	2883.6	2899.7		2999.4
Manchester	DC04300	Main Chamber	11.4		Failed
Manchester	DC04301	Main Chamber	11.4		Bison/Yak	1105.6	1192.9	1208.8	1427.8	1580.9	1649	2131.3		2853.7	2869.6		3033.8
Manchester	DC04302	Main Chamber	11.4		Equidae	1105.6	1182.7	1198.7	1427.9	1550.9	1649.1	2145.4	2820.7	2883.7	2899.7		2999.8
Manchester	DC04303	Main Chamber	11.4		Bison/Yak	1105.6	1192.7	1208.7	1427.8	1580.7	1648.9	2131.2		2853.6	2869.6	3017.6	3033.8
Manchester	DC04304	Main Chamber	11.4		Rhinocerotidae	1105.6	1182.6	1198.7	1453.8	1550.9		2145.2		2869.6	2885.6		2999.8
Manchester	DC04305	Main Chamber	11.4		Rhinocerotidae	1105.6	1182.7	1198.7	1453.8	1550.8		2145.3		2869.6	2885.6
Manchester	DC04306	Main Chamber	11.4		Bison/Yak	1105.6	1192.7	1208.7	1427.7	1580.6	1648.9	2131.2	2792.5	2853.5	2869.5	3017.5	3033.5
Manchester	DC04307	Main Chamber	11.4		Equidae	1105.6			1427.8	1550.8		2145.1		2883.6	2899.6	2983.6	2999.6
Manchester	DC04308	Main Chamber	11.4		Cervidae/Gazella/Saiga	1105.6	1180.6	1196.6	1427.8	1550.8	1648.9	2131.2		2883.5	2899.5	3017.5
Manchester	DC04309	Main Chamber	11.4		Bison/Yak	1105.6	1192.7	1208.7	1427.8	1580.8	1648.9	2131.2		2853.6	2869.5	3017.4	3033.3
Manchester	DC04310	Main Chamber	11.4		Equidae	1105.6			1427.8	1550.8	1649.8	2145.2	2820.6	2883.5	2899.6		2999.6
Manchester	DC04311	Main Chamber	11.4		Bison/Yak	1105.6	1192.6	1208.7	1427.8	1580.8	1648.9	2131.2		2853.5	2869.5	3017.7	3033.7
Manchester	DC04312	Main Chamber	11.4		Bison/Yak	1105.7	1192.7	1208.7	1427.8	1580.9	1649	2131.3		2853.8			3033.7
Manchester	DC04313	Main Chamber	11.4		Equidae	1105.6	1182.6	1198.6	1427.8	1550.8	1649.8	2145.2	2820.6	2883.6	2899.6		2999.6
Manchester	DC04314	Main Chamber	11.4		Bison/Yak	1105.6		1208.7	1427.9	1580.8	1649	2131.3		2853.8
Manchester	DC04315	Main Chamber	11.4		Bison/Yak	1105.7	1192.8	1208.8	1427.9	1580.9		2131.3		2853.7	2869.7	3017.3	3033.7
Manchester	DC04316	Main Chamber	11.4		Ovis/Capra	1105.6	1180.7	1196.7	1427.8	1580.9		2131.3		2883.6	2899.6	3017.6
Manchester	DC04317	Main Chamber	11.2		Equidae	1105.6	1182.6	1198.6	1427.8	1550.8		2145.3	2820.5	2883.6	2899.6		2999.8
Manchester	DC04318	Main Chamber	11.2		Elephantidae	1105.6			1453.8	1579.9		2115.2	2808.5	2853.6	2869.6	2999.7	3015.6
Manchester	DC04319	Main Chamber	11.2		Bison/Yak	1105.7	1192.8	1208.8	1427.8	1580.8	1648.9	2131.3		2853.8	2869.6	3017.8	3033.9
Manchester	DC04320	Main Chamber	11.2		Bison/Yak	1105.6	1192.7	1208.7	1427.8	1580.8	1648.9	2131.2		2853.5		3017.5
Manchester	DC04321	Main Chamber	11.2		Equidae	1105.7			1428	1550.8		2145.1		2883.8
Manchester	DC04322	Main Chamber	11.2		Ovis	1105.7	1180.7	1196.6	1427.8	1580.9		2131.3		2883.7	2899.7	3017.9	3033.8
Manchester	DC04323	Main Chamber	9.3/11.2		Bison/Yak	1105.6	1192.7	1208.7	1427.7	1580.8	1648.9	2131.2	2792.5	2853.6	2869.6	3017.5	3033.7
Manchester	DC04324	Main Chamber	9.3/11.2		Rhinocerotidae	1105.8	1182.8	1198.8	1454	1550.9		2145.5		2869.8			2999.8
Manchester	DC04325	Main Chamber	9.3/11.2		Ursidae	1105.6		1233.8	1453.9	1566.1		2163.6		2853.7	2869.7	2957.8
Manchester	DC04326	Main Chamber	9.3/11.2		Ovis	1105.7	1180.6	1196.6	1427.9	1580.9	1649	2131.3		2883.6	2899.6	3017.6	3033.6
Manchester	DC04327	Main Chamber	9.3/11.2		Failed
Manchester	DC04328	Main Chamber	9.3/11.2		Ovis	1105.6	1180.6	1196.6	1427.8	1580.8	1648.9	2131.2	2792.4	2883.6	2899.6	3017.5	3033.5
Manchester	DC04329	Main Chamber	11.4		Rangifer	1105.6	1150.7	1160.6	1427.8	1580.8	1648.9	2131.2	2792.5	2883.6	2899.6		3093.6
Manchester	DC04330	Main Chamber	11.4		Bison/Yak	1105.6	1192.7	1208.8	1427.8	1580.9	1648.9	2131.2	2792.5	2853.6	2869.6	3017.7	3033.7
Manchester	DC04331	Main Chamber	11.4		Bison/Yak	1105.7	1192.8	1208.8	1427.9	1580.7	1648.9	2131.4	2792.8	2853.7	2869.7	3017.8	3033.8
Manchester	DC04332	Main Chamber	11.4		Ovis	1105.6	1180.7	1196.6	1427.8	1580.8	1648.9	2131.2	2792.5	2883.6	2899.6	3017.6	3033.3
Manchester	DC04333	Main Chamber	11.4		Capra	1105.6	1180.6	1196.6	1427.7	1580.9	1648.9	2131.2	2792.5	2883.6	2899.6		3093.7
Manchester	DC04334	Main Chamber	11.4		Rhinocerotidae	1105.8	1182.8	1198.8	1454	1551		2145.5		2869.8	2885.7		2999.8
Manchester	DC04335	Main Chamber	11.4		Rhinocerotidae	1105.6		1198.8	1453.8	1550.9		2145.2		2869.6	2885.5		2999.7
Manchester	DC04336	Main Chamber	11.4		Equidae	1105.7	1182.8	1198.8	1427.9	1550.9	1648.9	2145.3	2820.7	2883.3	2899.3		2999.7
Manchester	DC04337	Main Chamber	11.4		Ovis	1105.8	1180.7	1196.6	1427.9	1580.9	1648.9	2131.3	2792.7	2883.7	2899.6	3017.7	3033.7
Manchester	DC04338	Main Chamber	11.4		Ovis/Capra	1105.7		1196.9	1427.8	1580.9	1648.5	2131.2		2883.8
Manchester	DC04339	Main Chamber	11.4		Bison/Yak	1105.7	1192.8	1208.8	1427.8	1580.9	1648.9	2131.3	2792.5	2853.6	2869.6	3018.8	3033.8
Manchester	DC04340	Main Chamber	11.4		Failed
Manchester	DC04341	Main Chamber	11.4		Ovis	1105.8	1180.9	1196.8	1427.9	1580.9	1649.1	2131.3		2883.8	2899.8		3033.9
Manchester	DC04342	Main Chamber	11.4		Failed
Manchester	DC04343	Main Chamber	11.4		Ovis	1105.7	1180.6	1196.6	1427.8	1580.8	1649	2131.3	2792.6	2883.7	2899.6	3017.6	3033.7
Manchester	DC04344	Main Chamber	11.2		Rhinocerotidae	1105.6	1182.7	1198.7	1453.8	1550.8		2145.2		2869.6	2885.5		2999.8
Manchester	DC04345	Main Chamber	11.2		Ovis	1105.9	1180.6	1196.6	1427.9	1581.1	1649.2	2131.6	2792.9	2883.9	2899.9	3017.9	3034.1
Manchester	DC04346	Main Chamber	11.2		Bison/Yak	1105.7	1192.9	1208.8	1427.9	1580.9	1649	2131.4		2853.8	2869.8	3017.7	3033.9
Manchester	DC04347	Main Chamber	11.2		Equidae	1105.7			1427.7	1550.9		2145.3		2883.6	2899.6
Manchester	DC04348	Main Chamber	11.2		Bison/Yak	1105.9		1208.8	1427.9	1581	1649.1	2131.4		2853.9
Manchester	DC04349	Main Chamber	11.2		Elephantidae	1105.6			1453.9	1579.9		2115.3	2808.7	2853.6	2869.7	2999.7	3015.8
Manchester	DC04350	Main Chamber	11.2		Failed
Manchester	DC04351	Main Chamber	11.2		Elephantidae	1105.6			1453.8	1579.2		2115.3		2853.6			3015.7
Manchester	DC04352	Main Chamber	11.2		Rhinocerotidae	1105.6			1453.8	1550.9		2145.4		2869.7	2885.7		2999.5
Manchester	DC04353	Main Chamber	11.4		Bison/Yak	1105.6	1192.7	1208.7	1427.8	1580.7	1648.9	2131.1	2792.6	2853.6	2869.7	3017.7	3033.6
Manchester	DC04354	Main Chamber	11.4		Ovis/Capra	1105.5	1180.6	1196.6	1427.6	1580.5	1648.7	2130.9	2792.1	2883.2	2899.3	3017.7
Manchester	DC04355	Main Chamber	11.4		Rhinocerotidae	1105.5	1182.5	1198.5	1453.6	1550.6		2144.9		2869.2	2885.2		2999.2
Manchester	DC04356	Main Chamber	11.4		Failed
Manchester	DC04357	Main Chamber	11.4		Crocuta/Panthera	1105.5	1207.5		1453.6	1566.6		2146.9		2853.2	2869.1		2999.3
Manchester	DC04358	Main Chamber	11.4		Failed
Manchester	DC04359	Main Chamber	11.4		Bison/Yak	1105.5	1192.6	1208.6	1427.6	1580.7	1648.7	2131		2853.2	2869.2	3017.3
Manchester	DC04360	Main Chamber	11.4		Cervidae/Gazella/Saiga	1105.5	1180.5	1196.5	1427.5	1580.7	1648.7	2131	2792.1	2883.3	2899.3	3017.3
Manchester	DC04361	Main Chamber	11.4		Cervidae/Gazella/Saiga	1105.4	1180.5	1196.5	1427.6	1580.5	1648.7	2130.9	2792.1	2883.2	2899.2	3017.2	3033.2
Manchester	DC04362	Main Chamber	11.4		Rhinocerotidae	1105.4	1182.5	1198.5	1453.6	1550.6		2144.9		2869.2	2885.2
Manchester	DC04363	Main Chamber	11.4		Failed
Manchester	DC04364	Main Chamber	11.4		Bison/Yak	1105.4	1192.6	1208.6	1427.6	1580.6	1648.7	2130.9	2792.1	2853.2	2869.2	3017.3
Manchester	DC04365	Main Chamber	11.4		Ovis/Capra	1105.5	1180.5	1196.6	1427.7	1580.6	1648.7	2130.9	2792.1	2883.2	2899.2	3017.7
Manchester	DC04366	Main Chamber	11.4		Canidae	1105.4	1210.5	1226.5	1453.6	1566.6		2130.9	2820.1	2853.2	2869.2		2999.3
Manchester	DC04367	Main Chamber	11.4		Felidae	1105.4			1453.6	1566.6		2162.9	2820.1	2853.2	2869.2		2999.2
Manchester	DC04368	Main Chamber	11.4		Ovis	1105.5	1180.5	1196.5	1427.6	1550.7	1648.7	2131	2792.1	2883.2	2899.2	3017.1	3033.4
Manchester	DC04369	Main Chamber	11.4		Failed
Manchester	DC04370	Main Chamber	11.4		Bison/Yak	1105.4	1192.5	1208.5	1427.6	1580.7	1648.7	2130.9	2792.1	2853.2	2869.2	3017.1	3033.3
Manchester	DC04371	Main Chamber	11.4		Failed
Manchester	DC04372	Main Chamber	11.4		Failed
Manchester	DC04373	Main Chamber	11.4		Equidae	1105.4	1182.4	1198.6	1427.8	1550.6	1649.6	2145	2820.2	2883.2	2899.2		2999.3
Manchester	DC04374	Main Chamber	11.4		Failed
Manchester	DC04375	Main Chamber	11.4		Bison/Yak	1105.5	1192.6	1208.5	1427.6	1580.6	1648.7	2131	2792.2	2853.2	2869.3	3017.2	3033.3
Manchester	DC04376	Main Chamber	11.4		Failed
Manchester	DC04377	Main Chamber	11.2		Failed
Manchester	DC04378	Main Chamber	11.2		Bison/Yak	1105.5	1192.6	1208.6	1427.7	1580.7	1648.7	2131	2792.3	2853.2	2869.3	3017.4	3033.4
Manchester	DC04379	Main Chamber	11.2		Equidae	1105.5	1182.6	1198.6	1427.6	1550.5	1649.7	2145	2821	2883.2	2899.2		2999.3
Manchester	DC04380	Main Chamber	11.2		Crocuta/Panthera	1105.5	1207.5		1453.7	1566.7		2147		2853.3	2869.3
Manchester	DC04381	Main Chamber	11.2		Capra	1105.5	1180.5	1196.6	1427.6	1580.6	1648.7	2131	2792.2	2883.3	2899.3		3093.3
Manchester	DC04382	Main Chamber	11.4/12		Equidae	1105.5	1182.5	1198.5	1427.6	1550.7	1648.7	2145	2820.6	2883.2	2899.2
Manchester	DC04383	Main Chamber	11.4/12		Ovis/Capra	1105.5			1427.6	1580.7	1648.7	2131	2792.3	2883.4	2899.4
Manchester	DC04384	Main Chamber	11.4/12		Failed
Manchester	DC04385	Main Chamber	11.4/12		Bison/Yak	1105.5	1192.6	1208.6	1427.6	1580.6	1648.8	2131	2792.3	2853.4	2869.4	3017.5	3033.5
Manchester	DC04386	Main Chamber	11.4/12		Ovis	1105.5	1180.5	1196.5	1427.6	1580.6	1648.7	2131	2792.2	2883.3	2899.3	3017.3	3033.3
Manchester	DC04387	Main Chamber	11.4/12		Bison/Yak	1105.5	1192.5	1208.5	1427.5	1580.5	1648.7	2131	2792.1	2853.2	2869.2	3017.2	3033.3
Manchester	DC04388	Main Chamber	11.4/12		Bison/Yak	1105.5	1192.5	1208.5	1427.6	1580.5	1648.7	2130.9	2792.1	2853.2	2869.1	3017.3	3033.3
Manchester	DC04389	Main Chamber	11.4/12		Rhinocerotidae	1105.5	1182.5	1198.5	1453.6	1550.7		2145		2869.3	2885.2		2999.2
Manchester	DC04390	Main Chamber	11.4/12		Rhinocerotidae	1105.4	1182.5	1198.5	1453.6	1550.6		2145		2869.2	2885.2		2999.4
Manchester	DC04391	Main Chamber	11.4/12		Unknown	1105.5	1150.5	1166.5	1427.6	1550.6	1648.7	2131		2883.3	2899.2	3017.2
Manchester	DC04392	Main Chamber	11.4/12		Failed
Manchester	DC04393	Main Chamber	11.4/12		Bison/Yak	1105.5	1192.5	1208.5	1427.6	1580.6	1648.7	2131		2853.2	2869.2	3018.2	3033.4
Manchester	DC04394	Main Chamber	11.4/12		Bison/Yak	1105.5	1192.6	1208.6	1427.6	1580.6	1648.7	2131		2853.2	2869.2	3017.3	3033.3
Manchester	DC04395	Main Chamber	11.4/12		Equidae	1105.5			1427.6	1550.6		2145		2883.3	2899.3
Manchester	DC04396	Main Chamber	11.4/12		Ovis/Capra	1105.5	1180.6	1196.6	1427.7	1580.6	1648.8	2131		2883.4	2899.4
Manchester	DC04397	Main Chamber	11.4/12		Failed
Manchester	DC04398	Main Chamber	11.4/12		Ovis	1105.5	1180.6	1196.6	1427.5	1580.7	1648.7	2131	2792.2	2883.4	2899.4	3017.3	3033.3
Manchester	DC04399	Main Chamber	11.4/12		Bison/Yak	1105.5	1192.5	1208.5	1427.7	1580.7	1648.6	2130	2792.1	2853.2	2869.2	3017.2	3033.3
Manchester	DC04400	Main Chamber	11.4/12		Bison/Yak	1105.5	1192.6	1208.5	1427.6	1580.6	1648.7	2131	2792.2	2853.2	2869.2	3017.3	3033.3
Manchester	DC04401	Main Chamber	11.4/12		Failed
Manchester	DC04402	Main Chamber	11.4/12		Bison/Yak	1105.5	1192.6	1208.6	1427.7	1580.7	1648.7	2131.1		2853.3	2869.3	3017.3
Manchester	DC04403	Main Chamber	11.4/12		Ovis	1105.5	1180.5	1196.6	1427.6	1580.7	1648.7	2131	2792.2	2883.2	2899.2	3017.2	3033.3
Manchester	DC04404	Main Chamber	11.4/12		Bison/Yak	1105.5	1192.7	1208.6	1427.7	1580.7	1648.8	2131.1		2853.4	28693	3017.5	3033
Manchester	DC04405	Main Chamber	11.4/12		Cervidae/Gazella/Saiga	1105.5	1180.6	1196.6	1427.7	1550.8	1648.8	2131.1	2793.3	2883.4	2899.4	3017.3	3033.3
Manchester	DC04406	Main Chamber	11.4/12		Equidae	1105.5	1182.5	1198.5	1427.7	1550.7	1648.7	2145		2883.3	2899.3		2999.4
Manchester	DC04407	Main Chamber	11.4/12		Equidae	1105.5			1427.6	1550.7	1649.7	2145		2883.3	2899.3		2999.4
Manchester	DC04408	Main Chamber	11.4/12		Capra	1105.5	1180.5	1196.6	1427.6	1580.6	1648.7	2131		2883.3	2899.3		3093.3
Manchester	DC04409	Main Chamber	11.4/12		Ovis/Capra	1105.5	1180.6	1196.6	1427.6	1550.7	1648.8	2131	2792.2	2883.3	2899.3
Manchester	DC04410	Main Chamber	11.4/12		Ovis	1105.5	1180.6	1196.6	1427.6	1580.6	1648.7	2131		2883.2	2899.3	3017.3	3033.3
Manchester	DC04411	Main Chamber	11.4/12		Unknown
Manchester	DC04412	Main Chamber	11.3		Elephantidae	1105.5			1453.6	1579.7		2115	2808.1	2853.3	2869.3		3015.3
Manchester	DC04413	Main Chamber	11.3		Bison/Yak	1105.6	1192.6	1208.6	1427.6	1580.5	1648.7	2131	2792.2	2853.3	2869.2	3017.3
Manchester	DC04414	Main Chamber	11.3		Capra	1105.5	1180.5	1196.5	1427.6	1580.6	1648.7	2131	2792.2	2883.3	2899.3		3093.3
Manchester	DC04415	Main Chamber	11.3		Bison/Yak	1105.5	1192.6	1208.6	1427.6	1580.6	1648.7	2131	2792.2	2853.3	2869.2	3017.3	3033.3
Manchester	DC04416	Main Chamber	11.3		Rhinocerotidae	1105.5			1453.6	1550.6	1648.7	2145		2869.3	2885.3		2999.3
Manchester	DC04417	Main Chamber	11.3		Capra	1105.5	1180.6	1196.6	1427.7	1580.6		2131		2883.3	2899.3		3093.4
Manchester	DC04418	Main Chamber	11.3		Bison/Yak	1105.5	1192.6	1208.7	1427.7	1580.7	1648.8	2131.1	2792.3	2853.4	2869.4	3017.3	3033.5
Manchester	DC04419	Main Chamber	11.2		Failed
Manchester	DC04420	Main Chamber	11.2		Bison/Yak	1105.5	1192.6	1208.6	1427.7	1580.7	1648.7	2131	2792.2	2853.4	2869.4	3017.3
Manchester	DC04421	Main Chamber	11.2		Failed
Manchester	DC04422	Main Chamber	11.2		Equidae	1105.5	1182.5	1198.5	1427.6	1550.6	1648.7	2145	2820.2	2883.3	2899.2		2999.3
Manchester	DC04423	Main Chamber	11.2		Elephantidae	1105.5			1453.6	1579.7		2115	2808.2	2853.2	2869.2	2999.2	3015.3
Manchester	DC04424	Main Chamber	11.2		Bison/Yak	1105.5	1192.5	1208.6	1427.6	1580.6	1648.7	2130.9	2792.1	2853.2	2869.2	3017.1	3033.1
Manchester	DC04425	Main Chamber	11.2		Failed
Manchester	DC04426	Main Chamber	11.2		Ovis/Capra	1105.5	1180.5	1196.6	1427.6	1580.6	1648.7	2131	2792.2	2883.3	2899.2
Manchester	DC04427	Main Chamber	11.2		Equidae	1105.5	1182.5		1427.6	1550.6		2145	2820.2	2883.3	2899.2		2999.4
Manchester	DC04428	Main Chamber	11.2		Capra	1105.5	1180.6	1196.6	1427.6	1580.7	1648.8	2131.1	2792.3	2883.4	2899.3		3093.4
Manchester	DC04429	Main Chamber	11.2		Bison/Yak	1105.5	1192.6	1208.6	1427.7	1580.7	1648.7	2131	2792.2	2853.4	2869.2	3017.5	3033.5
Manchester	DC04430	Main Chamber	11.2		Bison/Yak	1105.5	1192.6	1208.6	1427.6	1580.5	1648.8	2131.1		2853.3	2869.3	3017.3	3033.3
Manchester	DC04431	Main Chamber	11.2		Bison/Yak	1105.5	1192.4	1208.6	1427.6	1580.6	1648.8	2131	2792.2	2853.3	2869.3	3017.2
Manchester	DC04432	Main Chamber	11.2		Equidae	1105.4	1182.5	1198.5	1427.7	1550.7	1648.6	2145	2820.3	2883.3	2899.3		2999.4
Manchester	DC04433	Main Chamber	11.2		Capra	1105.5	1180.6	1196.6	1427.7	1580.8	1648.8	2131.1	2792.3	2883.4	2899.4		3093.5
Manchester	DC04434	Main Chamber	11.2		Capra	1105.5	1180.6	1196.6	1427.6	1580.8	1648.7	2131	2792.2	2883.3	2899.3		3093.4
Manchester	DC04435	Main Chamber	11.2		Bison/Yak	1105.4	1192.5	1208.7	1427.6	1580.7	1648.7	2131	2792.1	2853.3	2869.2		3033.4
Manchester	DC04436	Main Chamber	11.2		Capra	1105.6	1180.6	1196.6	1427.6	1580.6	1648.7	2131	2792.1	2883.2	2899.2		3093.2
Manchester	DC04437	Main Chamber	11.2		Failed
Manchester	DC04438	Main Chamber	11.2		Capra	1105.5			1427.6	1580.7	1648.7	2131	2792.2	2883.3	2899.2		3093.3
Manchester	DC04439	Main Chamber	11.2		Capra	1105.5	1180.5	1196.6	1427.6	1580.7		2131		2883.3	2899.3		3093.3
Manchester	DC04440	Main Chamber	11.2		Capra	1105.5	1180.6	1196.6	1427.6	1580.7	1648.8	2131	2792.2	2883.3	2899.3		3093.4
Manchester	DC04441	Main Chamber	11.2		Equidae	1105.5	1182.5		1427.6	1550.7	1648.7	2145	2820.2	2883.3	2899.3		2999.3
Manchester	DC04442	Main Chamber	11.2		Bison/Yak	1105.5	1192.6	1208.6	1427.7	1580.6	1648.7	2131	2792.2	2853.3	2869.3	3017.3
Manchester	DC04443	Main Chamber	11.2		Bison/Yak	1105.5	1192.6	1208.6	1427.6	1580.7	1648.7	2131	2792.2	2853.3	2869.3	3017.3	3033.4
Manchester	DC04444	Main Chamber	11.2		Bison/Yak	1105.5	1192.6	1208.6	1427.7	1580.5	1648.7	2131		2853.3	2869.3
Manchester	DC04445	Main Chamber	11.3		Failed
Manchester	DC04446	Main Chamber	11.3		Ovis	1105.5	1180.5	1196.6	1427.6	1580.7	1648.7	2131	2792.2	2883.3	2899.3	3017.3	3033.2
Manchester	DC04447	Main Chamber	11.3		Ursidae	1105.5		1233.4	1453.6	1566.7		2163		2853.3	2869.3
Manchester	DC04448	Main Chamber	11.3		Cervidae/Gazella/Saiga	1105.5	1180.6	1196.6	1427.7	1550.6	1648.7	2131	2792.3	2883.3	2899.3	3017.4	3033.3
Manchester	DC04449	Main Chamber	11.3		Ovis/Capra	1105.5	1180.6	1196.6	1427.7	1580.7	1648.8	2131.2	2792.3	2883.3	2899.3	3017.3	3093.3
Manchester	DC04450	Main Chamber	11.3		Ovis	1105.5	1180.6	1196.6	1427.7	1580.7	1648.8	2131.1	2792.3	2883.3	2899.4	3017.3	3033.3
Manchester	DC04451	Main Chamber	11.3		Failed
Manchester	DC04452	Main Chamber	11.3		Failed
Manchester	DC04453	Main Chamber	11.3		Failed
Manchester	DC04454	Main Chamber	11.3		Ovis/Capra	1105.5	1180.6	1196.6	1427.7	1580.7	1648.8	2131		2883.4	2899.4
Manchester	DC04455	Main Chamber	11.3		Bison/Yak	1105.5	1192.7	1208.7	1427.7	1580.8	1648.8	2131.1	2792.4	2853.4	2869.4	3017.4	3033.9
Manchester	DC04456	Main Chamber	11.3		Failed
Manchester	DC04457	Main Chamber	11.3		Ovis	1105.5	1180.6	1196.6	1427.6	1580.7	1648.7	2131		2883.3	2899.3	3017.2	3033.3
Manchester	DC04458	Main Chamber	11.3		Capra	1105.5	1180.5	1196.6	1427.6	1580.7	1648.8	2131	2792.2	2883.3	2899.3		3093.5
Manchester	DC04459	Main Chamber	11.3		Bison/Yak	1105.5	1192.5	1208.6	1427.5	1580.7	1648.7	2131	2792.2	2853.2	2869.3	3017.3	3033.3
Manchester	DC04460	Main Chamber	11.4		Failed
Manchester	DC04461	Main Chamber	11.4		Failed
Manchester	DC04462	Main Chamber	11.4		Failed
Manchester	DC04463	Main Chamber	11.4		Equidae	1105.5			1427.7	1550.7	1648.8	2145.1	2820.3	2883.4	2899.4		2999.4
Manchester	DC04464	Main Chamber	11.4		Failed
Manchester	DC04465	Main Chamber	11.4		Failed
Manchester	DC04466	Main Chamber	11.4		Failed
Manchester	DC04467	Main Chamber	11.4		Rhinocerotidae	1105.6	1182.6	1198.6	1453.7	1550.8		2145.1	2792.4	2869.5	2885.5		2999.6
Manchester	DC04468	Main Chamber	11.4		Ovis/Capra	1105.5	1180.6	1196.6	1427.6	1580.7	1648.9	2131		2883.3	2899.3
Manchester	DC04469	Main Chamber	11.4		Equidae	1105.5	1182.2	1198.5	1427.6	1550.7	1648.7	2145	2820.2	2883.4	2899.3		2999.4
Manchester	DC04470	Main Chamber	11.4		Bison/Yak	1105.5	1192.5	1208.6	1427.6	1580.7	1648.3	2131	2792.1	2853.3	2869.3	3017.2	3033.3
Manchester	DC04471	Main Chamber	11.4		Ovis	1105.5	1180.5	1196.6	1427.6	1580.6	1648.7	2131	2792.2	2883.3	2899.3	3017.1	3033.4
Manchester	DC04472	Main Chamber	11.4		Bison/Yak	1105.5	1192.5	1208.6	1427.6	1580.7	1648.7	2131	2792.2	2853.1	2869.3	3017.2	3033.6
Manchester	DC04473	Main Chamber	11.4		Failed
Manchester	DC04474	Main Chamber	11.4		Capra	1105.5	1180.6	1196.6	1427.7	1580.7	1648.7	2131	2792.2	2883.3	2899.3		3093.2
Manchester	DC04475	Main Chamber	11.2		Failed
Manchester	DC04476	Main Chamber	11.2		Failed
Manchester	DC04477	Main Chamber	11.2		Failed
Manchester	DC04478	Main Chamber	11.2		Capra	1105.5	1180.6	1196.6	1427.7	1580.8	1648.8	2131.1	2792.2	2883.3	2899.4		3093.3
Manchester	DC04479	Main Chamber	11.2		Capra	1105.5	1180.6	1196.6	1427.8	1580.9	1648.8	2131.1	2792.2	2883.3	2899.3		3093.6
Manchester	DC04480	Main Chamber	11.2		Equidae	1105.5	1182.5	1198.5	1427.6	1550.7	1648.8	2145.1	2820.2	2883.3	2899.3		2999.1
Manchester	DC04481	Main Chamber	11.2		Bison/Yak	1105.5	1192.6	1208.6	1427.6	1580.7	1648.8	2131.1		2853.4	2869.4
Manchester	DC04482	Main Chamber	11.2		Failed
Manchester	DC04483	Main Chamber	11.2		Equidae	1105.5			1427.7	1550.8	1649.8	2145.1	2820.3	2883.4	2899.4		2999.5
Manchester	DC04484	Main Chamber	11.2		Failed
Manchester	DC04485	Main Chamber	11.2		Ursidae	1105.6		1233.7	1453.7	1566.7		2163		2853.4	2869.4
Manchester	DC04486	Main Chamber	11.2		Ovis	1105.5	1180.5	1196.5	1427.6	1580.6	1648.8	2131		2883.4	2899.4	3017.3	3033.3
Manchester	DC04487	Main Chamber	11.2		Failed
Manchester	DC04488	Main Chamber	11.2		Capra	1105.5	1180.6	1196.6	1427.6	1580.7	1648.8	2131	2792.2	2883.4	2899.3		3093.3
Manchester	DC04489	Main Chamber	11.2		Rhinocerotidae	1105.5		1198.6	1453.7	1550.6		2145.1		2869.4	2883.3		2999.7
Manchester	DC04490	Main Chamber	11.2		Rhinocerotidae	1105.5			1453.7	1550.6		2145.1		2869.3	2883.3		2999.3
Manchester	DC04491	Main Chamber	11.4		Equidae	1105.5	1182.6	1198.6	1427.7	1550.7	1649.8	2145.1	2820.3	2883.4	2899.4		2999.5
Manchester	DC04492	Main Chamber	11.4		Capra	1105.5	1180.5	1196.5	1427.7	1580.9	1648.7	2131	2792.2	2883.3	2899.3		3093.5
Manchester	DC04493	Main Chamber	11.4		Elephantidae	1105.5			1453.7	1579.7		2115		2853.3	2869.3		3015.4
Manchester	DC04494	Main Chamber	11.4		Cervidae/Gazella/Saiga	1105.5	1180.6	1196.6	1427.7	1550.6	1648.7	2131		2883.3	2899.3	3017.2	3033.4
Manchester	DC04495	Main Chamber	11.4		Ovis	1105.5	1192.6	1208.6	1427.6	1580.7	1648.7	2131	2792.1	2853.2	2869.3	3017.2	3033.4
Manchester	DC04496	Main Chamber	11.4		Capra	1105.5	1180.5	1196.5	1427.6	1580.7	1648.7	2131	2792.2	2883.4	2899.3		3093.4
Manchester	DC04497	Main Chamber	11.4		Bison/Yak	1105.5	1192.6	1208.6	1427.6	1580.7	1648.8	2131	2792.2	2853.3	2869.3	3017.3	3033.4
Manchester	DC04498	Main Chamber	11.4		Capra	1105.5	1180.6	1196.6	1427.6	1580.7	1648.8	2131	2792.2	2883.3	2899.3		3093.4
Manchester	DC04499	Main Chamber	11.4		Bison/Yak	1105.5	1192.6	1208.7	1427.7	1580.7	1648.8	2131	2792.3	2853.4	2869.4	3017.4	3033.4
Manchester	DC04500	Main Chamber	11.4		Failed
Manchester	DC04501	Main Chamber	11.4		Rhinocerotidae	1105.5			1453.7	1550.8		2145.1	2792.5	2869.3	2999.4
Manchester	DC04502	Main Chamber	11.4		Bison/Yak	1105.5	1192.6	1208.8	1427.7	1580.6	1648.7	2131		2853.3	2869.3	3017.3	3033.3
Manchester	DC04503	Main Chamber	11.4		Bison/Yak	1105.5	1192.5	1208.6	1427.7	1580.7	1648.8	2131.1	2792.3	2853.3	2869.4	3017.1	3033.3
Manchester	DC04504	Main Chamber	11.4		Capra	1105.5			1427.7	1580.7	1648.8	2131.1	2792.2	2883.4	2899.4		3093.5
Manchester	DC04505	Main Chamber	11.4		Capra	1105.5	1180.6	1196.6	1427.7	1580.7	1648.8	2131.1	2792.3	2883.4	2899.4		3093.3
Manchester	DC04506	Main Chamber	11.4		Failed
Manchester	DC04507	Main Chamber	11.4		Ovis	1105.5	1180.6	1196.6	1427.7	1580.5	1648.8	2131	2792.1	2883.3	2899.3	3017.3	3033.4
Manchester	DC04508	Main Chamber	11.4		Rhinocerotidae	1105.5			1453.7	1550.7		2145.1	2792.2	2869.4			2999.4
Manchester	DC04509	Main Chamber	11.3		Failed
Manchester	DC04510	Main Chamber	11.3		Capra	1105.5	1180.6	1196.6	1427.7	1580.7	1648.8	2131	2792.2	2883.3	2899.4		3093.4
Manchester	DC04511	Main Chamber	11.3		Capra	1105.5	1180.6	1196.6	1427.7	1580.6	1648.7	2131.1	2792.2	2883.3	2899.3		3093.2
Manchester	DC04512	Main Chamber	11.3		Failed
Manchester	DC04513	Main Chamber	11.3		Ovis/Capra	1105.5	1180.6	1196.6	1427.6	1580.7	1648.7	2131	2792.3	2883.4	2899.3
Manchester	DC04514	Main Chamber	11.3		Canidae	1105.5		1226.5	1453.7	1566.8		2131.1		2853.3	2869.4
Manchester	DC04515	Main Chamber	11.3		Capra	1105.5	1180.6	1196.6	1427.6	1580.5	1648.8	2131.1	2792.3	2883.3	2899.3		3093.2
Manchester	DC04516	Main Chamber	11.3		Ovis	1105.5	1182.6	1198.6	1427.6	1550.4	1648.7	2131		2883.3	2899.3	3017.5	3033.3
Manchester	DC04517	Main Chamber	11.3		Capra	1105.5			1427.8	1580.7	1648.8	2131		2883.3	2899.3		3093.6
Manchester	DC04518	Main Chamber	11.3		Failed
Manchester	DC04519	Main Chamber	11.3		Ovis	1105.6	1180.5	1196.5	1427.7	1580.6	1648.7	2131		2883.3	2899.3	3017.3	3033.3
Manchester	DC04520	Main Chamber	11.3		Ovis	1105.5	1180.6	1196.6	1427.7	1580.8	1648.8	2131	2792.2	2883.3	2899.3	3017.3	3033.7
Manchester	DC04521	Main Chamber	11.3		Equidae	1105.5			1427.7	1550.7		2145.1		2883.4	2899.4
Manchester	DC04522	Main Chamber	11.3		Bison/Yak	1105.5	1192.6	1208.6	1427.7	1580.7	1648.8	2131.1		2853.4	2869.4	3017.3	3033.5
Manchester	DC04523	Main Chamber	11.3		Crocuta/Panthera	1105.5	1207.5		1453.7	1566.9		2147		2853.3	2869.4		2999.3
Manchester	DC04524	Main Chamber	11.3		Bison/Yak	1105.5	1192.6	1208.6	1427.7	1580.8	1648.8	2131.1	2792.3	2853.4	2869.4	3017.5	3033.3
Manchester	DC04525	Main Chamber	11.3		Bison/Yak	1105.5	1192.6	1208.6	1427.7	1580.8	1648.8	2131.1	2792.3	2853.4	2869.4	3017.3
Manchester	DC04526	Main Chamber	11.3		Elephantidae	1105.5			1453.7	1579.8		2115.1		2853.4	2869.4		3015.5
Manchester	DC04527	Main Chamber	11.3		Canidae	1105.5		1226.5	1453.7	1566.7		2131.1		2853.4	2869.4
Manchester	DC04528	Main Chamber	11.3		Bison/Yak	1105.5	1192.7	1208.8	1427.7	1580.7	1648.8	2131.1	2792.3	2853.3	2869.3	3017.3	3033.4
Manchester	DC04529	Main Chamber	11.3		Failed
Manchester	DC04530	Main Chamber	11.3		Bison/Yak	1105.5	1192.6	1208.6	1427.7	1580.7	1648.8	2131	2792.2	2853.3	2869.3	3017.3	3033.4
Manchester	DC04531	Main Chamber	11.3		Equidae	1105.5			1427.7	1550.7	1649.7	2145.1		2883.3	2899.3		2999.5
Manchester	DC04532	Main Chamber	11.3		Bison/Yak	1105.5	1192.6	1208.6	1427.7	1580.7	1648.8	2131.1	2792.3	2853.3	2869.4	3017.3	3033.3
Manchester	DC04533	Main Chamber	11.2		Failed
Manchester	DC04534	Main Chamber	11.2		Ovis/Capra	1105.5	1180.6	1196.6	1427.6	1580.7	1648.8	2131		2883.4	2899.4
Manchester	DC04535	Main Chamber	11.2		Bison/Yak	1105.5	1192.7	1208.6	1427.7	1580.6	1648.8	2131.1	2792.3	2853.4	2869.4	3017.6	3033.4
Manchester	DC04536	Main Chamber	11.2		Bison/Yak	1105.5	1192.6	1208.6	1427.7	1580.8	1648.8	2131.1	2792.3	2853.4	2869.4	3017.5
Manchester	DC04537	Main Chamber	11.2		Ovis/Capra	1105.5	1180.6	1196.6	1427.7	1580.7	1648.8	2131.1		2883.4
Manchester	DC04538	Main Chamber	11.2		Failed
Manchester	DC04539	Main Chamber	11.2		Elephantidae	1105.5			1453.7	1579.8		2115.1		2853.4	2869.4
Manchester	DC04540	Main Chamber	11.2		Bison/Yak	1105.5	1192.6	1208.6	1427.7	1580.7	1648.8	2131.1		2853.3	2869.3	3017.3
Manchester	DC04541	Main Chamber	11.2		Failed
Manchester	DC04542	Main Chamber	11.2		Equidae	1105.5			1427.7	1550.7	1648.7	2145		2884.4	2899.3		2999.4
Manchester	DC04543	Main Chamber	11.2		Bison/Yak	1105.5	1192.6	1208.6	1427.6	1580.7	1648.7	2131	2792.2	2853.3	2869.3	3017.3	3033.6
Manchester	DC04544	Main Chamber	11.2		Bison/Yak	1105.5	1192.6	1208.6	1427.7	1580.7	1648.8	2131.1		2853.3	2869.3	3017.2	3033.3
Manchester	DC04545	Main Chamber	11.2		Failed
Manchester	DC04546	Main Chamber	11.2		Failed
Manchester	DC04547	Main Chamber	9.3		Bison/Yak	1105.5	1192.7	1208.6	1427.7	1580.8	1648.8	2131.1	2792.4	2853.6	2869.6	3017.2	3033.3
Manchester	DC04548	Main Chamber	9.3		Equidae	1105.5	1182.7		1427.7	1550.7	1649.8	2145.1		2883.4	2899.4		2999.4
Manchester	DC04549	Main Chamber	9.3		Ovis/Capra	1105.6	1180.5	1196.6	1427.7	1580.8	1648.8	2131.1		2883.4	2899.3
Manchester	DC04550	Main Chamber	9.3		Failed
Manchester	DC04551	Main Chamber	9.3		Cervidae/Gazella/Saiga	1105.5			1427.7	1550.7	1648.8	2131	2792.3	2883.4	2899.3	3017.3	3033.3
Manchester	DC04552	Main Chamber	9.3		Equidae	1105.5	1182.6	1198.5	1427.7	1550.7	1649.8	2145.1		2883.4	2899.3
Manchester	DC04553	Main Chamber	9.3		Failed
Manchester	DC04554	Main Chamber	9.3		Ovis	1105.5			1427.7	1580.7	1648.7	2131.1	2792.2	2883.3	2899.4	3017.4	3033.3
Manchester	DC04555	Main Chamber	9.3		Cervidae/Gazella/Saiga	1105.5	1180.6	1196.6	1427.7	1550.7	1648.8	2131.1	2792.2	2883.3	2899.3	3017.3	3033.4
Manchester	DC04556	Main Chamber	9.3		Bison/Yak	1105.5	1192.6	1208.6	1427.7	1580.6	1648.7	2131.1	2792.2	2853.2	2869.3	3017.2	3033.5
Manchester	DC04557	Main Chamber	9.3		Capra	1105.5	1180.6	1196.6	1427.7	1580.7	1648.8	2131	2792.1	2853.3	2869.3		3093.3
Manchester	DC04558	Main Chamber	9.3		Ovis/Capra	1105.5	1180.7	1196.6	1427.7	1580.8	1648.9	2131.2		2853.5	2869.5
Manchester	DC04559	Main Chamber	9.3		Bison/Yak	1105.5	1192.6	1208.7	1427.7	1580.7	1648.8	2131.1		2853.5	2869.3	3017.3	3033.5
Manchester	DC04560	Main Chamber	11.4		Bison/Yak	1105.5	1192.6	1208.6	1427.6	1580.7	1648.8	2131.1		2853.4	2869.4	3017.4	3033.4
Manchester	DC04561	Main Chamber	11.4		Bison/Yak	1105.5	1192.6	1208.6	1427.7	1580.8	1648.8	2131.1		2853.4	2869.3	3017.4
Manchester	DC04562	Main Chamber	11.4		Failed
Manchester	DC04563	Main Chamber	11.4		Cervidae/Gazella/Saiga	1105.5	1182.6	1198.6	1427.7	1550.7	1648.8	2131.1	2792.3	2883.4	2899.4	3017.3	3033.3
Manchester	DC04564	Main Chamber	11.4		Bison/Yak	1105.5	1192.6	1208.7	1427.7	1580.7	1648.8	2131.1	2792.3	2853.4	2869.4	3017.2
Manchester	DC04565	Main Chamber	11.4		Ovis	1105.5	1180.6	1196.6	1427.7	1580.7	1648.8	2131.1	2792.2	2883.3	2899.3	3017.4	3033.6
Manchester	DC04566	Main Chamber	11.4		Bison/Yak	1105.5	1192.7	1208.8	1427.7	1580.8	1648.8	2131	2792.5	2853.3	2869.3	3017.3	3033.3
Manchester	DC04567	Main Chamber	11.4		Cervidae/Gazella/Saiga	1105.5	1192.6	1198.6	1427.7	1550.7	1648.8	2131.1		2883.3	2899.5
Manchester	DC04568	Main Chamber	11.4		Bison/Yak	1105.5	1192.6	1208.6	1427.7	1580.8	1648.8	2131	2792.2	2853.3	2869.3	3017.3	3033.4
Manchester	DC04569	Main Chamber	11.4		Ursidae	1105.5		1233.6	1453.7	1566.7		2163.3		2853.3	2869.3	2957.3
Manchester	DC04570	Main Chamber	11.4		Ovis	1105.5			1427.7	1580.8	1648.8	2131.1	2792.2	2883.3	2899.4	3017.3	3033.3
Manchester	DC04571	Main Chamber	11.4		Ovis	1105.5	1180.7	1196.7	1427.7	1580.8	1648.8	2131.1	2792.3	2883.3	2899.3	3017.3	3033.3
Manchester	DC04572	Main Chamber	11.4		Capra	1105.5			1427.7	1580.7	1648.8	2131.1	2792.3	2883.4	2899.4		3093.5
Manchester	DC04573	Main Chamber	11.4		Bison/Yak	1105.5	1192.6	1208.6	1427.7	1580.7	1648.8	2131.1		2853.4	2869.4	3017.3	3033.3
Manchester	DC04574	Main Chamber	11.4		Cervidae/Gazella/Saiga	1105.5			1427.7	1550.7	1648.8	2131.1	2792.3	2883.4	2899.3
Manchester	DC04575	Main Chamber	11.4		Ovis/Capra	1105.5	1180.6	1196.6	1427.7	1580.7	1648.8	2131.1		2883.3	2899.3
Manchester	DC04576	Main Chamber	11.4		Ovis/Capra	1105.5			1427.7	1580.7	1648.8	2131.1	2792.3	2883.3
Manchester	DC04577	Main Chamber	11.4		Bison/Yak	1105.5	1192.6	1208.6	1427.7	1580.7	1648.8	2131.1	2792.2	2853.3		3017.3	3033.3
Manchester	DC04578	Main Chamber	11.4		Bison/Yak	1105.5	1192.7	1208.7	1427.7	1580.7	1648.7	2131.1	2792.2	2853.3	2869.3
Manchester	DC04579	Main Chamber	11.4		Failed
Manchester	DC04580	Main Chamber	11.4		Rhinocerotidae	1105.5	1182.6	1198.5	1453.7	1550.7		2145.1		2869.5	2885.4		2999.6
Manchester	DC04581	Main Chamber	11.4		Equidae	1105.5	1182.6		1427.7	1550.7	1649.7	2145.1	2820.3	2883.4	2899.4		2999.5
Manchester	DC04582	Main Chamber	11.4		Equidae	1105.5	1182.6	1198.6	1427.7	1550.8		2145.1		2883.4	2899.4		2999.6
Manchester	DC04583	Main Chamber	11.4		Bison/Yak	1105.5	1192.7	1208.7	1427.7	1580.7	1648.8	2131.1	2792.3	2853.3	2869.3	3017.3	3033.3
Manchester	DC04584	Main Chamber	11.4		Bison/Yak	1105.5	1192.6	1208.6	1427.7	1580.7	1648.8	2131.1	2792.3	2853.3	2869.4	3017.3	3033.5
Manchester	DC04585	Main Chamber	11.4		Bison/Yak	1105.5	1192.7	1208.7	1427.7	1580.7	1648.8	2131.1	2792.2	2853.3	2869.3	3017.4	3033.4
Manchester	DC04586	Main Chamber	11.4		Bison/Yak	1105.5	1192.7	1208.7	1427.7	1580.7	1648.9	2131.1		2853.3	2869.4	3017.3	3033.3
Manchester	DC04587	Main Chamber	11.4		Rhinocerotidae	1105.5			1453.7	1550.7		2145.1		2869.4	2885.4		2999.5
Manchester	DC04588	Main Chamber	11.4		Bison/Yak	1105.5	1192.6	1208.6	1427.7	1580.7	1648.8	2131.1	2792.3	2853.3	2869.3	3017.3	3033.3
Manchester	DC04589	Main Chamber	11.4		Ovis	1105.5			1427.7	1580.7	1648.8	2131	2792.2	2883.4	2899.4	3017.4	3033.4
Manchester	DC04590	Main Chamber	11.4		Failed
Manchester	DC04591	Main Chamber	11.4		Elephantidae	1105.5			1453.7	1579.7		2115.1		2853.4	2869.4	2999.4	3015.4
Manchester	DC04592	Main Chamber	11.4		Bison/Yak	1105.5	1192.7	1208.7	1427.7	1580.7	1648.8	2131		2853.4	2869.4
Manchester	DC04593	Main Chamber	11.4		Ursidae	1105.5		1233.7	1453.7	1566.7		2163.1		2853.4	2869.3
Manchester	DC04594	Main Chamber	11.4		Elephantidae	1105.5			1453.7	1579.7		2115.1		2853.5	2869.4	2999.5	3015.5
Manchester	DC04595	Main Chamber	11.4		Equidae	1105.5	1182.6	1198.6	1427.7	1550.7		2145.1	2820.3	2883.4	2899.4
Manchester	DC04596	Main Chamber	11.4		Ovis	1105.5	1180.6	1196.6	1427.7	1580.7	1648.8	2131.1	2792.3	2883.4	2899.4		3093.4
Manchester	DC04597	Main Chamber	11.4		Ovis	1105.5			1427.7	1580.8	1648.8	2131.1		2883.4	2899.4	3017.3	3033.4
Manchester	DC04598	Main Chamber	11.4		Rhinocerotidae	1105.5	1182.7	1198.7	1453.7	1550.7		2145.1		2869.4	2885.4		2999.4
Manchester	DC04599	Main Chamber	11.4		Ovis/Capra	1105.5	1180.5	1196.6	1427.7	1550.7	1648.8	2131.1		2883.3	2899.5
Manchester	DC04600	Main Chamber	11.4		Bison/Yak	1105.6	1192.6	1208.8	1427.7	1580.8	1648.8	2131.1	2792.4	2853.5	2869.5	3017.5	3033.3
Manchester	DC04601	Main Chamber	11.4		Rhinocerotidae	1105.5	1182.3	1198.8	1453.6	1550.6		2145.1		2869.5	2885.5
Manchester	DC04602	Main Chamber	11.4		Ovis	1105.5	1192.5	1208.5	1427.7	1580.7	1648.7	2131.1	2792.2	2853.4	2869.3	3017.3	3033.4
Manchester	DC04603	Main Chamber	11.4		Ovis	1105.5	1180.6	1196.6	1427.7	1580.8	1648.8	2131.1	2792.3	2883.4	2899.4	3017.4	3033.3
Manchester	DC04604	Main Chamber	11.4		Capra	1105.5			1427.7	1580.8	1648.8	2131.1	2792.3	2883.4	2899.4		3093.3
Manchester	DC04605	Main Chamber	11.4		Bison/Yak	1105.5	1192.7	1208.7	1427.7	1580.8	1648.8	2131.1	2792.3	2853.3	2869.4	3017.5
Manchester	DC04606	Main Chamber	11.4		Ursidae	1105.5		1233.6	1453.7	1566.4		2163.1		2853.4	2869.4
Manchester	DC04607	Main Chamber	11.4		Bison/Yak	1105.5	1192.6	1208.6	1427.7	1580.7	1648.8	2131.1	2792.3	2853.5	2869.5	3017.5	3033.5
Manchester	DC04608	Main Chamber	11.4		Bison/Yak	1105.5	1192.6	1208.6	1427.7	1580.7	1648.8	2131.1	2792.3	2853.4	2869.3	3017.4	3033.3
Manchester	DC04609	Main Chamber	11.4		Bison/Yak	1105.5	1192.6	1208.6	1427.6	1580.7	1648.7	2131.1	2792.3	2853.4	2869.4	3017.4	3033.3
Manchester	DC04610	Main Chamber	11.4		Ovis	1105.5	1192.7	1208.6	1427.7	1580.8	1648.8	2131.1	2792.4	2853.4	2869.4	3017.4	30335
Manchester	DC04611	Main Chamber	11.4		Bison/Yak	1105.5	1192.7	1208.7	1427.7	1580.8	1648.8	2131.1		2853.3	2869.4	3017.3	3033.6
Manchester	DC04612	Main Chamber	11.4		Bison/Yak	1105.5	1192.5	1208.8	1427.7	1580.7	1648.8	2131.1	2792.3	2853.3	2869.3	3017.4	3033.4
Manchester	DC04613	Main Chamber	11.4		Ovis	1105.5			1427.7	1580.7	1648.8	2131.1	2792.2	2853.3	2869.3	3017.3	3033.3
Manchester	DC04614	Main Chamber	11.4		Bison/Yak	1105.5	1192.6	1208.8	1427.7	1580.7	1648.8	2131.1	2792.2	2853.3	2869.3	3017.3	3033.2
Manchester	DC04615	Main Chamber	11.4		Failed
Manchester	DC04616	Main Chamber	11.4		Bison/Yak	1105.5	1192.6	1208.6	1427.7	1580.7	1648.8	2131.1	2792.3	2853.4	2869.4	3017.3	3033.5
Manchester	DC04617	Main Chamber	11.4		Capra	1105.5	1180.6	1196.6	1427.7	1580.7	1648.8	2131.1	2792.3	2883.4	2899.4		3093.5
Manchester	DC04618	Main Chamber	11.4		Capra	1105.5	1180.6	1196.6	1427.7	1580.7	1648.8	2131.1	2792.3	2883.3	2899.3		3093.5
Manchester	DC04619	Main Chamber	11.4		Bison/Yak	1105.5	1192.6	1208.6	1427.6	1580.8	1648.8	2131.1	2792.3	2853.4	2869.4	3017.4	3033.3
Manchester	DC04620	Main Chamber	11.2		Rhinocerotidae	1105.5	1182.6	1198.6	1453.8	1550.7		2145.2		2869.5	2885.4
Manchester	DC04621	Main Chamber	11.2		Crocuta/Panthera	1105.5	1207.6		1453.7	1566.7		2147.1		2853.4	2869.5
Manchester	DC04622	Main Chamber	11.2		Bison/Yak	1105.5	1192.8	1208.8	1427.7	1580.7	1648.8	2131.1	2792.3	2853.4	2869.4	3017.4
Manchester	DC04623	Main Chamber	11.2		Equidae	1105.5	1182.8	1198.7	1427.7	1550.6	1648.8	2145.1	2820.3	2883.4	2899.4
Manchester	DC04624	Main Chamber	11.2		Ovis	1105.5	1180.6	1196.6	1427.7	1580.7	1648.8	2131.1	2792.3	2883.4	2899.4	3017.4	3033.3
Manchester	DC04625	Main Chamber	11.2		Failed
Manchester	DC04626	Main Chamber	11.2		Bison/Yak	1105.5	1192.7	1208.6	1427.7	1580.7	1648.8	2131.1	2792.2	2853.3	2869.3	3017.3	3033.4
Manchester	DC04627	Main Chamber	11.2		Bison/Yak	1105.5	1192.6	1208.7	1427.7	1580.7	1648.8	2131.1	2792.3	2853.4	2869.4	3017.3
Manchester	DC04628	Main Chamber	11.3		Cervidae/Gazella/Saiga	1105.5	1180.6	1196.6	1427.7	1550.7	1648.8	2131.1	2792.3	2883.3	2899.3	3017.3	3033.6
Manchester	DC04629	Main Chamber	11.3		Ovis	1105.5	1180.7	1196.6	1427.7	1580.8	1648.9	2131.1	2792.4	2883.5	2899.5	3017.5	3033.5
Manchester	DC04630	Main Chamber	11.3		Cervidae/Gazella/Saiga	1105.5			1427.7	1550.7	1648.8	2131.1	2792.3	2883.4	2899.4	3017.3
Manchester	DC04631	Main Chamber	11.3		Ovis/Capra	1105.5	1180.7	1196.6	1427.7	1580.8	1648.8	2131.2	2792.4	2883.4	2899.4
Manchester	DC04632	Main Chamber	11.3		Crocuta/Panthera	1105.5	1207.6		1453.7	1566.8		2147.1		2853.4
Manchester	DC04633	Main Chamber	11.3		Elephantidae	1105.5			1453.7	1579.9		2115.1	2808.5	2853.4	2869.5
Manchester	DC04634	Main Chamber	11.3		Bison/Yak	1105.5	1192.7	1208.7	1427.7	1580.8	1648.8	2131.1	2792.3	2853.4	2869.4	3017.3
Manchester	DC04635	Main Chamber	11.3		Equidae	1105.5	1182.6	1198.6	1427.7	1550.7	1649	2145.1
Manchester	DC04636	Main Chamber	11.3		Crocuta/Panthera	1105.5	1207.6		1453.7	1566.6		2147.1		2853.4	2869.4		2999.6
Manchester	DC04637	Main Chamber	11.3		Bison/Yak	1105.5	1192.7	1208.7	1427.8	1580.9	1648.9	2131.2	2792.5	2853.5	2869.4	3017.6	3033.7
Manchester	DC04638	Main Chamber	11.3		Ovis/Capra	1105.6	1180.6	1196.6	1427.7	1580.8	1648.8	2131.1	2792.3	2883.4	2899.3
Manchester	DC04639	Main Chamber	11.3		Rhinocerotidae	1105.5	1182.6	1198.6	1453.7	1550.8		2145.1		2869.4	2885.4		2999.4
Manchester	DC04640	Main Chamber	11.3		Bison/Yak	1105.5	1192.6	1208.6	1427.8	1580.7	1648.8	2131.1	2792.2	2853.4	2869.4	3017.4	3033.3
Manchester	DC04641	Main Chamber	11.3		Bison/Yak	1105.5	1192.6	1208.7	1427.7	1580.8	1648.8	2131.1	2792.3	2853.4	2869.4	3017.3
Manchester	DC04642	Main Chamber	11.3		Cervidae/Gazella/Saiga	1105.5	1180.6	1196.6	1427.7	1550.7	1648.8	2131.1	2792.3	2883.5	2899.5	3017.3	3033.3
Manchester	DC04643	Main Chamber	11.3		Equidae	1105.5			1427.7	1550.7	1648.8	2145.2	2820.4	2883.4
Manchester	DC04644	Main Chamber	11.3		Bison/Yak	1105.5	1192.7	1208.7	1427.7	1580.7	1648.8	2131.1	2792.3	2853.4	2869.4	3017.3
Manchester	DC04645	Main Chamber	11.3		Failed
Manchester	DC04646	Main Chamber	11.3		Ovis/Capra	1105.5	1180.6	1196.6	1427.7	1580.7	1648.8	2131.1	2792.3	2883.4	2899.4
Manchester	DC04647	Main Chamber	11.3		Equidae	1105.5	1182.6	1198.6	1427.7	1550.7	1648.8	2145.1	2820.3	2883.4	2899.4		2999.5
Manchester	DC04648	Main Chamber	11.3		Ovis	1105.5	1180.6	1196.6	1427.7	1580.7	1648.8	2131.1	2792.3	2883.3	2899.4	3017.3	3033.3
Manchester	DC04649	Main Chamber	11.3		Elephantidae	1105.5			1453.7	1579.6		2115.1	2808.3	2853.3	2869.3
Manchester	DC04650	Main Chamber	11.3		Ovis	1105.5	1180.6	1196.6	1427.7	1580.7	1648.8	2131.1	2792.3	2883.4	2899.4	3017.3	3033.3
Manchester	DC04651	Main Chamber	11.3		Equidae	1105.5		1196.6	1427.7	1550.8	1648.8	2145.1	2820.3	2883.4	2899.4		2999.4
Manchester	DC04652	Main Chamber	11.3		Bison/Yak	1105.5	1192.6	1208.7	1427.7	1580.8	1648.8	2131.1		2853.4
Manchester	DC04653	Main Chamber	11.3		Ovis	1105.5	1180.6	1196.6	1427.7	1580.7	1648.8	2131.1	2792.3	2883.4	2899.4	3017.3	3033.5
Manchester	DC04654	Main Chamber	11.3		Equidae	1105.5	1182.6	1198.6	1427.7	1550.7	1648.8	2145.1	2792.4	2883.4	2899.4		2999.6
Manchester	DC04655	Main Chamber	11.3		Rhinocerotidae	1105.5	1182.6	1198.6	1453.7	1550.9		2145.1	2792.3	2869.4	2885.4		2999.6
Manchester	DC04656	Main Chamber	11.3		Ovis/Capra	1105.5	1180.6	1196.6	1427.7	1580.7	1648.8	2131.1		2883.4	2899.4
Manchester	DC04657	Main Chamber	11.3		Failed
Manchester	DC04658	Main Chamber	11.3		Ovis	1105.5	1180.6	1196.6	1427.7	1580.8	1648.8	2131.1	2792.3	2883.3	2899.4	3017.3	3033.4
Manchester	DC04659	Main Chamber	11.3		Failed
Manchester	DC04660	Main Chamber	11.4		Failed
Manchester	DC04661	Main Chamber	11.4		Rhinocerotidae	1105.5	1182.6	1198.6	1453.7	1550.7		2145.1		2869.3	2885.3		2999.5
Manchester	DC04662	Main Chamber	11.4		Bison/Yak	1105.5	1192.7	1208.7	1427.7	1580.8	1648.8	2131.1	2792.4	2853.5	2869.5	3017.3	3033.5
Manchester	DC04663	Main Chamber	11.4		Ursidae	1105.5		1233.6	1453.7	1566.7		2163		2883.3	2869.3	2957.3
Manchester	DC04664	Main Chamber	11.4		Bison/Yak	1105.5	1192.7	1208.7	1427.7	1580.7	1648.8	2131.1	2792.3	2853.4	2869.4	3017.3	3033.4
Manchester	DC04665	Main Chamber	11.4		Ovis	1105.5	1180.6	1196.6	1427.7	1580.8	1648.8	2131.1	2792.3	2883.4	2899.4	3017.4	3033.4
Manchester	DC04666	Main Chamber	11.4		Bison/Yak	1105.5	1192.7	1208.7	1427.7	1580.7	1648.8	2131.1		2853.4	2869.4	3017.3	3033.6
Manchester	DC04667	Main Chamber	11.4		Bison/Yak	1105.5	1192.7	1208.7	1427.7	1580.8	1648.8	2131.1	2792.3	2853.4	2869.3	3017.4	3033.5
Manchester	DC04668	Main Chamber	11.4		Cervidae/Gazella/Saiga	1105.5	1180.6	1196.6	1427.7	1550.7	1648.8	2131.1		2883.4	2899.4	3017.4
Manchester	DC04669	Main Chamber	11.4		Failed
Manchester	DC04670	Main Chamber	11.4		Bison/Yak	1105.5	1192.6	1208.6	1427.7	1580.7	1648.7	2131.1	2792.3	2853.4	2869.3	3017.4
Manchester	DC04671	Main Chamber	11.4		Rhinocerotidae	1105.5	1182.6	1198.6	1453.7	1550.7		2145.1		2869.5	2885.5
Manchester	DC04672	Main Chamber	11.4		Equidae	1105.5			1427.7	1580.7	1648.8	2145.1		2883.4	2899.4		2999.5
Manchester	DC04673	Main Chamber	11.4		Bison/Yak	1105.5	1192.7	1208.8	1427.7	1580.7	1648.7	2131.1	2792.2	2853.4	2869.4	3017.4
Manchester	DC04674	Main Chamber	11.4		Rhinocerotidae	1105.5	1182.6	1198.6	1453.7	1550.7		2145.1	2792.3	2869.4	2885.4		2999.5
Manchester	DC04675	Main Chamber	11.4		Rhinocerotidae	1105.5	1182.6	1198.5	1453.7	1550.7		2145.1		2869.4	2885.4		2999.5
Manchester	DC04676	Main Chamber	11.4		Crocuta/Panthera	1105.5	1207.6		1453.7	1566.7		2147.1		2853.4	2869.4
Manchester	DC04677	Main Chamber	11.4		Ovis	1105.5	1180.6	1196.6	1427.7	1550.8	1648.8	2131.1	2792.3	2883.4	2899.4	3017.4	3033.4
Manchester	DC04678	Main Chamber	11.4		Ovis	1105.5	1180.6	1196.6	1427.7	1580.8	1648.8	2131.1	2792.4	2883.4	2899.5	3017.3	3033.3
Manchester	DC04679	Main Chamber	11.4		Bison/Yak	1105.5	1192.6	1208.6	1427.7	1580.7	1648.8	2131.1		2853.4	2869.4
Manchester	DC04680	Main Chamber	11.4		Bison/Yak	1105.5	1192.6	1208.7	1427.7	1580.7	1648.8	2131.1	2792.3	2853.4	2869.4	3017.3	3033.5
Manchester	DC04681	Main Chamber	11.4		Capra	1105.5	1180.6	1196.6	1427.7	1580.7	1648.8	2131.1	2792.3	2883.4	2899.4		3093.4
Manchester	DC04682	Main Chamber	11.4		Ovis/Capra	1105.5	1180.6	1196.6	1427.7	1580.7	1648.8	2131.1	2792.2	2883.4	2899.4
Manchester	DC04683	Main Chamber	11.4		Rhinocerotidae	1105.5	1182.6	1198.6	1453.7	1550.7		2145.1		2869.4	2885.4		2999.5
Manchester	DC04684	Main Chamber	11.4		Capra	1105.5	1180.6	1196.6	1427.7	1580.7	1648.8	2131.1	2792.3	2883.4	2899.4		3093.6
Manchester	DC04685	Main Chamber	11.4		Ovis/Capra	1105.5	1180.6	1196.6	1427.7	1580.7	1648.8	2131.1	2792.2	2883.3	2899.4
Manchester	DC04686	Main Chamber	11.4		Rhinocerotidae	1105.5	1182.6	1198.6	1453.7	1550.7		2145.1		2869.4	2885.4		2999.6
Manchester	DC04687	Main Chamber	11.4		Cervidae/Gazella/Saiga	1105.5			1427.7	1550.7	1648.8	2131.1	2792.3	2883.4	2899.4	3017.4	3033.4
Manchester	DC04688	Main Chamber	11.4		Canidae	1105.5	1210.6	1226.6	1453.7	1566.7		2131.1	2820.3	2853.4	2869.4		2999.5
Manchester	DC04689	Main Chamber	11.4		Equidae	1105.5			1427.7	1550.7		2145.1	2820.3	2883.4	2899.4
Manchester	DC04690	Main Chamber	11.4		Equidae	1105.5	1182.6	1198.8	1427.7	1550.7	1648.7	2145.1		2883.4	2899.4		2999.6
Manchester	DC04691	Main Chamber	11.4		Bison/Yak	1105.5	1192.7	1208.6	1427.7	1580.8	1648.8	2131.1	2792.4	2853.4	2869.4	3017.5	3033.5
Manchester	DC04692	Main Chamber	11.4		Equidae	1105.5	1182.6	1198.6	1427.7	1550.7	1648.8	2145.1	2820.4	2883.4	2899.4
Manchester	DC04693	Main Chamber	11.4		Failed
Manchester	DC04694	Main Chamber	11.4		Equidae	1105.5	1182.6	1198.6	1427.7	1550.7	1648.8	2145.2	2820.4	2883.5	2899.4		2999.6
Manchester	DC04695	Main Chamber	11.4		Ovis	1105.5	1180.6	1196.6	1427.7	1580.7	1648.8	2131.1	2792.3	2883.4	2899.4	3017.3	3033.5
Manchester	DC04696	Main Chamber	11.4		Equidae	1105.5	1182.6	1198.6	1427.6	1550.7	1649.7	2145.1		2883.4	2899.4		2999.6
Manchester	DC04697	Main Chamber	11.4		Bison/Yak	1105.5	1192.7	1208.7	1427.7	1580.7	1648.8	2131.1		2853.4	2869.4	3017.3
Manchester	DC04698	Main Chamber	11.4		Bison/Yak	1105.5	1192.6	1208.6	1427.7	1580.8	1648.8	2131.1	2792.3	2853.4	2869.4	3017.4	3033.4
Manchester	DC04699	Main Chamber	11.4		Equidae	1105.5			1427.7	1550.7	1648.8	2145.2	2820.4	2883.5	2899.5		2999.6
Manchester	DC04700	Main Chamber	11.4		Ovis	1105.5	1180.7	1196.7	1427.7	1580.7	1648.8	2131.1	2792.3	2883.3	2899.5	3017.4	3033.3
Manchester	DC04701	Main Chamber	11.4		Bison/Yak	1105.5	1192.7	1208.7	1427.7	1580.7	1648.8	2131.1	2792.3	2853.4	2869.4	3017.4	3033.5
Manchester	DC04702	Main Chamber	11.4		Rhinocerotidae	1105.5	1182.6	1198.8	1453.7	1550.7		2145.1		2869.4	2885.5
Manchester	DC04703	Main Chamber	11.4		Rhinocerotidae	1105.5	1182.6	1198.6	1453.7	1550.7		2145.1	2792.4	2869.4	2885.4		2999.5
Manchester	DC04704	Main Chamber	11.4		Bison/Yak	1105.5	1192.7	1208.8	1427.7	1580.8	1648.8	2131.1		2853.5
Manchester	DC04705	Main Chamber	11.4		Ovis/Capra	1105.5	1180.6	1196.6	1427.7	1580.8	1648.8	2131.1		2883.4	2899.4
Manchester	DC04706	Main Chamber	11.4		Bison/Yak	1105.5	1192.7	1208.7	1427.7	1580.7	1648.8	2131.1	2792.3	2853.4	2869.4	3017.3	3033.5
Manchester	DC04707	Main Chamber	11.4		Equidae	1105.5	1182.6	1198.8	1427.7	1550.7	1648.7	2145.1	2820.3	2883.4	2899.4		2999.4
Manchester	DC04708	Main Chamber	11.4		Ovis	1105.5	1180.6	1196.6	1427.8	1580.7	1648.8	2131.1	2792.3	2883.4	2899.4	3017.3	3033.3
Manchester	DC04709	Main Chamber	11.4		Failed
Manchester	DC04710	Main Chamber	11.4		Bison/Yak	1105.5	1192.7	1208.8	1427.7	1580.6	1648.8	2131.1	2792.3	2853.4	2869.4	3017.4	3033.3
Manchester	DC04711	Main Chamber	11.4		Elephantidae	1105.5			1453.8	1579.9		2115.2	2808.3	2853.4	2869.4
Manchester	DC04712	Main Chamber	11.4		Bison/Yak	1105.5	1192.6	1208.6	1427.7	1580.8	1648.8	2131.2	2792.3	2853.4	2869.4	3017.3
Manchester	DC04713	Main Chamber	11.4		Equidae	1105.5			1427.7	1550.8	1648.8	2145.1	2820.3	2883.4	2899.4		2999.4
Manchester	DC04714	Main Chamber	11.4		Ovis/Capra	1105.5	1180.7	1196.6	1427.7	1580.8		2131.1	2792.4	2883.4	2899.5
Manchester	DC04715	Main Chamber	11.4		Bison/Yak	1105.5	1192.7	1208.8	1427.7	1580.7	1648.8	2131.1	2792.4	2853.5	2869.5	3017.4
Manchester	DC04716	Main Chamber	11.4		Ovis	1105.5	1180.6	1196.6	1427.7	1580.7	1648.8	2131.1	2792.3	2883.3	2899.4	3017.4	3033.3
Manchester	DC04717	Main Chamber	11.4		Equidae	1105.5			1427.7	1550.6		2145.2		2883.5	2899.5
Manchester	DC04718	Main Chamber	11.4		Ovis/Capra	1105.5	1180.6	1196.6	1427.7	1580.8	1648.8	2131		2883.4	2899.4
Manchester	DC04719	Main Chamber	11.4		Ovis	1105.5	1180.6	1196.6	1427.7	1580.7	1648.8	2131.1		2883.3	2899.4	3017.3	3033.4
Manchester	DC04720	Main Chamber	11.4		Failed
Manchester	DC04721	Main Chamber	11.4		Bison/Yak	1105.5	1192.6	1208.6	1427.7	1580.7	1648.8	2131.1	2792.3	2853.3	2869.4	3017.4
Manchester	DC04722	Main Chamber	11.4		Bison/Yak	1105.5	1192.6	1208.6	1427.7	1580.8	1648.8	2131.1	2792.3	2853.4	2869.4	3017.4	3033.5
Manchester	DC04723	Main Chamber	11.4		Cervidae/Gazella/Saiga	1105.5	1180.6	1196.6	1427.7	1550.8	1648.8	2131.2	2792.4	2883.4	2899.4	3017.4
Manchester	DC04724	Main Chamber	11.4		Rhinocerotidae	1105.5	1182.6	1198.6	1453.7	1550.7		2145.2		2869.4	2885.5		2999.6
Manchester	DC04725	Main Chamber	11.2		Crocuta/Panthera	1105.5	1207.6		1453.7	1566.7		2147.1		2853.5	2869.5		2999.7
Manchester	DC04726	Main Chamber	11.2		Bison/Yak	1105.5	1192.6	1208.6	1427.7	1580.8	1648.8	2131.2	2792.4	2853.6	2869.6	3017.4
Manchester	DC04727	Main Chamber	11.2		Rhinocerotidae	1105.5	1182.6	1198.6	1453.8	1550.8		2145.1		2869.4	2885.4
Manchester	DC04728	Main Chamber	11.2		Ursidae	1105.5		1233.6	1453.8	1566.7		2163.2		2853.4	2869.5
Manchester	DC04729	Main Chamber	11.2		Ovis/Capra	1105.5	1180.6	1196.5	1427.6	1580.8		2131.1		2883.4	2899.4
Manchester	DC04730	Main Chamber	11.2		Cervidae/Gazella/Saiga	1105.5			1427.7	1550.8	1648.8	2131.1	2792.4	2883.6	2899.4	3017.3	3033.6
Manchester	DC04731	Main Chamber	11.2		Equidae	1105.5			1427.7	1550.8		2145.2		2883.5	2899.5		2999.6
Manchester	DC04732	Main Chamber	11.2		Bison/Yak	1105.5	1192.7	1208.6	1427.7	1580.6	1648.8	2131.1	2792.3	2853.4	2869.4	3017.3	3033.5
Manchester	DC04733	Main Chamber	11.2		Ovis	1105.5	1180.6	1196.6	1427.6	1580.8	1648.8	2131.1	2792.4	2883.4	2899.4	3017.3	3033.3
MPI	DC04734	Main Chamber	11.2		Bison/Yak	1105.5	1192.6	1208.6	1427.7	1580.7	1648.8	2131.1	2792.3	2853.4		3017.3	3033.3
MPI	DC04735	Main Chamber	11.2		Ovis	1105.4	1180.5	1196.5	1427.6	1580.6	1648.7	2131.1	2792.2	2883.3	2899.3	3017.3	3033.3
MPI	DC04736	Main Chamber	11.2		Bison/Yak	1105.5	1192.6	1208.6	1427.6	1580.7	1648.7	2131.1	2792.3	2853.3	2869.4	3017.3	3033.4
MPI	DC04737	Main Chamber	11.2		Bison/Yak	1105.5	1192.6	1209.6	1427.7	1580.7	1648.8	2131.1		2853.4	2869.4		3034.4
MPI	DC04738	Main Chamber	11.2		Bison/Yak	1105.5	1192.6	1209.6	1427.7	1580.7	1648.8	2131.1		2853.4	2869.4		3034.4
MPI	DC04739	Main Chamber	11.2		Bison/Yak	1105.5	1192.6	1209.6	1427.7	1580.7	1648.8	2131.1		2853.4	2869.4		3034.4
MPI	DC04740	Main Chamber	11.2		Failed
MPI	DC04741	Main Chamber	11.4		Ovis/Capra	1105.4	1180.4	1196.4	1427.6	1580.6	1648.7	2130.9	2792.1	2883.1	2899.1	3017.2
MPI	DC04742	Main Chamber	11.4		Bison/Yak	1105.5	1192.6	1209.6	1427.7	1580.7	1648.8	2131.1		2853.4	2869.4
MPI	DC04743	Main Chamber	11.4		Bison/Yak	1105.4	1192.6	1208.6	1427.7		1648.6	2131.1	2792.3	2853.1	2869.1	3017.3	3033.3
MPI	DC04744	Main Chamber	11.4		Canidae	1105.5		1226.6	1453.7	1566.8		2131.1		2853.3	2869.3		2999.4
MPI	DC04745	Main Chamber	11.4		Equidae	1105.5	1182.5	1198.5	1427.7	1550.7		2145		2883.3	2899.3
MPI	DC04746	Main Chamber	11.4		Bison/Yak	1105.5	1192.7	1208.7	1427.7	1580.8	1648.8	2131.1
MPI	DC04747	Main Chamber	11.4		Bison/Yak	1105.5	1192.6	1209.6	1427.7	1580.7	1648.8	2131.1		2853.4	2869.4
MPI	DC04748	Main Chamber	11.4		Cervidae/Gazella/Saiga	1105.5	1180.6	1196.6	1427.7	1550.7	1648.7	2131	2792.2	2883.3	2899.3	3017.4	3033.4
MPI	DC04749	Main Chamber	11.4		Ovis/Capra	1105.5	1180.6	1196.6	1427.7	1580.6	1648.7	2131.1		2883.3	2899.3
MPI	DC04750	Main Chamber	11.4		Bison/Yak	1105.4	1192.5	1208.5	1427.5	1580.6	1648.6	2130.8	2792	2853.1	2869.1		3033.3
MPI	DC04751	Main Chamber	11.4		Bison/Yak	1105.3	1192.4	1208.4	1427.4	1580.4	1648.5	2130.7	2792.8	2852.9	2868.9	3016.8	3032.9
MPI	DC04752	Main Chamber	11.4		Equidae	1105.4	1182.5	1198.5	1427.6	1550.6		2144.9		2883.2	2899.2		2999.2
MPI	DC04753	Main Chamber	11.4		Failed
MPI	DC04754	Main Chamber	11.4		Ovis/Capra	1105.5	1180.5	1196.5	1427.6	1580.7	1648.6	2131	2792	2883.2	2899.2
MPI	DC04755	Main Chamber	11.4		Equidae	1105.4	1182.5	1198.5	1427.6	1550.6		2145.1		2883.1	2899.1		2999.3
MPI	DC04756	Main Chamber	11.4		Rhinocerotidae	1105.4	1182.5	1198.5	1453.7	1550.7		2145		2869.3			2999.2
MPI	DC04757	Main Chamber	11.4		Elephantidae	1105.5			1453.7			2115		2853.2	2869.2		3015.3
MPI	DC04758	Main Chamber	11.4		Failed
MPI	DC04759	Main Chamber	11.4		Failed
MPI	DC04760	Main Chamber	11.4		Equidae	1105.5	1182.6		1427.7	1550.8	1649.8	2145.1	2820.2	2883.4	2899.4		2999.9
MPI	DC04761	Main Chamber	11.4		Bison/Yak	1105.5	1192.6	1208.6	1427.6	1580.6	1648.7	2131	2792.2	2853.3	2869.2	3017.2	3033.3
MPI	DC04763	Main Chamber	11.4		Crocuta/Panthera	1105.5	1207.5		1453.7	1566.7		2147.1	2792.2	2853.3	2869.3		2999.4
MPI	DC04764	Main Chamber	11.4		Crocuta/Panthera	1105.5	1180.6	1196.6	1427.6	1580.7	1648.7	2131.1	2792.1	2883.2	2899.3	3017.3	3033.3
MPI	DC04765	Main Chamber	11.4		Ovis	1105.5	1182.6	1198.6	1427.7	1550.8		2145.1	2821.3	2883.4	2899.4		2999.4
MPI	DC04766	Main Chamber	11.4		Equidae	1105.5			1427.6	1550.7
MPI	DC04767	Main Chamber	11.4		Failed
MPI	DC04768	Main Chamber	11.4		Failed
MPI	DC04769	Main Chamber	11.4		Rhinocerotidae	1105.5	1180.5	1196.6	1427.6	1580.6	1648.6	2131	2792	2883.3	2899.2		3093.2
MPI	DC04770	Main Chamber	11.4		Capra	1105.5	1192.6	1208.6	1427.7	1580.8	1648.8	2131.1	2792.2	2853.4	2869.2	3017.3	3033.3
MPI	DC04771	Main Chamber	11.4		Bison/Yak	1105.5	1192.6	1208.6	1427.7	1580.7	1648.8	2131	2792.2	2853.4	2869.4	3017.3	3033.4
MPI	DC04772	Main Chamber	11.4		Bison/Yak	1105.5	1182.6		1427.7	1550.7	1648.7	2145	2820.2	2883.3	2899.3	2983.5	2999.4
MPI	DC04773	Main Chamber	11.4		Equidae	1105.5		1208.6	1427.7	1580.8	1648.8	2131.1	2792.3	2853.3	2869.3	3017.3	3033.3
MPI	DC04774	Main Chamber	11.4		Bison/Yak
MPI	DC04775	Main Chamber	11.4		Rhinocerotidae	1105.5	1182.7	1198.7	1453.7	1550.6		2145.1	2793.2	2869.3	2885.4		2999.4
MPI	DC04776	Main Chamber	11.4		Failed
MPI	DC04777	Main Chamber	11.4		Equidae	1105.5	1182.6		1427.6	1550.7	1649.8	2145.1	2820.3	2883.4	2899.4	2983.3	2999.3
MPI	DC04778	Main Chamber	11.4		Equidae	1105.5	1182.5		1427.7	1550.6	1649.7	2145.1	2820.2	2883.2	2899.2		2999.4
MPI	DC04779	Main Chamber	11.4		Equidae	1105.5	1182.6	1198.5	1427.7	1550.7	1649.6	2145.1	2820.2	2883.3	2899.3		2999.4
MPI	DC04780	Main Chamber	11.4		Equidae	1105.5			1428	1551.8		2145.1	2820.3	2883.4	2899.4		2999.4
MPI	DC04781	Main Chamber	11.4		Failed
MPI	DC04782	Main Chamber	11.4		Equidae	1105.6	1182.7	1198.7	1427.7	1550.8	1649.8	2145.2	2820.4	2883.3	2899.4		2999.4
MPI	DC04784	Main Chamber	11.4		Rhinocerotidae	1105.5	1182.6	1196.6	1453.8	1550.8		2145.1	2793.2	2869.6			2999.4
MPI	DC04785	Main Chamber	11.4		Equidae	1105.5	1182.6		1427.7	1550.8	1649.8	2145.1	2820.4	2883.3	2899.4		2999.5
MPI	DC04786	Main Chamber	11.4		Capra	1105.5	1180.6	1196.6	1427.7	1580.8	1648.8	2131.1	2792.4	2883.4	2899.4		3093.5
MPI	DC04787	Main Chamber	11.4		Ovis	1105.7		1196.6	1427.7	1580.8	1648.8	2131.1	2792.3	2853.4	2869.4	3017.3	3033.3
MPI	DC04788	Main Chamber	11.4		Rhinocerotidae	1105.5	1182.5	1198.5	1453.7	1550.7		2145.1	2792.2	2869.3	2885.4		2999.3
MPI	DC04789	Main Chamber	11.4		Bison/Yak	1105.5	1192.6	1208.6	1427.7	1580.8	1648.8	2131.1	2792.3	2853.4	2869.4	3017.3	3033.3
MPI	DC04790	Main Chamber	11.2		Capra	1105.5	1180.6	1196.6	1427.7		1648.7	2131	2792.2	2883.2	2899.2		3093.3
MPI	DC04791	Main Chamber	11.2		Cervidae/Gazella/Saiga	1105.5	1182.6		1427.7	1550.8		2131.1	2820.4	2883.5	2899.4
MPI	DC04792	Main Chamber	11.2		Failed
MPI	DC04797	Main Chamber	11.4		Bison/Yak	1105.5	1192.6	1208.6	1427.7	1580.7	1648.8	2131	2792.1	2853.2	2869.3	3017.1	3033.3
MPI	DC04798	Main Chamber	11.4		Capra	1105.5	1180.6	1196.6	1427.6	1580.5	1648.9	2131	2792.2	2883.4	2899.4		3093.3
MPI	DC04800	Main Chamber	11.4		Bison/Yak	1105.5	1192.6	1208.6	1427.6	1580.7	1648.8	2131.1	2792.3	2853.3	2869.3	3017.3	3033.3
MPI	DC04801	Main Chamber	11.4		Elephantidae	1105.5			1453.7			2115		2853.2	2869.1		3015.4
MPI	DC04802	Main Chamber	11.4		Bison/Yak	1105.5	1192.7	1208.7	1427.7	1580.8	1648.8	2131.1	2792.3	2853.4	2869.3	3017.4	3033.4
MPI	DC04803	Main Chamber	10		Rhinocerotidae	1105.5	1182.6	1198.6	1453.7	1550.7		2145.1	2792.3	2869.4	2885.4		2999.5
MPI	DC04804	Main Chamber	10		Failed
MPI	DC04805	Main Chamber	10		Bison/Yak	1105.5	1192.6	1208.6	1427.7	1580.7	1648.7	2131	2792.2	2853.3	2869.3	3017.4	3033.3
MPI	DC04806	Main Chamber	10		Bison/Yak	1105.6	1192.6	1208.6	1427.7	1580.8	1648.8	2131.1	2792.2	2853.3	2869.3	3017.2	3033.2
MPI	DC04807	Main Chamber	10		Failed
MPI	DC04808	Main Chamber	10		Equidae	1105.5	1182.9		1427.7	1550.7		2145.5		2883.9	2899.9
MPI	DC04809	Main Chamber	10		Ovis/Capra	1105.5	1180.6	1196.7	1427.8	1580.8	1648.8	2131.1	2792.2	2883.6	2899.3
MPI	DC04810	Main Chamber	10		Ovis	1105.5	1180.7	1196.6	1427.7	1581.1	1648.8	2131.1	2792.3	2883.5	2899.3	3018	3034
MPI	DC04811	Main Chamber	10		Ovis/Capra	1105.5	1180.7	1196.6	1427.8	1580.8	1648.9	2131.2	2792.4	2883.5	2899.5
MPI	DC04812	Main Chamber	10		Ovis	1105.7			1427.7	1580.9	1648.9	2131.3	2792.6	2883.6	2899.6	3017.8	3033.3
MPI	DC04813	Main Chamber	11.2		Failed
MPI	DC04814	Main Chamber	11.2		Ovis/Capra	1105.5	1180.6	1196.6	1427.7	1580.7	1648.8	2131.1		2883.4	2899.4
MPI	DC04815	Main Chamber	11.2		Bison/Yak	1105.5	1192.6	1208.8	1427.7	1580.7	1648.8	2131.1	2792.3	2853.4	2899.3	3017.4	3033.3
MPI	DC04816	Main Chamber	11.2		Canidae	1105.5		1226.6	1453.7	1566.8		2131.1	2820.4	2853.3	2869.4		2999.4
MPI	DC04817	Main Chamber	11.2		Rhinocerotidae	1105.5	1182.5	1198.5	1453.7	1550.7		2145.1		2869.4			2999.5
MPI	DC04818	Main Chamber	11.2		Equidae	1105.5	1182.6	1198.6	1427.7	1550.8		2145.1	2820.3	2883.5	2899.4		2999.3
MPI	DC04819	Main Chamber	11.2		Cervidae/Gazella/Saiga	1105.5			1427.7	1550.7	1648.8	2131	2792.2	2883.3	2899.4	3017.3	3033.3
MPI	DC04820	Main Chamber	11.2		Rhinocerotidae	1105.5	1182.6	1198.6	1453.7	1550.7		2145.1		2869.5	2885.5		2999.5
MPI	DC04821	Main Chamber	11.2		Ovis/Capra	1105.5	1180.6	1196.6	1427.7	1580.7	1648.7	2131.1		2883.3	2899.3
MPI	DC04822	Main Chamber	11.2		Rhinocerotidae	1105.5	1182.6	1198.6	1453.7	1550.7		2145.1		2869.3			2999.5
MPI	DC04823	Main Chamber	11.2		Rhinocerotidae	1105.5	1182.5	1198.6	1453.7	1550.7		2145		2869.3	2899.3
MPI	DC04824	Main Chamber	11.2		Bison/Yak	1105.5			1427.7		1648.7	2130.9	2792.1	2854.2
MPI	DC04825	Main Chamber	11.2		Capra	1105.5	1180.6	1196.6	1427.7	1580.7	1648.8	2131	2792.2	2883.3	2899.3		3093.7
MPI	DC04826	Main Chamber	11.2		Bison/Yak	1105.5	1192.7	1208.7	1427.7	1581.1	1648.8	2131.3	2792.2	2853.3	2869.3	3017.1	3033.4
MPI	DC04827	Main Chamber	11.2		Bison/Yak	1105.5	1192.7	1208.7	1427.7	1581	1648.8	2131.4	2792.2	2853.5	2869.3	3017.4	3033.3
MPI	DC04828	Main Chamber	11.2		Ovis/Capra	1105.5	1180.6	1196.6	1427.7	1580.7	1648.8	2131	2792.9	2883			3094.1
MPI	DC04829	Main Chamber	11.2		Rhinocerotidae	1105.6			1453.7	1550.8		2145.1		2869.5			3000
MPI	DC04830	Main Chamber	11.2		Ovis	1105.5	1180.6	1196.6	1427.7	1581.1	1648.8	2131.2	2792.5	2883.5	2899.6	3017.5	3034
MPI	DC04831	Main Chamber	11.2		Ovis	1105.5	1180.7	1196.6	1427.8	1580.9	1648.9	2131.2	2792.4	2884	2899.6	3017.6	3034.1
MPI	DC04832	Main Chamber	11.2		Ovis	1105.7	1180.6	1196.6	1427.8	1580.9	1648.9	2131.2	2792.5	2884	2899.1	3018	3034.1
MPI	DC04833	Main Chamber	11.2		Equidae	1105.5	1182.6	1198.6	1427.7	1550.8	1649.8	2145.2	2820.4	2884	2900	2983.6	3000
MPI	DC04835	Main Chamber	11.2		Equidae	1105.6			1427.8	1551.1		2145.2	2820.5	2883.5	2899.5	2983.6	2999.6
MPI	DC04836	Main Chamber	11.2		Cervidae/Gazella/Saiga	1105.5			1428.1	1549.7		2131.6		2884.1	2899.1	3017	3034.2
MPI	DC04837	Main Chamber	11.2		Equidae	1105.5	1182.7	1198.8	1428.1	1551.2		2145.3	2820.7	2884.1	2899.1	2983.8	2999.8
MPI	DC04838	Main Chamber	11.4		Rhinocerotidae	1105.5	1182.7	1198.6	1453.7	1550.7		2145.1		2869.3			2999.4
MPI	DC04839	Main Chamber	11.4		Capra	1105.5			1427.7	1580.7	1648.8	2131.1	2792.3	2883.9	2899.3		3093.3
MPI	DC04840	Main Chamber	11.4		Ovis/Capra/Cervidae/Gazella/Saiga	1105.5			1427.6		1648.6	2130.8		2883			3092.9
MPI	DC04841	Main Chamber	11.4		Bison/Yak	1105.5			1427.7	1580.8	1648.8	2131.1		2853.3	2869.3	3017.6	3033.6
MPI	DC04842	Main Chamber	11.4		Ovis	1105.5	1180.6	1196.6	1427.7	1580.7	1648.7	2131.1	2792.3	2883.3	2899.3	3017.3	3033.3
MPI	DC04843	Main Chamber	11.4		Rhinocerotidae	1105.5	1182.6	1198.6	1453.7	1550.7		2145.1		2869.4	2885.4		2999.5
MPI	DC04844	Main Chamber	11.4		Equidae	1105.5	1182.6	1198.6	1427.5	1550.6		2144.8		2882.9			2999.6
MPI	DC04845	Main Chamber	11.4		Rhinocerotidae	1105.5	1182.6	1198.6	1453.4	1550.8		2144.7		2869.7		2983.9	2999.9
MPI	DC04846	Main Chamber	11.4		Equidae	1105.5	1182.5	1198.8	1427.7	1550.7		2145.1	2820.2	2883.3	2899.3	2983.3	2999.3
MPI	DC04847	Main Chamber	11.4		Bison/Yak	1105.5	1192.7	1208.7	1427.7	1580.9	1648.8	2131.1	2792.5	2853.5	2869.5	3017.4	3033.6
MPI	DC04848	Main Chamber	11.4		Bison/Yak	1105.5	1192.7	1208.7	1427.7	1580.8	1648.8	2131.1		2853.5		3017.3	3033.5
MPI	DC04849	Main Chamber	11.4		Bison/Yak	1105.5	1192.7	1208.7	1427.7	1580.8	1648.9	2131.1	2792.4	2853.5	2869.5	3017.3	3033.4
MPI	DC04850	Main Chamber	11.4		Capra	1105.5	1180.6	1196.6	1427.7	1580.8	1648.8	2131.1	2792.4	2883.3	2899.3		3093.3
MPI	DC04851	Main Chamber	11.4		Capra	1105.5	1180.6	1196.6	1427.7	1580.8	1648.8	2131.2		2883.3	2899.3		3093.3
MPI	DC04852	Main Chamber	11.4		Failed
MPI	DC04853	Main Chamber	11.4		Elephantidae	1105.5			1453.7	1579.7		2114.9		2853.1			3016
MPI	DC04854	Main Chamber	11.4		Equidae	1105.5	1182.7	1198.7	1427.8	1550.8	1649.9	2145.2	2820.5	2883.5	2899.5		2999.7
MPI	DC04855	Main Chamber	11.4		Bison/Yak	1105.5	1193	1209	1427.8			2131.2	2792.5	2853.5	2869.5	3017.6	3033.6
MPI	DC04856	Main Chamber	11.3		Equidae	1105.7	1182.6	1198.7	1427.9	1550.9		2145.3	2820.6	2883.6	2899.6		2999.8
MPI	DC04857	Main Chamber	11.3		Canidae	1105.7		1226.6	1453.9			2131.3		2853.6	2869.3	2983.8	3000.2
MPI	DC04858	Main Chamber	11.3		Bison/Yak	1105.5	1192.8	1208.8	1427.8	1580.9	1648.9	2131.3	2792.7	2853.6	2869.7	3017.3	3033.3
MPI	DC04859	Main Chamber	11.3		Ovis	1105.7	1181	1197	1427.9	1581	1649	2131.4	2792.6	2883.8	2899.8	3017.7	3033.7
MPI	DC04860	Main Chamber	11.3		Bison/Yak	1105.5	1192.8	1208.8	1427.9	1581.3	1649	2131.1	2792.7	2853.7	2869.3	3017.8	3033.9
MPI	DC04861	Main Chamber	11.3		Bison/Yak	1105.7	1192.8	1208.8	1427.9	1581	1649	2131.4		2853.8	2869.3	3017.8	3033.8
MPI	DC04862	Main Chamber	11.3		Bison/Yak	1105.5	1192.6	1208.6	1427.7	1580.7	1648.7	2131	2792.2	2853.3	2869.3	3017.1	3033.3
MPI	DC04863	Main Chamber	11.3		Bison/Yak	1105.5	1192.6	1208.6	1427.6	1580.7	1648.7	2131	2792.1	2853.2	2869.2	3017.1	3033.3
MPI	DC04864	Main Chamber	11.3		Equidae	1105.5	1182.6	1198.6	1427.7	1550.7		2145.1	2820.3	2883.6	2899.6		2999
MPI	DC04865	Main Chamber	11.3		Ovis	1105.5	1180.5	1196.6	1427.6	1580.6	1648.8	2131.1	2792.2	2883.2	2899.2	3017.4	3033.3
MPI	DC04866	Main Chamber	11.3		Bison/Yak	1105.6	1192.6	1208.7	1427.7	1580.8		2131.1	2792.2	2853.4	2869.3	3017.3	3033.4
MPI	DC04867	Main Chamber	11.3		Bird	1105.5			1463.6
MPI	DC04868	Main Chamber	11.3		Bison/Yak	1105.5			1427.7			2131	2792.3	2853.2	2869.3	3017.3	3034.3
MPI	DC04869	Main Chamber	11.3		Capra	1105.5	1180.6	1196.6	1427.7	1580.8	1648.9	2131.1	2792.4	2883.6	2899.6		3093.7
MPI	DC04870	Main Chamber	11.3		Ovis/Capra	1105.5	1180.6	1196.6	1427.7	1580.8	1648.8	2131.2	2792.3	2883.4	2899.4		3094
MPI	DC04871	Main Chamber	11.3		Bison/Yak	1105.6	1192.7	1208.7	1427.7	1580.7	1648.8	2131.2	2792.4	2853.5	2869.4	3017.3	3033.4
MPI	DC04872	Main Chamber	11.3		Ovis	1105.5			1427.7	1580.7	1648.8	2131		2883.3	2899.3	3017.3	3033.4
MPI	DC04873	Main Chamber	11.3		Bison/Yak	1105.5	1192.6	1208.6	1427.7	1580.7	1648.7	2131.1	2792.2	2854	2869.3	3017.1	3034
MPI	DC04874	Main Chamber	11.4		Bison/Yak	1105.5	1192.6	1208.8	1427.6		1648.8	2131.1	2792.2	2853.3	2869.4	3017.4	3033.5
MPI	DC04875	Main Chamber	11.4		Cervidae/Gazella/Saiga	1105.5			1427.6	1550.7	1648.7	2130.9		2883.1	2899		3033.2
MPI	DC04878	Main Chamber	11.4		Ovis	1105.7	1180.7	1196.7	1427.7	1550.8	1648.9	2131.2	2792.4	2884.1	2900.1	3018.1	3034.2
MPI	DC04879	Main Chamber	11.4		Bison/Yak	1105.5	1192.7	1209	1427.8		1648.7	2131.1		2854.1	2870.1		3034.2
MPI	DC04880	Main Chamber	11.4		Bison/Yak	1105.8	1192.8	1209	1428.1	1580.9	1649	2131.4		2853.8		3017.8	3033.8
MPI	DC04881	Main Chamber	11.4		Equidae	1105.8			1428	1549.9		2145.4		2883.8	2899.3		2999.8
MPI	DC04882	Main Chamber	11.4		Rhinocerotidae	1105.5	1183	1199	1453.9	1550.9		2145.4		2869.9	2885.9		2999.9
MPI	DC04883	Main Chamber	11.3		Elephantidae	1105.5			1453.9	1579.8		2115.4		2853.7	2869.7
MPI	DC04884	Main Chamber	11.3		Bison/Yak	1105.5	1192.6	1209.2	1428.3	1581.4		2131.9
MPI	DC04885	Main Chamber	11.3		Capra	1105.8	1180.6	1196.8	1428	1581	1649.1	2131.5	2792.9	2883.8	2899.9		3093.3
MPI	DC04886	Main Chamber	11.3		Ovis	1105.5	1180.6	1196.6	1427.7	1580.7	1648.8	2131.1		2883.4	2899.4	3017.4	3033.3
MPI	DC04887	Main Chamber	11.3		Bison/Yak	1105.5	1192.5	1208.5	1427.5	1580.6	1648.5	2131	2792.2	2853.1	2869.1	3017.5	3033.5
MPI	DC04888	Main Chamber	11.3		Elephantidae	1105.5			1453.6	1579.7		2115.1		2853.2	2869.2	2999.3	3015.3
MPI	DC04889	Main Chamber	11.3		Elephantidae	1105.6			1453.7			2115.1		2853.5	2869.5	2999.5	3015.5
MPI	DC04890	Main Chamber	11.3		Equidae	1105.5	1182.7	1198.7	1427.7	1550.8		2145.2		2883.9	2899.9
MPI	DC04891	Main Chamber	11.3		Bison/Yak	1105.5	1192.8	1208.8	1427.7			2131.1		2854	2870		3034.1
MPI	DC04892	Main Chamber	11.3		Ovis	1105.5	1180.8	1196.8	1427.9	1581	1649.1	2131.4		2883.9	2899.8	3017.8	3033.9
MPI	DC04893	Main Chamber	11.3		Bison/Yak	1105.8	1192.9	1208.9	1428	1580.8	1649.2	2131.5		2854		3017.9	3033.9
MPI	DC04894	Main Chamber	11.3		Ovis	1105.5	1180.6	1196.6	1427.7	1580.7	1648.8	2130.9		2883		3017	3033.2
MPI	DC04895	Main Chamber	11.3		Capra	1105.7	1180.8	1196.8	1428	1581	1649.1	2131.4	2792.5	2883.8	2899.8		3093.9
MPI	DC04896	Main Chamber	11.3		Bison/Yak	1105.8	1193	1209	1428.1	1581.2		2131.4		2854.1			3034.2
MPI	DC04897	Main Chamber	11.3		Failed
MPI	DC04898	Main Chamber	11.3		Capra	1105.9			1428.2	1581.3	1649.2	2131.7	2793	2884.1	2900.1		3094.3
MPI	DC04899	Main Chamber	11.3		Ovis	1105.5			1427.7	1580.6	1648.7	2131.1					3033.3
MPI	DC04900	Main Chamber	11.3		Bison/Yak	1105.9	1193.1	1209.1	1428.2	1581.3	1649.4	2131.7		2854.3	2870.3		3034.4
MPI	DC04901	Main Chamber	11.3		Failed
MPI	DC04902	Main Chamber	11.3		Failed
MPI	DC04903	Main Chamber	11.3		Ovis/Capra	1105.5	1180.6	1196.6	1427.6	1580.6	1648.6	2130.8
MPI	DC04904	Main Chamber	11.3		Failed
MPI	DC04905	Main Chamber	11.3		Failed
MPI	DC04906	Main Chamber	11.3		Ovis/Capra	1105.5	1180.4	1196.4	1427.4	1580.5	1648.5	2130.6
MPI	DC04907	Main Chamber	11.4		Rhinocerotidae	1105.8			1454.1			2145.6		2870			3000
MPI	DC04908	Main Chamber	11.4		Failed
MPI	DC04909	Main Chamber	11.4		Failed
MPI	DC04910	Main Chamber	11.4		Failed
MPI	DC04911	Main Chamber	11.4		Crocuta/Panthera	1105.9	1207.8		1454.2	1567.3		2147.7		2854.2			3000.3
MPI	DC04912	Main Chamber	11.4		Rhinocerotidae	1105.9			1454.3	1551.3		2145.8		2870.2		2984.2	3000.2
MPI	DC04937	Main Chamber	11.4		Crocuta/Panthera/Mustelidae	1105.6			1453.7	1566.7		2147		2853.3	2869.3		2999.3
MPI	DC04938	Main Chamber	11.4		Bison/Yak	1105.6	1192.6	1208.7	1427.7	1580.7		2131.9
MPI	DC04939	Main Chamber	11.4		Failed
MPI	DC04940	Main Chamber	11.4		Cervidae/Gazella/Saiga/Equidae	1105.6			1427.7	1550.8				2883.5
MPI	DC04941	Main Chamber	11.4		Ovis/Capra	1105.6			1427.7	1580.7		2131	2792.2				3034.3
MPI	DC04942	Main Chamber	11.4		Ovis/Capra	1105.6			1427.7	1580.6	1648.7	2130.9		2883.2
MPI	DC04943	Main Chamber	11.4		Failed
MPI	DC04944	Main Chamber	11.4		Failed
MPI	DC04945	Main Chamber	11.4		Bison/Yak	1105.6		1208.7	1427.7	1580.7	1648.8			2853.4			3017.3
MPI	DC04946	Main Chamber	11.4		Rhinocerotidae	1105.6		1198.6	1453.7	1550.7				2869.3
MPI	DC04947	Main Chamber	11.4		Equidae	1105.6	1182.6	1198.6	1427.7	1550.7				2883.3	2899.3
MPI	DC04948	Main Chamber	11.4		Ovis	1105.6	1180.5	1196.5	1427.6	1580.7	1648.7			2883.1			3033.4
MPI	DC04949	Main Chamber	11.4		Bison/Yak	1105.4	1192.5	1208.5	1427.6	1580.6	1648.6	2130.9		2853.1	2869.1	3017	3033
MPI	DC04950	Main Chamber	11.4		Equidae	1105.4			1427.6	1550.6		2144.9		2883.2
MPI	DC04951	Main Chamber	11.4		Equidae	1105.5	1182.6	1198.6	1427.6	1550.8		2145		2883.2			2999.4
MPI	DC04952	Main Chamber	11.4		Rangifer	1105.5	1150.5	1166.5	1427.7	1580.7	1648.8	2131.1		2883.3	2899.3		3093.5
MPI	DC04953	Main Chamber	11.4		Bison/Yak	1105.5	1192.6	1208.6	1427.7	1580.7	1648.8			2853.4
MPI	DC04954	Main Chamber	11.4		Capra	1105.5	1180.6	1196.6	1427.7	1580.7	1648.8	2131.1		2883.5			3093.5
MPI	DC04955	Main Chamber	11.4		Elephantidae	1105.5			1453.7	1579.8		2115		2853.5			3015.4
MPI	DC04956	Main Chamber	11.4		Rhinocerotidae	1105.6	1182.6	1198.6	1453.7	1550.7		2145.1		2869.4			2999.4
MPI	DC04957	Main Chamber	11.4		Failed
MPI	DC04958	Main Chamber	11.4		Crocuta/Panthera/Mustelidae	1105.6			1453.7	1566.7		2147.1		2853.5			2999.6
MPI	DC04959	Main Chamber	11.2		Ovis	1105.3	1180.2	1196.2	1427.3	1580.4	1648.3	2131.4	2792.4	2883.6			3033.4
MPI	DC04960	Main Chamber	11.2		Rhinocerotidae	1105.2	1182.3	1198.3	1453.4	1550.3		2145.7	2792.5	2869.7	2883.7		2999.8
MPI	DC04961	Main Chamber	11.2		Bison/Yak	1105.3	1192.4	1208.4	1427.5	1580.6	1648.5	2131.7	2792.8	2853.9	2869.9	3016.8	3032.9
MPI	DC04962	Main Chamber	11.2		Canidae	1105.3		1226.3	1453.7	1566.6		2131.9	2820.1	2853	2869		2999.1
MPI	DC04963	Main Chamber	11.2		Bison/Yak	1105.5	1192.6	1208.6	1427.6	1580.6	1648.7	2131	2792.2	2853.2	2869.1	3017.1	3033.1
MPI	DC04964	Main Chamber	11.2		Felidae/Ursidae	1105.6			1453.8	1566.8		2163.1
MPI	DC04965	Main Chamber	11.2		Ovis/Capra	1105.7			1427.7	1580.8	1648.9	2131.2	2792.2	2883.4	2899.3
MPI	DC04966	Main Chamber	11.2		Equidae	1105.6			1427.7	1550.8		2145.2	2820.5	2883.5	2899.3		2999.3
MPI	DC04967	Main Chamber	11.2		Ovis	1105.7	1180.8	1196.8	1427.9	1581	1648.9	2131.5		2883.3	2899.3	3017.5	3033.5
MPI	DC04968	Main Chamber	11.2		Bison/Yak	1105.7	1192.8	1208.9	1427.9			2131.4		2883.7		3017.8	3033.8
MPI	DC04970	Main Chamber	11.2		Capra/Rangifer	1105.6			1428			2131.4		2883.7			3093.3
MPI	DC04971	Main Chamber	11.2		Elephantidae	1105.4		1161.2	1453.3	1579.2	1566.2	2115.1	2808.5	2853.5	2869.5	2999.6	3015.6
MPI	DC04972	Main Chamber	11.2		Failed
MPI	DC04973	Main Chamber	11.2		Rhinocerotidae	1105.3	1182.4	1198.4	1453.5	1550.5		2145.8		2869			2999.1
MPI	DC04974	Main Chamber	11.2		Elephantidae	1105.5			1453.6	1579.7		2114.9		2853
MPI	DC04975	Main Chamber	11.2		Crocuta/Panthera/Mustelidae	1105.5		1223.5	1453.7	1566.7		2146.9		2854.2			2999.3
MPI	DC04976	Main Chamber	11.2		Capra	1105.6	1180.6	1196.6	1427.7	1580.8	1648.8	2131.1	2792.4	2883.3	2899.3		3093.5
MPI	DC04977	Main Chamber	11.2		Rhinocerotidae	1105.6			1453.9	1550.9		2145.2		2869.6
MPI	DC04978	Main Chamber	11.2		Ursidae	1105.6			1453.9	1566.9		2163.1		2853.6		2957.6
MPI	DC04979	Main Chamber	11.2		Cervidae/Gazella/Saiga	1105.7	1180.8	1196.8	1427.9	1550.9	1649	2131.3	2792.3	2883.3		3017.6	3033.6
MPI	DC04980	Main Chamber	11.2		Cervidae/Gazella/Saiga	1105.6			1427.7	1550.8	1648.7	2130.9	2792.1	2883.3
MPI	DC04981	Main Chamber	11.2		Rhinocerotidae	1105.8			1454	1551.2		2145.4
MPI	DC04982	Main Chamber	11.2		Crocuta/Panthera	1105.8		1207.9	1454	1566.1		2147.7	2820.8	2853.9
MPI	DC04983	Main Chamber	11.2		Bison/Yak	1105.2		1208.3	1427.3	1580.3	1648.3	2131.5
MPI	DC04984	Main Chamber	11.2		Ovis	1105.3	1180.4	1196.4	1427.4	1580.4	1648.5	2131.6	2792.6	2883.7	2899.6	3017.7	3033.8
MPI	DC04985	Main Chamber	11.2		Failed
MPI	DC04986	Main Chamber	11.2		Rhinocerotidae	1105.5	1182.5	1198.5	1453.6	1550.5		2145		2869.2			2999.1
MPI	DC04987	Main Chamber	11.2		Ovis	1105.5	1180.6	1196.6	1427.6	1580.7	1648.8	2131	2792.9	2883.3	2899.3	3017.3	3033.3
MPI	DC04988	Main Chamber	11.2		Bison/Yak	1105.6	1192.7	1208.7	1427.8	1580.8	1648.9	2131.2	2792.2	2853.4		3017.5	3033.5
MPI	DC05053	Main Chamber	11.4		Bison/Yak	1105.1	1192.2	1208.2	1427.2	1580.2	1648.2	2131.3	2792.2	2853.3	2869.3	3017.3	3033.3
MPI	DC05054	Main Chamber	11.4		Bison/Yak	1105.1	1192.2	1208.2	1427.2	1580.2	1648.2	2131.4	2792.3	2853.4		3017.3	3033.3
MPI	DC05055	Main Chamber	11.4		Bison/Yak	1105.2	1192.3	1208.3	1427.3	1580.2	1648.3	2131.4	2792.4	2853.5	2869.5	3017.3	3033.3
MPI	DC05056	Main Chamber	11.4		Bison/Yak	1105.3	1192.3	1208.3	1427.4	1580.3	1648.8	2131.8
MPI	DC05057	Main Chamber	11.4		Ursidae	1105.3			1454.2	1567.3		2163.7	2820.7	2883.9	2958.3		2999.2
MPI	DC05058	Main Chamber	11.4		Bison/Yak	1105.4	1192.5	1208.5	1427.5	1580.4	1648.6	2131.8	2792.9	2853	2869	3017	3033
MPI	DC05059	Main Chamber	11.4		Bison/Yak	1105.5	1192.6	1208.6	1427.6	1580.6	1648.7	2130.9
MPI	DC05060	Main Chamber	11.4		Rhinocerotidae	1105.4			1453.6			2144.9		2869.2			2999.3
MPI	DC05061	Main Chamber	11.4		Bison/Yak	1105.6			1427.8			2131.1		2853.2	2869.3	3017.2	3033.2
MPI	DC05062	Main Chamber	11.4		Bison/Yak	1105.5	1192.6	1208.6	1427.7	1580.7	1648.8	2131.1		2853.3		3017.3	3033.3
MPI	DC05063	Main Chamber	11.4		Bison/Yak	1105.5	1192.6	1208.7	1427.7	1580.8	1648.8	2131.1		2853.3	2869.2	3017.3	3033.3
MPI	DC05064	Main Chamber	11.4		Failed
MPI	DC05065	Main Chamber	11.4		Failed
MPI	DC05066	Main Chamber	11.4		Equidae	1105.2	1182.1	1198.2	1427.3	1550.2		2145.5		2883.4			2999.6
MPI	DC05067	Main Chamber	11.4		Equidae	1105.3	1182.3	1198.3	1427.3	1550.3		2145.4	2820.5	2883.3			2999.7
MPI	DC05068	Main Chamber	11.4		Bison/Yak	1105.3		1208.4	1427.5		1648.4	2131.6	2792.7	2853.7		3017.7	3033.7
MPI	DC05069	Main Chamber	11.4		Elephantidae	1105.3			1453.5	1579.5		2115.8	2808.9	2853.9			3015.1
MPI	DC05070	Main Chamber	11.4		Bison/Yak	1105.6	1192.7	1208.7	1427.8	1580.8	1648.8	2131.1		2853.3
MPI	DC05071	Main Chamber	11.4		Ovis	1105.5	1180.5	1196.5	1427.6	1580.6	1648.7	2130.9	2792	2883.1	2899.1	3017.1	3033.1
MPI	DC05072	Main Chamber	11.4		Canidae	1105.5			1453.7			2131	2820.2	2853.2			2999.3
MPI	DC05073	Main Chamber	11.4		Capra/Rangifer	1105.5			1427.7		1648.8	2131.1		2883.3	2899.3		3093.5
MPI	DC05074	Main Chamber	11.4		Bison/Yak	1105.6		1208.7	1427.8			2131.1		2853.3		3017.4	3033.4
MPI	DC05075	Main Chamber	11.4		Capra	1105.6	1180.7	1196.7	1427.8	1580.8	1648.9	2131.1		2883.4			3093.5
MPI	DC05076	Main Chamber	11.4		Ovis/Capra	1105.6	1180.7	1196.7	1427.8	1580.9	1649	2131.2		2883.5
MPI	DC05077	Main Chamber	11.4		Bison/Yak	1105.2	1192.2	1208.2	1427.2	1580.2	1648.2	2131.4	2792.3	2853.4		3017.5	3033.5
MPI	DC05078	Main Chamber	11.4		Bison/Yak	1105.2	1192.2	1208.2	1427.3	1580.2	1648.3	2131.4	2792.4	2853.6	2869.6	3017.5	3033.5
MPI	DC05079	Main Chamber	11.4		Ovis	1105.3	1180.3	1196.3	1427.3	1580.4	1648.4	2131.6	2792.7	2883.7	2899.7	3017.7	3033.7
MPI	DC05080	Main Chamber	11.4		Bison/Yak	1105.3	1192.5	1208.5	1427.5	1580.5	1648.5	2131.8	2792.9	2852.9
MPI	DC05081	Main Chamber	11.4		Failed
MPI	DC05082	Main Chamber	11.4		Failed
MPI	DC05083	Main Chamber	11.4		Failed
MPI	DC05105	Main Chamber	11.4		Ovis	1105.5	1180.6	1196.6	1427.6	1580.6	1648.7	2130.9	2792.1	2883.1	2899.1	3017.3	3033.3
MPI	DC05106	Main Chamber	11.4		Bison/Yak	1105.5	1192.6	1208.6	1427.7	1580.8	1648.8	2131		2853.2	2869.2	3017.4	3033.4
MPI	DC05107	Main Chamber	11.4		Bison/Yak	1105.6	1192.7	1208.7	1427.8	1580.8	1648.9	2131.1	2792.3	2853.4	2869.4	3017.4	3033.4
MPI	DC05108	Main Chamber	11.4		Bison/Yak	1105.6	1192.7	1208.7	1427.8		1649	2131.2		2853.5	2869.5	3017.5	3033.5
MPI	DC05109	Main Chamber	11.4		Bison/Yak	1105.7	1192.8	1208.8	1427.8		1648.9	2131.2		2853.6	2869.6	3017.6	3033.7
MPI	DC05110	Main Chamber	11.4		Failed
MPI	DC05111	Main Chamber	11.4		Rhinocerotidae	1105.7			1453.9	1550.1		2145.3		2869.7	2885.7		2999.8
MPI	DC05112	Main Chamber	11.4		Capra	1105.8	1180.8	1196.8	1427.9	1581	1649.1	2131.4		2883.7	2899.7		3093.9
MPI	DC05113	Main Chamber	11.4		Bison/Yak	1105.2	1192.3	1208.3	1427.3	1580.3	1648.4	2131.5	2792.6	2853.6	2869.6	3017.7	3033.7
MPI	DC05114	Main Chamber	11.4		Felidae/Ursidae	1105.5			1453.8	1566.8		2163.1		2854.4
MPI	DC05115	Main Chamber	11.4		Equidae	1105.4	1182.3	1198.3	1427.6	1550.6		2145.8	2820.9	2883	2899		2999.1
MPI	DC05116	Main Chamber	11.4		Ovis/Capra	1105.5	1180.6	1196.6	1427.6	1580.7	1648.7	2130.9		2883.1	2899.1
MPI	DC05117	Main Chamber	11.4		Equidae	1105.5	1182.6	1198.6	1427.7	1550.7		2145
MPI	DC05118	Main Chamber	11.4		Bison/Yak	1105.5	1192.7	1208.7	1427.7	1580.7	1648.8	2131.1	2792.2	2853.4	2869.4	3017.4	3033.4
MPI	DC05119	Main Chamber	11.4		Ovis/Capra	1105.6	1180.7	1196.7	1427.8	1580.8
MPI	DC05120	Main Chamber	11.4		Bison/Yak	1105.7	1192.8	1208.8	1427.8	1581	1649	2131.2	2792.5	2853.6	2869.6	3017.6	3033.6
MPI	DC05121	Main Chamber	11.4		Ovis/Capra	1105.7		1196.8	1427.9	1580.9	1649	2131.3		2883.6	2899.6
MPI	DC05122	Main Chamber	11.4		Bison/Yak	1105.7	1192.9	1208.9	1427.9			2131.4		2853.7	2869.7	3017.7	3033.8
MPI	DC05123	Main Chamber	11.4		Bison/Yak	1105.7	1192.8	1208.8	1428	1581	1649.1	2131.4		2853.7	2869.7	3017.8	3033.8
MPI	DC05124	Main Chamber	11.4		Bison/Yak	1105.7	1192.8	1208.8	1427.9	1581	1649.1	2131.4		2853.7	2869.7	3017.9	3033.9
MPI	DC05125	Main Chamber	11.4		Equidae	1105.2	1182.2	1198.2	1427.3	1550.3		2145.5	2820.6	2883.5	2899.5		2999.6
MPI	DC05126	Main Chamber	11.4		Bison/Yak	1105.3		1208.4	1427.4	1580.5	1648.6	2131.7		2853.8	2869.8	3017.7	3033.7
MPI	DC05127	Main Chamber	11.4		Failed
MPI	DC05128	Main Chamber	11.4		Equidae	1105.5	1182.5	1198.5	1427.5	1550.6		2145		2883.1		2983.1	2999.1
MPI	DC05129	Main Chamber	11.4		Bison/Yak	1105.5	1192.6	1208.6	1427.7			2131		2853.2	2869.2	3017.2	3033.3
MPI	DC05130	Main Chamber	11.4		Bison/Yak	1105.6	1192.7	1208.7	1427.7	1580.8	1648.9	2131.1	2792.1	2853.4	2869.4	3017.4	3033.4
MPI	DC05131	Main Chamber	11.4		Bison/Yak	1105.6	1192.7	1208.7	1427.8		1649	2131.2		2853.6		3017.6	3033.6
MPI	DC05132	Main Chamber	11.4		Equidae	1105.7	1182.7	1198.7	1427.9	1550.9		2145.3	2820.5	2883.6			2999.7
MPI	DC05133	Main Chamber	11.4		Ovis/Capra	1105.7	1180.9	1196.9	1428	1581.1	1649.2	2131.4		2883.7	2899.7		? 3094.9
MPI	DC05134	Main Chamber	11.4		Ovis	1105.8	1180.6	1196.6	1428	1581.1	1649.1	2131.5				3018	3034
MPI	DC05135	Main Chamber	11.4		Cervidae/Gazella/Saiga	1105.8			1428.1	1551	1649.1	2131.5		2883.9	2899.9
MPI	DC05136	Main Chamber	11.4		Bison/Yak	1105.9	1193	1209	1428.1	1581.2	1649.3	2131.5		2854		3018	3034
MPI	DC05137	Main Chamber	11.4		Equidae	1105.3	1182.2	1198.2	1427.4	1550.4		2145.6	2820.7	2883.7	2899.7		2999.7
MPI	DC05138	Main Chamber	11.4		Bison/Yak	1105.3	1192.4	1208.4	1427.5	1580.4	1648.6	2131.7		2853.9	2869.9	3017.8	3033.8
MPI	DC05139	Main Chamber	11.4		Ovis	1105.4	1180.5	1196.5	1427.5	1580.6	1648.6	2131.8		2883		3017	3033
MPI	DC05140	Main Chamber	11.4		Equidae	1105.5	1182.6	1198.6	1427.6	1550.7		2145	2820.1	2883.2	2899.2		2999.2
MPI	DC05141	Main Chamber	11.4		Bison/Yak	1105.6	1192.6	1208.6	1427.7	1580.8	1648.8	2131.1	2792.2	2853.3	2869.3	3017.4	3033.4
MPI	DC05142	Main Chamber	11.4		Rhinocerotidae	1105.6	1182.7	1198.7	1453.8	1550.9		2145.2		2869.5	2885.5	2983.6	2999.5
MPI	DC05143	Main Chamber	11.4		Capra	1105.7	1180.7	1196.7	1427.8	1580.9	1649	2131.3	2792.4	2883.6	2899.6		3093.7
MPI	DC05144	Main Chamber	11.4		Felidae/Ursidae	1105.7			1453.9	1566		2163.3		2853.6	2869.7
MPI	DC05145	Main Chamber	11.4		Elephantidae	1105.7			1454	1550.1		2115.4		2853.7	2869.8		3015.9
MPI	DC05146	Main Chamber	11.4		Bison/Yak	1105.8		1208.9	1428	1581	1649
MPI	DC05147	Main Chamber	11.4		Equidae	1105.8			1428.1	1551.1		2145.6	2820.9	2884			3000
MPI	DC05148	Main Chamber	11.4		Failed
MPI	DC05149	Main Chamber	11.4		Equidae	1105.2	1182.3	1198.3	1427.4	1550.4		2145.5	2820.7	2883.7	2899.7	2983.8	2999.8
MPI	DC05150	Main Chamber	11.4		Equidae	1105.3	1182.4	1198.4	1427.5	1550.5		2145.7	2820.7	2883.8	2899.8		2999.9
MPI	DC05151	Main Chamber	11.4		Bison/Yak	1105.4	1192.5	1208.5	1427.5	1580.5	1648.6	2131.8		2853	2869	3017	3033
MPI	DC05152	Main Chamber	11.4		Ovis	1105.4	1180.5	1196.5	1427.6	1580.6	1648.7	2131.9	2792.1	2883.2	2899.3	3017.2	3033.2
MPI	DC05153	Main Chamber	11.4		Capra	1105.6	1180.6	1196.6	1427.7	1580.8	1648.8	2131.1		2883.8	2899.8		3093.5
MPI	DC05154	Main Chamber	11.4		Rhinocerotidae	1105.6			1453.8	1550.7		2145.2		2869.5	2885.5		2999.4
MPI	DC05155	Main Chamber	11.4		Failed
MPI	DC05156	Main Chamber	11.4		Capra	1105.7	1180.7	1196.7	1427.9	1581	1649	2131.3	2792.5	2883.7	2899.7		3093.9
MPI	DC05157	Main Chamber	11.4		Failed
MPI	DC05158	Main Chamber	11.4		Failed
MPI	DC05159	Main Chamber	11.4		Failed
MPI	DC05160	Main Chamber	11.4		Equidae	1105.9			1428.1	1551.4		2145.6
MPI	DC05161	Main Chamber	11.4		Ovis	1105.3	1180.3	1196.3	1427.4	1580.4	1648.4	2131.6		2883.8	2899.8	3017.8	3033.8
MPI	DC05162	Main Chamber	11.4		Equidae	1105.4	1182.5		1427.5	1550.5		2145.8	2820.9	2883.9	2899.9		3000
MPI	DC05163	Main Chamber	11.4		Ovis/Cervidae/Gazella/Saiga	1105.5			1427.7	1580.9	1648.7	2131		2883.4			3034.5
MPI	DC05164	Main Chamber	11.4		Failed
MPI	DC05165	Main Chamber	11.4		Cervidae/Gazella/Saiga	1105.6	1180.6	1196.6	1427.8	1550.8	1648.9	2131.1	2792.2	2883.4		3017.5	3033.5
MPI	DC05166	Main Chamber	11.4		Ursidae	1105.6			1453.8	1566.8		2163.1	2792.3	2853.4
MPI	DC05167	Main Chamber	11.4		Bison/Yak	1105.7	1192.8	1208.8	1427.9		1649	2131.3		2853.6	2869.6	3017.8	3033.8
MPI	DC05168	Main Chamber	11.4		Failed
MPI	DC05169	Main Chamber	11.4		Equidae	1105.8			1428	1551.1		2145.1	2821.8	2883.8			3000.4
MPI	DC05170	Main Chamber	11.4		Capra	1105.8	1180.9	1196.9	1428	1581.1	1649.2	2131.5		2883.9			3094
MPI	DC05171	Main Chamber	11.4		Bison/Yak	1105.8	1192.9	1208.9	1428.1	1581.2	1649.1	2131.5		2854	2869.9	3018.1	3034.1
MPI	DC05172	Main Chamber	11.4		Equidae	1105.9	1182.9		1428.1	1551.2		2145.6
MPI	DC05173	Main Chamber	11.4		Bison/Yak	1105.3	1192.4	1208.4	1427.4	1580.4	1648.4	2131.6	2792.6	2853.7	2869.7	3017.7	3033.7
MPI	DC05174	Main Chamber	11.4		Bison/Yak	1105.3	1192.4	1208.4	1427.4	1580.5	1648.5	2131.6	2792.2	2853.8	2868.9	3016.8	3032.9
MPI	DC05175	Main Chamber	11.4		Ursidae	1105.5			1453.5	1566.6		2163.8	2792.9	2853	2869	2957.1	2973.1
MPI	DC05176	Main Chamber	11.4		Bison/Yak	1105.5	1192.8	1208.8	1427.7	1580.8	1648.8	2131	2792.9	2853.2	2869.2	3017.2	3033.3
MPI	DC05177	Main Chamber	11.4		Bison/Yak	1105.5		1208.8	1427.7	1580.8	1648.8	2131.2		2853.3		3017.3	3033.3
MPI	DC05178	Main Chamber	11.4		Bison/Yak	1105.6	1192.6	1208.6	1427.8	1580.8	1648.9	2131.2	2792.3	2853.5	2869.5	3017.3	3033.3
MPI	DC05179	Main Chamber	11.4		Equidae	1105.7			1427.9	1550.9		2145.3		2883.6
MPI	DC05180	Main Chamber	11.4		Equidae	1105.7	1182.7	1198.7	1428	1550.9		2145.3	2820.6	2883.8	2899.8	2983.7	2999.7
MPI	DC05181	Main Chamber	11.4		Ovis	1105.8			1427.9	1581.1	1649.2	2131.4		2883.8	2899.8	3017.9	3033.9
MPI	DC05182	Main Chamber	11.4		Rhinocerotidae	1105.8			1454	1551.1		2145.5		2869.9	2885.9	2984	30000
MPI	DC05183	Main Chamber	11.4		Bison/Yak	1105.8	1192.9	1208.9	1428.1	1581.1		2131.6		2853.9	2869.9	3017.9	3033.9
MPI	DC05184	Main Chamber	11.4		Equidae	1105.8	1183	1199	1428.2	1551		2145.6	2820.9	2884	2900	2984.3	3000.3
MPI	DC05185	Main Chamber	11.4		Equidae	1105.4	1182.4	1198.4	1427.4	1550.4		2145.7	2820.8	2883.8	2899.8		2999.9
MPI	DC05186	Main Chamber	11.4		Rhinocerotidae	1105.3	1182.4	1198.4	1453.4	1550.5		2145.8	2792.7	2869.9	2885.9		2999.9
MPI	DC05187	Main Chamber	11.4		Failed
MPI	DC05188	Main Chamber	11.4		Bison/Yak	1105.5	1192.7	1208.7	1427.7	1580.7	1648.6	2131		2853.1		3017.3	3033.3
MPI	DC05189	Main Chamber	11.4		Failed
MPI	DC05190	Main Chamber	11.4		Bison/Yak	1105.6	1192.6	1208.6	1427.8	1580.8	1648.9	2131.2	2792.3	2853.5	2869.5	3017.5	3033.5
MPI	DC05191	Main Chamber	11.4		Failed
MPI	DC05192	Main Chamber	11.4		Bison/Yak	1105.7	1192.8	1208.8	1427.9	1581	1649.1	2131.4		2853.7	2869.7	3017.9	3033.9
MPI	DC05193	Main Chamber	11.4		Ovis	1105.8			1428	1581.8	1649.1	2131.5		2883.9	2899.9	3017.9	3034
MPI	DC05194	Main Chamber	11.4		Elephantidae	1105.8			1454.1			2115.6		2853.9		2999.9	3015.9
MPI	DC05195	Main Chamber	11.4		Crocuta/Panthera/Mustelidae	1105.8			1454	1566.3		2147.6		2853.9
MPI	DC05196	Main Chamber	11.4		Rhinocerotidae	1105.8			1454.2	1551.2		2145.6		2869.9	2886.1
MPI	DC05197	Main Chamber	11.4		Capra	1105.2	1180.3	1196.3	1427.3	1580.3	1648.3	2130.5	2792.6	2883.6	2899.6		3093.7
MPI	DC05198	Main Chamber	11.4		Capra	1105.2	1180.3	1196.3	1427.3	1580.4	1648.4	2130.5	2792.5	2883.6	2899.6		3093.8
MPI	DC05199	Main Chamber	11.4		Rhinocerotidae	1105.3			1453.4	1550.5		2145.7		2869.8	2885.8		2999.9
MPI	DC05200	Main Chamber	11.4		Bison/Yak	1105.4	1192.5	1208.5	1427.6	1580.5	1648.6	2130.8		2853	2869.9	3017	3033
MPI	DC05201	Main Chamber	11.4		Rhinocerotidae	1105.5	1182.5	1198.5	1453.6	1550.6		2145		2869.2	2885.2		2999.4
MPI	DC05202	Main Chamber	11.4		Bison/Yak	1105.5	1192.6	1208.6	1427.7	1580.8	1648.8	2131.1		2853.3		3017.4	3033.4
MPI	DC05203	Main Chamber	11.4		Rhinocerotidae	1105.5			1453.8	1550.9		2145.1		2869.5	2885.5		2999.4
MPI	DC05204	Main Chamber	11.4		Rhinocerotidae	1105.6	1182.8	1198.8	1453.9	1550.8		2145.2		2869.6	2885.6		2999.7
MPI	DC05205	Main Chamber	11.4		Elephantidae	1105.7			1453.9	1579.1		2115.3	2808.6	2853.5	2869.6	2999.7	3015.7
MPI	DC05206	Main Chamber	11.4		Bison/Yak	1105.7	1192.8	1208.9	1427.9	1580.9	1649	2131.4	2792.8	2853.8	2869.9	3017.8	3033.8
MPI	DC05207	Main Chamber	11.4		Ovis	1105.7	1180.8	1196.8	1427.9	1581	1649.1	2131.6	2792.8	2883.8	2899.8	3017.9	3033.9
MPI	DC05208	Main Chamber	11.4		Bison/Yak	1105.9	1192.9	1208.9	1428	1581.1	1649.2	2131.5	2792.8	2854	2870	3018	3034
MPI	DC05209	Main Chamber	11.4		Ovis	1105.2	1180.3	1196.3	1427.3	1580.3	1648.4	2130.6	2792.5	2883.6	2899.6	3017.6	3033.6
MPI	DC05210	Main Chamber	11.4		Elephantidae	1105.3			1453.4	1579.4		2115.7		2853.8	2869.8		3015.9
MPI	DC05211	Main Chamber	11.4		Equidae	1105.4	1182.4	1198.5	1427.5	1550.4		2144.9		2883	2899		2998.9
MPI	DC05212	Main Chamber	11.4		Ovis	1105.5	1180.5	1196.5	1427.6	1580.6	1648.7	2130.8	2792	2883.1	2899.1	3017	3033.1
MPI	DC05213	Main Chamber	11.4		Failed
MPI	DC05214	Main Chamber	11.4		Equidae	1105.5	1182.6	1198.6	1427.7	1550.7		2145	2820.4	2883.4	2889.4	2983.4	2999.4
MPI	DC05215	Main Chamber	11.4		Elephantidae	1105.6			1453.8	1579.8		2115.2	2808.5	2853.5	2869.5		3015.6
MPI	DC05216	Main Chamber	11.4		Bison/Yak	1105.6		1208.8	1427.9			2131.3		2853.5	2869.5	3017.6	3033.8
MPI	DC05217	Main Chamber	11.4		Failed
MPI	DC05218	Main Chamber	11.4		Bison/Yak	1105.7	1192.9	1208.9	1427.9	1580.9	1649	2131.4	2792.8	2853.8	2869.9	3017.8	3033.9
MPI	DC05219	Main Chamber	11.4		Bison/Yak	1105.9	1192.9	1208.9	1428			2131.5	2792.8	2853.9	2869.9	3017.9	3034
MPI	DC05220	Main Chamber	11.4		Ovis	1105.9	1180.9	1196.9	1428	1551.1	1649.2	2131.5		2884	2899.9	3017.9	3034
MPI	DC05221	Main Chamber	11.4		Capra	1105.2	1180.3	1196.3	1427.2	1580.4	1648.4	2131.5	2792.6	2883.7	2899.7		3093.7
MPI	DC05222	Main Chamber	11.4		Bison/Yak	1105.3	1192.4	1208.4	1427.5	1580.8	1648.4	2131.7	2792.7	2853.8	2869.8	3017.7	3033.7
MPI	DC05223	Main Chamber	11.4		Rhinocerotidae	1105.4			1453.5	1550.5		2145.8		2869	2885		2999
MPI	DC05224	Main Chamber	11.4		Ovis	1105.5	1180.5	1196.5	1427.6	1580.6	1648.7	2130.9		2883.1	2899.1	3017.1	3033.1
MPI	DC05225	Main Chamber	11.4		Ovis	1105.5	1180.6	1196.6	1427.7	1580.8	1648.8	2131		2883.2	2899.2	3017.2	3033.2
MPI	DC05226	Main Chamber	11.4		Capra	1105.6	1180.7	1196.7	1427.8	1580.8	1648.9	2131.1	2792.3	2883.4	2899.4		3093.5
MPI	DC05227	Main Chamber	11.4		Bison/Yak	1105.6	1192.7	1208.7	1427.8	1580.9	1648.9	2131.2		2853.6	2869.6	3017.6	3033.6
MPI	DC05228	Main Chamber	11.4		Bison/Yak	1105.7	1192.8	1208.8	1427.9	1581	1649	2131.3	2792.8	2853.7	2869.7	3017.7	3033.8
MPI	DC05229	Main Chamber	11.4		Bison/Yak	1105.7	1192.8	1208.8	1428	1581	1649.1	2131.4	2792.7	2853.7	2869.7	3017.8	3033.8
MPI	DC05230	Main Chamber	11.4		Bison/Yak	1105.8		1208.9	1428		1649.1	2131.4		2853.8		3017.9	3033.9
MPI	DC05231	Main Chamber	11.4		Capra	1105.8	1180.9	1196.9	1428	1581.1	1649.2	2131.5	2792.8	2883.9	2899.9		3094
MPI	DC05232	Main Chamber	11.4		Capra	1105.8			1428.1	1581.2	1649.2	2131.6	2792.9	2884.1			3094.1
MPI	DC05233	Main Chamber	11.4		Crocuta/Panthera	1105.2	1207.3		1453.3	1566.4		2147.5	2792.8	2853.7	2869.7		2999.8
MPI	DC05234	Main Chamber	11.4		Felidae/Ursidae	1105.5			1453.6	1566.6		2162.9		2853.3			2999.5
MPI	DC05235	Main Chamber	11.4		Capra	1105.4	1180.5	1196.5	1427.5	1580.6	1648.4	2131.9	2792.1	2883.1	2899.1		3093.1
MPI	DC05236	Main Chamber	11.4		Bison/Yak	1105.5	1192.6	1208.6	1427.6	1580.7	1648.8	2131	2792.1	2853.2		3017.2	3033.2
MPI	DC05237	Main Chamber	11.4		Bison/Yak	1105.5	1192.6	1208.6	1427.7	1580.8	1648.8	2131.1	2792.4	2853.3	2869.3	3017.3	3033.4
MPI	DC05238	Main Chamber	11.4		Crocuta/Panthea/Mustelidae	1105.6			1453.8			2147.2	2820.4	2853.5			2999.6
MPI	DC05239	Main Chamber	11.4		Failed
MPI	DC05240	Main Chamber	11.4		Capra	1105.7	1180.8	1196.8	1427.9	1581	1649	2131.4		2883.8	2899.8		3093.8
MPI	DC05241	Main Chamber	11.4		Bison/Yak	1105.7	1192.9	1208.9	1428	1581	1649.1	2131.4	2792.7	2853.8	2869.8		3033.9
MPI	DC05242	Main Chamber	11.4		Elephantidae	1105.8			1454	1579.1		2115.5	2808.8	2853.9	2869.9	3000	3016
MPI	DC05243	Main Chamber	11.4		Equidae	1105.8			1428.1	1551.1		2145.6	2821.1	2883.9	2899.9
MPI	DC05244	Main Chamber	11.4		Bison/Yak	1105.8		1209	1428.1	1581.2	1649.2	2131.6	2792.9	2854.1		3017.4	3034.4
MPI	DC05245	Main Chamber	11.4		Rhinocerotidae	1105.3	1182.4	1198.4	1453.4	1550.4		2145.7	2792.7	2869.9	2885.8		2999
MPI	DC05246	Main Chamber	11.4		Failed
MPI	DC05247	Main Chamber	11.4		Equidae	1105.4	1182.4	1198.4	1427.5	1550.6		2144.9
MPI	DC05248	Main Chamber	11.4		Bison/Yak	1105.4	1192.5	1208.5	1427.6	1580.6	1648.8	2130.8	2792.2	2853.1	2869.1	3017.2	3033.2
MPI	DC05249	Main Chamber	11.4		Crocuta/Panthera	1105.5	1207.5		1453.6	1566.6		2147.9		2853.1	2869.1		2999.1
MPI	DC05250	Main Chamber	11.4		Bison/Yak	1105.5		1208.6	1427.6	1580.7	1648.8	2131	2792.1	2853.2	2869.2	3017.2	3033.3
MPI	DC05251	Main Chamber	11.4		Crocuta/Panthera/Mustelidae	1105.6			1453.8	1566.7		2147	2792.4	2853.5	2869.6		2999.5
MPI	DC05252	Main Chamber	11.4		Capra	1105.5	1180.6	1196.6	1427.7	1580.8	1648.9	2131.1	2792.3	2883.4	2899.4		3093.5
MPI	DC05253	Main Chamber	11.4		Bison/Yak	1105.5	1192.7	1208.7	1427.8	1580.8	1648.9	2131.2	2792.4	2853.4	2869.4	3017.4	3033.7
MPI	DC05254	Main Chamber	11.4		Rangifer	1105.6	1150.6	1166.6	1427.8	1580.9	1648.9	2131.3		2883.5	2899.5		2093.6
MPI	DC05255	Main Chamber	11.4		Bison/Yak	1105.6	1192.8	1208.8	1427.9	1581	1649	2131.3		2853.7	2969.7	3017.7	3033.7
MPI	DC05256	Main Chamber	11.4		Bison/Yak	1105.7	1192.8	1208.8	1427.9	1581	1649	2131.3	2792.6	2853.7	2969.7	3017.7	3033.7
MPI	DC05257	Main Chamber	11.4		Capra	1105.7	1180.8	1196.8	1427.9	1581	1649	2131.4	2792.6	2883.7	2899.7		3093.9
MPI	DC05258	Main Chamber	11.4		Capra	1105.7	1180.9	1196.9	1428	1581	1649.1	2131.4	2792.7	2883.9	2899.9		3093.8
MPI	DC05259	Main Chamber	11.4		Rhinocerotidae	1105.8	1182.9	1198.8	1454	1550.1		2145.4		2869.9			3000.1
MPI	DC05260	Main Chamber	11.4		Ovis	1105.8	1180.9	1196.9	1428	1581.1	1649.2	2131.5		2884		3018.1	3034.1
MPI	DC05261	Main Chamber	11.4		Bison/Yak	1105.8	1192.9	1209	1428.1	1581.1	1649.2	2131.5	2792.8	2854	2900	3018	3034.2
MPI	DC05262	Main Chamber	11.4		Equidae	1105.8	1182.9	1198.9	1428.1	1551.1		2145.6					3000.2
MPI	DC05263	Main Chamber	11.4		Ovis/Capra	1105.6	1180.6	1196.6	1427.7	1580.9	1648.9	2131.2	2792.3	2883.5	2899.5	3017.4	3033.6
MPI	DC05264	Main Chamber	11.4		Bison/Yak	1105.9	1193	1209	1428.2	1581.3	1649.3	2131.7		2854.2		3018.3	3034.3
MPI	DC05265	Main Chamber	11.4		Rhinocerotidae	1105.9			1454.2	1551.2		2145.7		2870.2			3000.3
MPI	DC05266	Main Chamber	11.4		Capra	1105.9			1428.2	1581.3	1649.4	2131.7		2884.4	2900.4		3094.7
MPI	DC05267	Main Chamber	11.4		Bison/Yak	1105.9	1193.1	1209.1	1428.2	1581.3	1649.4	2131.7		2854.4	2870.4
MPI	DC05268	Main Chamber	11.4		Rhinocerotidae	1105.9	1183.1	1199.1	1454.2	1551.3		2145.8		2870.3	2886.3		3000.4
MPI	DC05269	Main Chamber	11.4		Cervidae/Gazella/Saiga	1105.2			1427.3	1550.3	1648.4	2130.5		2883.5	2899.5	3017.6	3033.6
MPI	DC05270	Main Chamber	11.4		Rhinocerotidae	1105.2	1182.5	1198.5	1453.3	1550.4		2145.5		2869.9	2885.9		2999
MPI	DC05271	Main Chamber	11.4		Bison/Yak	1105.3	1192.5	1208.5	1427.4	1580.4	1648.4	2131.6	2792.6	2853.1	2869	3017.8	3033.8
MPI	DC05272	Main Chamber	11.4		Bison/Yak	1105.3	1192.4	1208.4	1427.5	1580.5	1648.5	2131.7	2792	2853.1	2869.1	3017.9	3033.9
MPI	DC05273	Main Chamber	11.4		Equidae	1105.4	1182.4	1198.4	1427.5	1550.5		2145.8	2820.9	2883	2899	2983.2	2999.2
MPI	DC05274	Main Chamber	11.4		Bison/Yak	1105.4		1208.6	1427.6	1580.6		2130.9				3017.2	3033.2
MPI	DC05275	Main Chamber	11.4		Rhinocerotidae	1105.4	1182.5	1198.5	1453.6	1550.6		2145		2869			2999.4
MPI	DC05276	Main Chamber	11.4		Bison/Yak	1105.6	1192.6	1208.6	1427.7	1580.7	1648.8	2131.2		2853.5	2869.5	3017.5	3033.5
MPI	DC05277	Main Chamber	11.4		Failed
MPI	DC05278	Main Chamber	11.4		Bison/Yak	1105.6	1192.8	1208.8	1427.7	1580.8	1648.9	2131.1		2853.3		3017.3	3033.3
MPI	DC05279	Main Chamber	11.4		Crocuta/Panthera/Mustelidae	1105.6			1453.8	1566		2147.1	2820.6	2853.7			2999.9
MPI	DC05280	Main Chamber	11.4		Equidae	1105.6	1182.6	1198.6	1427.8	1550.9		2145.3	2820.6	2883.6	2899.6	2983.5	2999.5
MPI	DC05281	Main Chamber	11.4		Bison/Yak	1105.6	1192.7	1208.7	1427.8	1580.9	1648.9	2131.3	2792.5	2853.6	2869.6	3017.7	3033.7
MPI	DC05282	Main Chamber	11.4		Equidae	1105.7	1182.7	1198.8	1427.8	1550.9		2145.3		2883.6	2899.6	2983.9	2999.9
MPI	DC05283	Main Chamber	11.4		Bison/Yak	1105.7	1192.9	1208.9	1427.9	1581		2131.3		2853.6	2869.7	3017.6	3033.6
MPI	DC05284	Main Chamber	11.4		Ovis/Capra	1105.8	1180.9	1196.9	1428.1	1579.9	1649.2	2131.6		2883.8
MPI	DC05285	Main Chamber	11.4		Rhinocerotidae	1105.8	1182.9	1198.9	1454	1551.2		2145.5		2870.1			2999.8
MPI	DC05286	Main Chamber	11.4		Bison/Yak	1105.8	1192.9	1208.9	1428.1	1581.1	1649.1	2131.5		2853.8	2869.9	3017.9	3033.9
MPI	DC05287	Main Chamber	11.4		Failed
MPI	DC05288	Main Chamber	11.4		Failed
MPI	DC05289	Main Chamber	11.4		Equidae	1105.9	1182.9	1198.9	1428.1	1551.1		2145.6		2884	2900
MPI	DC10762	Main Chamber	9Б	E-6 - Г	Bison/Yak	1105.5		1208.7	1427.8	1580.8	1648.9	2131.2		2853.6			3033.7
MPI	DC10767	Main Chamber	9A		Ovis	1105.7			1428	1581.1	1649.1	2131.4		2883.9			3033.9
MPI	DC10768	Main Chamber	9A		Ovis/Capra	1105.6			1427.9	1580.8		2131.4		2883.6
MPI	DC10769	Main Chamber	9A		Failed
MPI	DC10770	Main Chamber	9A		Ovis/Cervidae/Gazella/Saiga	1105.6			1427.8		1648.9	2131.2		2883.6	2899.6		3033.6
MPI	DC10771	Main Chamber	9A		Bison/Yak	1105.6			1427.8	1580.8	1648.9	2131.1		2853.5			3034.5
MPI	DC10772	Main Chamber	11		Ovis	1105.6			1427.7	1580.9	1648.8	2131.2		2883.6			3033.6

## Sheet: South Chamber
Location	DC	Chamber	Layer	Square	Context Information	ZooMS ID	COL1ɑ1 508-519	COL1ɑ2 978 - 990	COL1ɑ2 978 - 990'	COL1ɑ2 484 - 498	COL1ɑ2 502 - 519	COL1ɑ2 292 - 309	COL1ɑ2 793 - 816	COL1ɑ2 454 - 483	COL1ɑ1 586-618	COL1ɑ1 586-618'	COL1ɑ2 757 - 789	COL1ɑ2 757 - 789'
MPI	FNR.DC.10001	South Chamber	12	D	spit 2 quadrant И-5	Elephantidae	1105.6			1453.8	1579.8		2115.1		2853.5
MPI	FNR.DC.10002	South Chamber	12	D	spit 2 quadrant И-5	Ovis	1105.6	1180.7	1196.7	1427.8	1580.8	1648.8	2131.1		2883.5			3033.5
MPI	FNR.DC.10003	South Chamber	12	D	spit 2 quadrant И-5	Ovis	1105.6	1180.6	1196.6	1427.7	1580.7	1648.7	2131		2883.3			3033.4
MPI	FNR.DC.10004	South Chamber	12	D	spit 2 quadrant И-5	Ovis	1105.5		1196.6	1427.7	1580.7	1648.7	2131.1		2883.3			3034.4
MPI	FNR.DC.10005	South Chamber	12	D	spit 2 quadrant И-5	Equidae	1105.5	1182.6	1198.6	1427.8	1550.8		2145.1		2883.6			2999.8
MPI	FNR.DC.10006	South Chamber	12	D	spit 2 quadrant И-5	Failed	1105.5			1453.8	1579.8				2853.5
MPI	FNR.DC.10007	South Chamber	12	D	spit 2 quadrant И-5	Ovis/Capra	1105.6	1180.6	1196.6	1427.8	1580.8	1648.9	2131.1		2883.5	2899.5
MPI	FNR.DC.10008	South Chamber	12	D	spit 2 quadrant И-5	Failed
MPI	FNR.DC.10009	South Chamber	12	D	spit 2 quadrant И-5	Bison/Yak	1105.7	1192.8	1208.8	1427.8	1580.9	1649	2131.3		2853.8
MPI	FNR.DC.10010	South Chamber	12	D	spit 2 quadrant И-5	Failed
MPI	FNR.DC.10011	South Chamber	12	D	spit 2 quadrant И-5	Rhinocerotidae	1105.7		1198.8	1453.9	1551		2145.3		2869.9
MPI	FNR.DC.10012	South Chamber	12	D	spit 2 quadrant И-5	Bison/Yak	1105.7	1192.7	1208.8	1427.8	1580		2131.3		2853.6
MPI	FNR.DC.10013	South Chamber	12	D	spit 2 quadrant И-5	Bison/Yak	1105.7	1192.6	1208.6	1427.8	1580.8	1648.9	2131.3		2853.4			3033.6
MPI	FNR.DC.10014	South Chamber	12	D	spit 2 quadrant И-5	Equidae	1105.5	1182.6	1198.6	1427.8	1550.7		2145.1		2883.4			2999.6
MPI	FNR.DC.10015	South Chamber	12	D	spit 2 quadrant И-5	Bison/Yak	1105.5	1192.6	1208.6	1427.7	1580.7	1648.8	2131.1		2853.3			3033.5
MPI	FNR.DC.10016	South Chamber	12	D	spit 2 quadrant И-5	Ursidae	1105.5		1233.7	1453.7	1566.8		2163.1		2853.6
MPI	FNR.DC.10017	South Chamber	12	D	spit 2 quadrant И-5	Failed
MPI	FNR.DC.10018	South Chamber	12	D	spit 2 quadrant И-5	Failed	1105.6			1427.9	1551
MPI	FNR.DC.10019	South Chamber	12	D	spit 2 quadrant И-5	Crocuta/Panthera	1105.6	1207.7		1453.8	1567		2147.4		2853.8
MPI	FNR.DC.10020	South Chamber	12	D	spit 2 quadrant И-5	Failed	1105.7	1182.7	1198.7	1427.9	1581
MPI	FNR.DC.10021	South Chamber	12	D	spit 2 quadrant И-5	Ovis/Capra	1105.7		1196.7	1427.9	1580.8	1648.9	2131.2
MPI	FNR.DC.10022	South Chamber	12	D	spit 2 quadrant И-5	Failed	1105.7			1428	1580.6
MPI	FNR.DC.10023	South Chamber	12	B	spit 2 quadrant И-5	Equidae	1105.7	1182.8		1427.9	1550.9		2145.4		2884
MPI	FNR.DC.10024	South Chamber	12	B	spit 2 quadrant И-5	Ovis/Capra	1105.7	1180.8	1196.8	1427.8	1580.9	1649	2131.1		2884
MPI	FNR.DC.10025	South Chamber	12	B	spit 2 quadrant И-5	Failed
MPI	FNR.DC.10026	South Chamber	12	B	spit 2 quadrant И-5	Equidae	1105.5	1182.6	1198.6	1427.7	1550.8		2145.1		2883.4	2899.4
MPI	FNR.DC.10027	South Chamber	12	B	spit 2 quadrant И-5	Equidae	1105.6	1182.7	1198.7	1427.8	1550.6		2145.2		2883.2			2999.6
MPI	FNR.DC.10028	South Chamber	12	B	spit 2 quadrant И-5	Bison/Yak	1105.6	1192.6	1208.6	1427.6	1581	1649	2131.2		2853.8			3033.8
MPI	FNR.DC.10029	South Chamber	12	B	spit 2 quadrant И-5	Bison/Yak	1105.6	1192.8	1208.8	1428	1580.6	1649	2131.2		2854	2870		3033.8
MPI	FNR.DC.10030	South Chamber	12	B	spit 2 quadrant И-5	Bison/Yak	1105.7	1192.7	1208.7	1428	1580.7	1649.1	2131.4		2853.3			3033.5
MPI	FNR.DC.10031	South Chamber	12	B	spit 2 quadrant И-5	Equidae	1105.7	1182.7	1198.8	1427.7	1551		2145.4		2883.2
MPI	FNR.DC.10032	South Chamber	12	B	spit 2 quadrant И-5	Failed	1105.7			1427.9
MPI	FNR.DC.10033	South Chamber	12	B	spit 2 quadrant И-5	Failed
MPI	FNR.DC.10034	South Chamber	12	B	spit 2 quadrant И-5	Bison/Yak	1105.7	1192.9	1208.9	1427.9	1580.8	1648.9	2131.4		2853.4
MPI	FNR.DC.10035	South Chamber	12	B	spit 2 quadrant И-5	Bison/Yak	1105.7		1208.8	1428	1581.1		2131.4		2853.7			3034
MPI	FNR.DC.10036	South Chamber	12	B	spit 2 quadrant И-5	Ovis	1105.6	1180.8	1196.8	1427.7	1581.1	1649	2131.3		2883.5	2899.5		3034
MPI	FNR.DC.10037	South Chamber	12	B	spit 2 quadrant И-5	Cervidae/Gazella/Saiga	1105.6	1180.9	1196.9	1427.7	1551		2131.4		2884			3034
MPI	FNR.DC.10038	South Chamber	12	B	spit 2 quadrant И-5	Ovis/Capra	1105.6	1180.9	1196.9	1428	1581.1	1649.1	2131.8		2884
MPI	FNR.DC.10039	South Chamber	12	B	spit 2 quadrant И-5	Failed	1105.6			1427.9
MPI	FNR.DC.10040	South Chamber	12	B	spit 2 quadrant И-5	Ovis/Capra	1105.6	1180.2	1196.8	1428	1581		2131.4
MPI	FNR.DC.10041	South Chamber	12	B	spit 2 quadrant И-5	Failed	1105.6			1428
MPI	FNR.DC.10042	South Chamber	12	B	spit 2 quadrant И-5	Crocuta/Panthera/Mustelidae	1105.7			1454	1567		2147.2		2853.9
MPI	FNR.DC.10043	South Chamber	12	B	spit 2 quadrant И-5	Ovis/Capra	1105.7	1180.7	1196.7	1428	1581	1649.2	2131.7		2884.2
MPI	FNR.DC.10044	South Chamber	12	B	spit 2 quadrant И-5	Elephantidae	1105.7			1454.1	1580.1		2115.4		2853.6
MPI	FNR.DC.10045	South Chamber	12	B	spit 2 quadrant И-5	Failed
MPI	FNR.DC.10046	South Chamber	12	B	spit 2 quadrant И-5	Failed
MPI	FNR.DC.10047	South Chamber	12	B	spit 2 quadrant И-5	Crocuta/Panthera	1105.6	1207.8		1454	1566.7		2147.3		2854
MPI	FNR.DC.10048	South Chamber	12	B	spit 2 quadrant И-5	Bison/Yak	1105.6	1192.7	1208.7	1427.9	1581	1649	2131.2		2854.1			3034.1
MPI	FNR.DC.10049	South Chamber	12	B	spit 2 quadrant И-5	Rhinocerotidae	1105.6		1198.5	1453.9	1551		2145.3		2869.9
MPI	FNR.DC.10050	South Chamber	12	B	spit 2 quadrant И-5	Crocuta/Panthera	1105.6	1207.5		1454	1567		2147.2		2854.1	2869.9		2999.9
MPI	FNR.DC.10051	South Chamber	12	B	spit 2 quadrant И-5	Ovis	1105.6	1180.6	1196.6	1427.6	1581	1649	2131.3		2883			3034
MPI	FNR.DC.10052	South Chamber	12	B	spit 2 quadrant И-5	Failed	1105.6
MPI	FNR.DC.10053	South Chamber	12	B	spit 2 quadrant И-5	Bison/Yak	1105.6	1192.8	1208.8	1428	1581.3	1649.2	2131.4		2854.1
MPI	FNR.DC.10054	South Chamber	12	B	spit 2 quadrant И-5	Bison/Yak	1105.6	1192.8	1208.8	1428	1581.3	1649.2	2131.4		2854.1
MPI	FNR.DC.10055	South Chamber	12	B	spit 2 quadrant И-5	Bison/Yak	1105.7	1192.8	1208.8	1428	1580.8	1649.2	2131.4		2854.1
MPI	FNR.DC.10056	South Chamber	12	B	spit 2 quadrant И-5	Ovis/Capra	1105.7	1181.7	1197.7	1428.1	1581.2	1649	2131.4		2884.2
MPI	FNR.DC.10057	South Chamber	12	B	spit 2 quadrant И-5	Bison/Yak	1105.7	1192.8	1208.8	1428.1	1581.3	1649.3	2131.5		2854.2
MPI	FNR.DC.10058	South Chamber	12	B	spit 2 quadrant И-5	Bison/Yak	1105.7	1192.7	1208.7	1428.7	1581.2	1649.3	2131.5		2854.3	2870.6
MPI	FNR.DC.10059	South Chamber	12	B	spit 2 quadrant И-5	Ovis/Capra	1105.7	1180.7	1196.9	1428.1	1581.2	1649.9	2131.4		2884.7
MPI	FNR.DC.10060	South Chamber	12	B	spit 2 quadrant И-5	Failed
MPI	FNR.DC.10061	South Chamber	12	B	spit 2 quadrant И-5	Bison/Yak	1105.7	1192.8	1208.8	1427.7	1581	1648.7	2131.2		2853.1
MPI	FNR.DC.10062	South Chamber	12	B	spit 2 quadrant И-5	Failed	1105.6			1427.8	1581
MPI	FNR.DC.10063	South Chamber	12	B	spit 2 quadrant И-5	Failed	1105.6			1427.9
MPI	FNR.DC.10064	South Chamber	12	B	spit 2 quadrant И-5	Bison/Yak	1105.6	1192.8	1208.8	1428	1581.3	1649.2	2131.4		2854.1
MPI	FNR.DC.10065	South Chamber	12	B	spit 2 quadrant И-5	Capra	1105.6	1181	1197	1428	1581.1	1649	2131.4		2884.4			3093.9
MPI	FNR.DC.10066	South Chamber	12	B	spit 2 quadrant И-5	Ovis/Capra	1105.7	1180.9	1196.9	1428.1	1580.8	1648.9	2131.3
MPI	FNR.DC.10067	South Chamber	12	B	spit 2 quadrant И-5	Elephantidae	1105.7			1454	1580.8		2115.5		2854.3
MPI	FNR.DC.10068	South Chamber	12	B	spit 2 quadrant И-5	Failed	1105.7			1428.1
MPI	FNR.DC.10069	South Chamber	12	B	spit 2 quadrant И-5	Bison/Yak	1105.7	1192.9	1209	1428.2	1581.2	1649.3	2131.7		2854
MPI	FNR.DC.10070	South Chamber	12	B	spit 2 quadrant И-5	Ovis/Capra	1105.7	1180.8	1196.7	1428.2	1581.3	1649	21317
MPI	FNR.DC.10071	South Chamber	12	B	spit 2 quadrant И-5	Bison/Yak	1105.7	1192.8	1208.8	1428.1	1581.2	1649.3	2131.4		2854
MPI	FNR.DC.10072	South Chamber	12	B	spit 2 quadrant И-5	Bison/Yak	1105.7	1192.8	1208.8	1427.7	1580.7	1649.1	2131.8
MPI	FNR.DC.10073	South Chamber	12	B	spit 2 quadrant И-5	Failed
MPI	FNR.DC.10074	South Chamber	12	B	spit 2 quadrant И-5	Ovis	1105.6	1180.8	1196.8	1427.9	1581	1649.1	2131.4		2883.8	2899.8	3017.8	3033.8
MPI	FNR.DC.10075	South Chamber	12	B	spit 2 quadrant И-5	Bison/Yak	1105.6	1192.8	1208.8	1427.9	1581	1649.1	2131.4		2854	2870		3033.9
MPI	FNR.DC.10076	South Chamber	12	B	spit 2 quadrant И-5	Ovis	1105.7		1196.8	1428	1581.1	1649.1	2131.5		2883.8			3034
MPI	FNR.DC.10077	South Chamber	12	B	spit 2 quadrant И-5	Capra	1105.7	1180.9	1196.9	1428	1581.1	1649.2	2131.5		2883.8	2899.8		3093.9
MPI	FNR.DC.10078	South Chamber	12	B	spit 2 quadrant И-5	Equidae	1105.7	1182.8	1198.8	1428.1	1551.1		2145.1		2883.9	2899.9
MPI	FNR.DC.10079	South Chamber	12	B	spit 2 quadrant И-5	Unknown	1105.7	1150.8	1166.8	1428	1551	1649.2	2131.4		2883.9	2899.9		3033.7
MPI	FNR.DC.10080	South Chamber	12	B	spit 2 quadrant И-5	Ursidae	1105.7		1233.8	1454	1567.1		2163.4		2854	2870	2958
MPI	FNR.DC.10081	South Chamber	12	B	spit 2 quadrant И-5	Bison/Yak	1105.7	1192.9	1208.9	1428	1581	1649.1	2131.4		2853.9			3033.9
MPI	FNR.DC.10082	South Chamber	12	B	spit 2 quadrant И-5	Cervidae/Gazella/Saiga	1105.7	1180.8	1196.8	1427.9	1550.9	1649	2131.4		2883.7			3033.9
MPI	FNR.DC.10083	South Chamber	12	B	spit 2 quadrant И-5	Bison/Yak	1105.6	1192.8	1208.8	1427.9	1580.9	1649	2131.3		2853.7	2869.7		3033.8
MPI	FNR.DC.10084	South Chamber	12	B	spit 2 quadrant И-5	Bison/Yak	1105.6	1192.7	1208.7	1427.8	1581	1648.9	2131.3		2853.6	2869.6		3033.8
MPI	FNR.DC.10085	South Chamber	12	B	spit 2 quadrant И-5	Ovis/Capra	1105.6	1180.8	1196.8	1427.9	1581	1649.1	2131.4		2883.8
MPI	FNR.DC.10086	South Chamber	12	B	spit 2 quadrant И-5	Bison/Yak	1105.6	1192.8	1208.8	1427.9	1580.9	1649	2131.4		2853.9			3034
MPI	FNR.DC.10087	South Chamber	12	B	spit 2 quadrant И-5	Equidae	1105.6	1182.8	1198.8	1427.9	1551.1		2145.4	2821.7	2883.9			2999.9
MPI	FNR.DC.10088	South Chamber	12	B	spit 2 quadrant И-5	Bison/Yak	1105.7	1192.9		1428	1581.1	1649.2	2131.5		2854			3034.4
MPI	FNR.DC.10089	South Chamber	12	B	spit 2 quadrant И-5	Bison/Yak	1105.7	1192.9		1428	1581.1	1649.2	2131.5		2854	2870		3034.4
MPI	FNR.DC.10090	South Chamber	12	B	spit 2 quadrant И-5	Equidae	1105.7	1182.8	1198.8	1428	1551.1		2145.5		2883.8	2899.8		2999.9
MPI	FNR.DC.10091	South Chamber	12	B	spit 2 quadrant И-5	Ovis	1105.7	1180.8	1196.8	1428	1581.1	1649	2131.4		2883.9	2899.9	3017.8	3033.9
MPI	FNR.DC.10092	South Chamber	12	B	spit 2 quadrant И-5	Capra	1105.7	1180.8	1196.8	1428	1581	1649.1	2131.4		2883.9	2899.9		3093.9
MPI	FNR.DC.10093	South Chamber	12	B	spit 2 quadrant И-5	Bison/Yak	1105.7	1192.9	1208.9	1428	1581	1649.1	2131.4		2853.7	2869.7		3033.9
MPI	FNR.DC.10094	South Chamber	12	B	spit 2 quadrant И-5	Bison/Yak	1105.6	1192.8	1208.8	1427.9	1580.9	1649	2131.3		2853.9	2869.9		3033.8
MPI	FNR.DC.10095	South Chamber	12	B	spit 2 quadrant И-5	Ovis	1105.6			1427.9	1580.9	1648.9	2131.3		2883.7			3033.7
MPI	FNR.DC.10096	South Chamber	12	B	spit 2 quadrant И-5	Cervidae/Gazella/Saiga	1105.6	1181.6	1197.7	1427.8	1550.9	1649	2131.3		2883.7	2899.7		3033.7
MPI	FNR.DC.10097	South Chamber	12	B	spit 2 quadrant И-5	Rhinocerotidae	1105.6			1453.9	1550.9		2145.3		2869.7
MPI	FNR.DC.10098	South Chamber	12	D	spit 4 quadrant И-5	Bison/Yak	1105.6		1208.8	1427.8	1581	1649.1	2131.4		2853.7	2869.7		3033.8
MPI	FNR.DC.10099	South Chamber	12	D	spit 4 quadrant И-5	Equidae	1105.6	1182.9	1198.8	1428	1551.1		2145.5		2883.9	2899.9		2999.9
MPI	FNR.DC.10100	South Chamber	12	D	spit 4 quadrant И-5	Cervidae/Gazella/Saiga	1105.7	1180.8	1196.8	1428	1551	1649.1	2131.5		2883.9	2899.9
MPI	FNR.DC.10101	South Chamber	12	D	spit 4 quadrant И-5	Rhinocerotidae	1105.8	1182.8	1198.8	1454	1551.1		2145.5		2869.8	2885.9		2999.9
MPI	FNR.DC.10102	South Chamber	12	D	spit 4 quadrant И-5	Bison/Yak	1105.8	1192.8	1208.9	1428.1	1581.1	1649.2	2131.5		2853.9	2869.9
MPI	FNR.DC.10103	South Chamber	12	D	spit 4 quadrant И-5	Cervidae/Gazella/Saiga	1105.8	1180.9	1196.9	1428.2	1551.1	1649.2	2131.6		2884
MPI	FNR.DC.10104	South Chamber	12	D	spit 4 quadrant И-5	Bison/Yak	1105.7	1193.8	1209.8	1428	1581	1649.2	2131.5		2853.8	2869.8		3034
MPI	FNR.DC.10105	South Chamber	12	D	spit 4 quadrant И-5	Equidae	1105.7	1182.7	1198.7	1428	1551		2145.4		2883.8	2899.8		2999
MPI	FNR.DC.10106	South Chamber	12	D	spit 4 quadrant И-5	Rhinocerotidae	1105.7			1453.9	1551		2145		2869.7	2885.7		2999.8
MPI	FNR.DC.10107	South Chamber	12	D	spit 4 quadrant И-5	Bison/Yak	1105.6	1192.7	1208.7	1427.8	1580.8	1649	2131.2		2853.6			3033.7
MPI	FNR.DC.10108	South Chamber	12	D	spit 4 quadrant И-5	Rhinocerotidae	1105.6		1198.8	1454	1550.9		2145.3		2869.7			3000.8
MPI	FNR.DC.10109	South Chamber	12	D	spit 4 quadrant И-5	Bison/Yak	1105.6	1192.8	1208.8	1427.9	1581	1649.1	2131.4		2853.8	2869.8		3033.9
MPI	FNR.DC.10110	South Chamber	12	D	spit 4 quadrant И-5	Equidae	1105.6	1182.9	1198.8	1428.1	1551		2145.5		2884.1			2999.9
MPI	FNR.DC.10111	South Chamber	12	D	spit 4 quadrant И-5	Bison/Yak	1105.8	1192.9	1208.9	1427.9	1581.2	1649.2	2131.4		2854	2870		3034.1
MPI	FNR.DC.10112	South Chamber	12	D	spit 4 quadrant И-5	Failed	1105.8			1428	1551.3
MPI	FNR.DC.10113	South Chamber	12	D	spit 4 quadrant И-5	Failed	1105.8			1428.1	1581.1
MPI	FNR.DC.10114	South Chamber	12	D	spit 4 quadrant И-5	Equidae	1105.8	1182.8	1198.8	1428.1	1551.1		2145.5		2883.9			3000.2
MPI	FNR.DC.10115	South Chamber	12	D	spit 4 quadrant И-5	Canidae	1105.8		1226.9	1454.1	1567.1		2131.5		2853.9
MPI	FNR.DC.10116	South Chamber	12	B	spit 4 quadrant 3-5	Bison/Yak	1105.7	1192.9	1208.8	1428	1581.1	1649	2131.5		2853.8	2869.9
MPI	FNR.DC.10117	South Chamber	12	B	spit 4 quadrant 3-5	Cervidae/Gazella/Saiga	1105.7	1180.7	1196.7	1428	1551	1649.1	2131.5		2883.9	2899.9
MPI	FNR.DC.10118	South Chamber	12	B	spit 4 quadrant 3-5	Bison/Yak	1105.7	1192.8	1208.8	1427.9	1581		2131.4		2853.6
MPI	FNR.DC.10119	South Chamber	12	B	spit 4 quadrant 3-5	Failed
MPI	FNR.DC.10120	South Chamber	12	B	spit 4 quadrant 3-5	Failed
MPI	FNR.DC.10121	South Chamber	12	B	spit 4 quadrant 3-5	Failed
MPI	FNR.DC.10122	South Chamber	12	B	spit 4 quadrant 3-5	Failed
MPI	FNR.DC.10123	South Chamber	12	B	spit 4 quadrant 3-5	Failed
MPI	FNR.DC.10124	South Chamber	12	B	spit 4 quadrant 3-5	Failed
MPI	FNR.DC.10125	South Chamber	12	B	spit 4 quadrant 3-5	Failed
MPI	FNR.DC.10126	South Chamber	12	B	spit 4 quadrant 3-5	Failed
MPI	FNR.DC.10127	South Chamber	12	B	spit 4 quadrant 3-5	Failed
MPI	FNR.DC.10128	South Chamber	12	B	spit 4 quadrant 3-5	Failed
MPI	FNR.DC.10129	South Chamber	12	B	spit 4 quadrant 3-5	Failed
MPI	FNR.DC.10130	South Chamber	12	B	spit 4 quadrant 3-5	Failed
MPI	FNR.DC.10131	South Chamber	12	B	spit 4 quadrant 3-5	Crocuta/Panthera	1105.7	1207.8		1454	1567		2147.5		2853.8	2869.8		2999.9
MPI	FNR.DC.10132	South Chamber	12	B	spit 4 quadrant 3-5	Failed
MPI	FNR.DC.10133	South Chamber	12	B	spit 4 quadrant 3-5	Ovis	1105.8	1180.8	1196.8	1428	1581.1	1649.1	2131.6		2883.9	2899.9		3033.9
MPI	FNR.DC.10134	South Chamber	12	B	spit 4 quadrant 3-5	Capra	1105.8	1180.9	1196.9	1428.1	1581.1	1649.2	2131.6		2884.1			3094.2
MPI	FNR.DC.10135	South Chamber	12	B	spit 4 quadrant 3-5	Bison/Yak	1105.8	1193	1209	1428.1	1581.1	1649.3	2131.7		2854	2870
MPI	FNR.DC.10136	South Chamber	12	B	spit 4 quadrant 3-5	Failed
MPI	FNR.DC.10137	South Chamber	12	B	spit 4 quadrant 3-5	Rhinocerotidae	1105.8			1454	1551.2		2145.7		2870			3000
MPI	FNR.DC.10138	South Chamber	12	B	spit 4 quadrant 3-5	Rhinocerotidae	1105.9			1454	1551.2		2145.7		2870.1
MPI	FNR.DC.10139	South Chamber	12	B	spit 4 quadrant 3-5	Bison/Yak	1105.8	1192.9	1208.9	1428.1	1581.1	1649.2	2131.6		2854.1	2870.1
MPI	FNR.DC.10140	South Chamber	12	B	spit 4 quadrant 3-5	Failed	1105.8			1428.3			2131.8
MPI	FNR.DC.10141	South Chamber	12	B	spit 4 quadrant 3-5	Bison/Yak	1105.8	1192.9	1208.9	1428	1581.1	1649.1	2131.5		2853.9	2869.9		3034.2
MPI	FNR.DC.10142	South Chamber	12	B	spit 4 quadrant 3-5	Bison/Yak	1105.8	1192.8	1208.8	1428.1	1581.1		2131.5		2853.7
MPI	FNR.DC.10143	South Chamber	12	B	spit 4 quadrant 3-5	Bison/Yak	1105.8	1192.8	1208.8	1428	1581	1649.1	2131.5		2853.8	2869.8		3033.9
MPI	FNR.DC.10144	South Chamber	12	B	spit 4 quadrant 3-5	Bison/Yak	1105.8	1192.8	1208.8	1428	1581.2	1649.1	2131.5		2853.9	2869.9		3034.1
MPI	FNR.DC.10145	South Chamber	12	B	spit 4 quadrant 3-5	Ovis	1105.8	1181.9	1197.9	1428	1581.1	1649.2	2131.5		2884	2900		3034.2
MPI	FNR.DC.10146	South Chamber	12	B	spit 4 quadrant 3-5	Ovis/Capra	1105.8		1196.9	1428.1	1581.1	1649.2	2131.7		2883	2899
MPI	FNR.DC.10147	South Chamber	12	B	spit 4 quadrant 3-5	Bison/Yak	1105.9	1192.9	1208.9	1428.1	1581.2	1649.2	2131.7		2854.1
MPI	FNR.DC.10148	South Chamber	12	B	spit 4 quadrant 3-5	Equidae	1105.9	1183	1199	1428.1	1551.2		2145.8		2884.1	2900.3		3000.3
MPI	FNR.DC.10149	South Chamber	12	B	spit 4 quadrant 3-5	Rhinocerotidae	1105.9	1182.9	1198.9	1454.1	1551.2		2145.7		2870.2			3000.3
MPI	FNR.DC.10150	South Chamber	12	B	spit 4 quadrant 3-5	Equidae	1105.9	1182.9	1198.9	1428.2	1551.2		2145.7		2884.3
MPI	FNR.DC.10151	South Chamber	12	B	spit 4 quadrant 3-5	Rhinocerotidae	1105.8	1182.9	1198.9	1454.1	1551.2		2145.7		2870.1	2885.1
MPI	FNR.DC.10152	South Chamber	12	B	spit 4 quadrant 3-5	Failed
MPI	FNR.DC.10153	South Chamber	12	B	spit 4 quadrant 3-5	Capra	1105.8	1181	1196.9	1428.1	1581.1	1649.2	2131.5		2884			3093.5
MPI	FNR.DC.10154	South Chamber	12	B	spit 4 quadrant 3-5	Capra	1105.8	1180.8	1196.9	1427.9	1581	1649.1	2131.5		2883.9	2899.9		3094
MPI	FNR.DC.10155	South Chamber	12	B	spit 4 quadrant 3-5	Bison/Yak	1105.8		1208.8	1428	1581	1649.1	2131.5		2853.8
MPI	FNR.DC.10156	South Chamber	12	B	spit 4 quadrant 3-5	Bison/Yak	1105.8		1208.9	1428.1	1581.2	1649.2	2131.5		2854	2870		3034.2
MPI	FNR.DC.10157	South Chamber	12	B	spit 4 quadrant 3-5	Ovis/Capra	1105.8	1180.9	1196.9	1428	1581.1	1649.2	2131.5		2884	2900
MPI	FNR.DC.10158	South Chamber	12	B	spit 4 quadrant 3-5	Rhinocerotidae	1105.9	1182.9	1198.9	1454.1	1551.2		2145.7	2793.9	2870.1			3000.1
MPI	FNR.DC.10159	South Chamber	12	B	spit 4 quadrant 3-5	Bison/Yak	1105.9		1209.1	1428.3	1581.4		2131.7		2854.2
MPI	FNR.DC.10160	South Chamber	12	B	spit 4 quadrant 3-5	Bison/Yak	1105.9	1192.9	1208.9	1428.1	1581.2	1649.2	2131.7		2854.1	2870.1		3034.2
MPI	FNR.DC.10161	South Chamber	12	B	spit 4 quadrant 3-5	Rhinocerotidae	1105.9	1182.9	1198.9	1454.2	1551.2		2145.6		2870.3			3000.3
MPI	FNR.DC.10162	South Chamber	12	B	spit 4 quadrant 3-5	Elephantidae	1105.9			1454.1	1580.2		2115.7		2854.1			3016.4
MPI	FNR.DC.10163	South Chamber	12	B	spit 4 quadrant 3-5	Equidae	1105.8	1183	1198.9	1428.1	1551.1		2145.6		2884	2900
MPI	FNR.DC.10164	South Chamber	12	B	spit 4 quadrant 3-5	Elephantidae	1105.8			1454.1	1580.2		2115.6		2854	2870		3016.2
MPI	FNR.DC.10165	South Chamber	12	B	spit 4 quadrant 3-5	Elephantidae	1105.6			1453.8	1580.9		2115.3		2853.6			3015.7
MPI	FNR.DC.10166	South Chamber	12	B	spit 4 quadrant 3-5	Bison/Yak	1105.6		1208.7	1427.8	1580.8	1649	2131.3	2792.6	2853.6	2869.6		3033.8
MPI	FNR.DC.10167	South Chamber	12	B	spit 4 quadrant 3-5	Rhinocerotidae	1105.7			1453.9	1550.9		2145.4		2869.7
MPI	FNR.DC.10168	South Chamber	12	B	spit 4 quadrant 3-5	Bison/Yak	1105.7	1192.8	1208.8	1428	1581	1649.1	2131.5		2853.8	2869.8		3034
MPI	FNR.DC.10169	South Chamber	12	B	spit 4 quadrant 3-5	Rhinocerotidae	1105.7	1182.8	1198.8	1453.9	1551		2145.4	2792.8	2869.8	2885.8		2999.9
MPI	FNR.DC.10170	South Chamber	12	B	spit 4 quadrant 3-5	Rhinocerotidae	1105.7	1182.8	1198.8	1454	1551		2145.5		2869.9			3000.2
MPI	FNR.DC.10171	South Chamber	12	B	spit 4 quadrant 3-5	Bison/Yak	1105.7		1208.9	1428	1581	1649.1	2131.6		2853.8	2869.8		3033.9
MPI	FNR.DC.10172	South Chamber	12	B	spit 4 quadrant 3-5	Bison/Yak	1105.7	1192.8	1208.8	1428	1581.1	1649.1	2131.5		2853.8	2869.8		3034
MPI	FNR.DC.10173	South Chamber	12	B	spit 4 quadrant 3-5	Bison/Yak	1105.7	1192.8	1208.8	1428	1581.1		2131.5		2853.8
MPI	FNR.DC.10174	South Chamber	12	B	spit 4 quadrant 3-5	Bison/Yak	1105.7	1192.8	1208.8	1428	1581.1	1649.1	2131.4		2853.9	2869.9
MPI	FNR.DC.10175	South Chamber	12	B	spit 4 quadrant 3-5	Bison/Yak	1105.7		1208.8	1427.9	1581.1	1649.1	2131.4		2853.9	2869.9		3033.9
MPI	FNR.DC.10176	South Chamber	12	B	spit 4 quadrant 3-5	Failed
MPI	FNR.DC.10177	South Chamber	12	B	spit 4 quadrant 3-5	Rhinocerotidae	1105.6		1198.7	1453.9	1550.8		2145.2		2869.6			2999.7
MPI	FNR.DC.10178	South Chamber	12	B	spit 4 quadrant 3-5	Elephantidae	1105.7			1453.9	1580.9		2115.4		2853.7			3015.8
MPI	FNR.DC.10179	South Chamber	12	B	spit 4 quadrant 3-5	Cervidae/Gazella/Saiga	1105.7			1428	1551	1649.1	2131.4		2883.9	2899.9		3033.9
MPI	FNR.DC.10180	South Chamber	12	B	spit 4 quadrant 3-5	Ovis	1105.7			1428	1581	1649.1	2131.5		2883.9	2899.9		3034
MPI	FNR.DC.10181	South Chamber	12	B	spit 4 quadrant 3-5	Rhinocerotidae	1105.7			1453.9	1551		2145.5	2792.9	2869.9			2999.9
MPI	FNR.DC.10182	South Chamber	12	B	spit 4 quadrant 3-5	Bison/Yak	1105.7	1192.9	1208.9	1427.9	1581.1	1649.1	2131.4		2853.9	2869.9	3017.9	3034
MPI	FNR.DC.10183	South Chamber	12	B	spit 4 quadrant 3-5	Crocuta/Panthera/Mustelidae	1105.7			1454	1567.1		2147.4		2853.9			3000.1
MPI	FNR.DC.10184	South Chamber	12	B	spit 4 quadrant 3-5	Canidae	1105.7		1226.9	1454	1567		2131.4		2853.8	2869.8		3000
MPI	FNR.DC.10185	South Chamber	12	B	spit 4 quadrant 3-5	Failed
MPI	FNR.DC.10186	South Chamber	12	B	spit 4 quadrant 3-5	Failed
MPI	FNR.DC.10187	South Chamber	12	B	spit 4 quadrant 3-5	Ovis	1105.7	1180.8	1196.8	1427.9	1581	1649	2131.4		2883.8	2899.8		3033.8
MPI	FNR.DC.10188	South Chamber	12	B	spit 4 quadrant 3-5	Failed
MPI	FNR.DC.10189	South Chamber	12	B	spit 4 quadrant 3-5	Bison/Yak	1105.6		1208.7	1427.8	1580.9	1648.9	2131.2		2853.5		3017.7	3033.7
MPI	FNR.DC.10190	South Chamber	12	B	spit 4 quadrant 3-5	Equidae	1105.6			1427.9	1550.9		2145.3		2883.7
MPI	FNR.DC.10191	South Chamber	12	B	spit 4 quadrant 3-5	Ovis/Capra	1105.7		1196.8	1428	1581		2131.4		2883.8
MPI	FNR.DC.10192	South Chamber	12	B	spit 4 quadrant 3-5	Failed	1105.7
MPI	FNR.DC.10193	South Chamber	12	B	spit 4 quadrant 3-5	Bison/Yak	1105.7	1192.8	1208.8	1428	1581.1	1649.1	2131.5		2853.9	2869.9		3034.1
MPI	FNR.DC.10194	South Chamber	12	B	spit 4 quadrant 3-5	Rhinocerotidae	1105.8			1454.1	1551.1		2145.5		2869.9
MPI	FNR.DC.10195	South Chamber	12	B	spit 4 quadrant 3-5	Bison/Yak	1105.8	1192.9	1208.9	1428	1581.2	1649	2131.1		2853.9	2869.9
MPI	FNR.DC.10196	South Chamber	12	B	spit 4 quadrant 3-5	Failed
MPI	FNR.DC.10197	South Chamber	12	B	spit 4 quadrant 3-5	Cervidae/Gazella/Saiga	1105.7		1196.6	1427.9	1551.1	1649.1	2131.5		2883.9	2899.9		3033.9
MPI	FNR.DC.10198	South Chamber	12	B	spit 4 quadrant 3-5	Bison/Yak	1105.8	1192.8	1208.8	1428.1	1581	1649.2	2131.5		2853.8			3033.9
MPI	FNR.DC.10199	South Chamber	12	B	spit 4 quadrant 3-5	Equidae	1105.6	1182.6	1198.6	1427.7	1550.8		2145.2	2820.4	2883.5	2899.5		2999.7
MPI	FNR.DC.10200	South Chamber	12	B	spit 4 quadrant 3-5	Equidae	1105.6			1427.8	1550.9		2145.3		2883.6	2899.6		3000.7
MPI	FNR.DC.10201	South Chamber	12	B	spit 4 quadrant 3-5	Bison/Yak	1105.7	1192.8	1208.8	1427.9	1581	1649	2131.3		2853.8	2869.8		3033.8
MPI	FNR.DC.10202	South Chamber	12	B	spit 4 quadrant 3-5	Bison/Yak	1105.7	1192.8	1208.8	1427.9	1581	1649	2131.3		2853.8	2869.8		3033.8
MPI	FNR.DC.10203	South Chamber	12	B	spit 4 quadrant 3-5	Bison/Yak	1105.7	1192.8	1208.8	1427.9	1581	1649	2131.3		2853.8	2869.8		3033.8
MPI	FNR.DC.10204	South Chamber	12	B	spit 4 quadrant 3-5	Bison/Yak	1105.7	1192.8	1208.8	1428	1581.1	1649.1	2131.5		2853.9
MPI	FNR.DC.10205	South Chamber	12	B	spit 4 quadrant 3-5	Equidae	1105.8	1182.8		1428	1551.1		2145.5		2884			3000.1
MPI	FNR.DC.10206	South Chamber	12	B	spit 4 quadrant 3-5	Failed
MPI	FNR.DC.10759	South Chamber	11	D-3 - Б	quadrant: 3	Cervidae/Gazella/Saiga	1105.7	1180.8		1427.8	1550.8	1648.9	2131.3		2883.8			3033.9
MPI	FNR.DC.10760	South Chamber	11	3-6 - A	quadrant: 2	Failed
MPI	FNR.DC.10761	South Chamber	11	D-3 - Б	quadrant: 3	Bison/Yak	1105.6	1192.7	1208.7	1427.7	1580.7	1648.8	2131.1		2853.6			3033.6
MPI	FNR.DC.10763	South Chamber	11	И-3 - A	quadrant: 2	Failed
MPI	FNR.DC.10764	South Chamber	21		PИ	Bison/Yak	1105.6		1208.7	1427.8		1649	2131.3		2853.8			3033.8
MPI	FNR.DC.10765	South Chamber	21		PИ	Failed
MPI	FNR.DC.10766	South Chamber	21		PИ	Cervidae/Gazella/Saiga	1105.6			1427.9	1551.1		2131.5		2884.1
MPI	FNR.DC.10826	South Chamber	12	B	spit y quadrant И-5	Bison/Yak	1105.6	1192.7	1208.7	1427.7	1580.8	1648.8	2131.1		2853.4		3017.4	3033.5
MPI	FNR.DC.10827	South Chamber	12	B	spit y quadrant И-5	Failed	1105.6			1427.7	1550.8	1648.8	2131.2		2879.6		3023.5
MPI	FNR.DC.10828	South Chamber	12	B	spit y quadrant И-5	Cervidae/Gazella/Saiga	1105.6			1427.8	1550.8		2131.1			2899.4
MPI	FNR.DC.10829	South Chamber	12	B	spit y quadrant И-5	Bison/Yak	1105.6	1192.7	1208.7	1427.8	1580.8	1648.9	2131.2		2853.5	2869.5	3017.5	3033.6
MPI	FNR.DC.10830	South Chamber	12	B	spit y quadrant И-5	Elephantidae	1105.6			1453.8			2115.2	2808.4	2853.6
MPI	FNR.DC.10831	South Chamber	12	B	spit y quadrant И-5	Bison/Yak	1105.6		1208.7	1427.8	1580.9	1648.9	2131.2		2853.5	2869.5		3033.6
MPI	FNR.DC.10832	South Chamber	12	B	spit y quadrant И-5	Bison/Yak	1105.6	1192.7	1208.7	1427.8	1580.9	1648.8	2131.2	2792.3	2853.6		3017.3	3033.4
MPI	FNR.DC.10833	South Chamber	12	B	spit y quadrant И-5	Equidae	1105.6	1182.6		1427.7	1550.8		2145.1		2883.4			2999.4
MPI	FNR.DC.10834	South Chamber	12	B	spit y quadrant И-5	Bison/Yak	1105.6		1208.7	1427.7	1580.8	1648.9	2131.1		2853.4			3033.6
MPI	FNR.DC.10835	South Chamber	12	B	spit y quadrant И-5	Ovis/Capra	1105.6	1180.7		1427.8	1580.8	1648.8	2131.1
MPI	FNR.DC.10836	South Chamber	12	B	spit y quadrant И-5	Bison/Yak	1105.6		1208.7	1427.8	1580.9	1649	2131.3		2853.6			3034.7
MPI	FNR.DC.10837	South Chamber	12	B	spit y quadrant И-5	Ovis	1105.6			1427.8	1580.9	1648.9	2131.2		2883.5	2899.6		3033.6
MPI	FNR.DC.10838	South Chamber	12	B	spit y quadrant И-5	Ovis	1105.7	1180.7	1196.7	1427.9	1580.9	1649	2131.3	2792.6	2883.6	2899.6		3033.7
MPI	FNR.DC.10839	South Chamber	12	B	spit y quadrant И-5	Capra/Rangifer	1105.7			1427.9	1580.9		2131.2		2883.6
MPI	FNR.DC.10840	South Chamber	12	B	spit y quadrant И-5	Ursidae	1105.6			1453.8			2163.2		2853.6		2957.7
MPI	FNR.DC.10841	South Chamber	12	B	spit y quadrant И-5	Capra/Rangifer	1105.6	1180.6	1196.6	1427.7	1580.8	1648.8	2131.1		2883.4			3093.6
MPI	FNR.DC.10842	South Chamber	12	B	spit y quadrant И-5	Ovis/Capra	1105.6		1196.6	1427.8	1580.8	1648.8	2131.1
MPI	FNR.DC.10843	South Chamber	12	B	spit y quadrant И-5	Capra	1105.6		1180.7	1427.8	1580.9	1648.8	2131.1		2883.4	2899.5		3093.7
MPI	FNR.DC.10844	South Chamber	12	B	spit y quadrant И-5	Bison/Yak	1105.7	1192.8	1208.8	1427.9	1580.9	1649	2131.3	2792.5	2853.6			3033.7
MPI	FNR.DC.10845	South Chamber	12	B	spit y quadrant И-5	Bison/Yak	1105.7			1427.8	1580.9	1648.9	2131.2		2853.5	2869.5	3017.5
MPI	FNR.DC.10846	South Chamber	12	B	spit y quadrant И-5	Capra/Rangifer	1105.7	1180.7	1196.7	1427.8	1580.9	1648	2131.2	2792.4	2883.5	2899.6	3017.5	3033.6
MPI	FNR.DC.10847	South Chamber	12	B	spit y quadrant И-5	Bison/Yak	1105.7		1208.9	1427.8	1580.9	1648.9	2131.2		2853.5
MPI	FNR.DC.10848	South Chamber	12	B	spit y quadrant И-5	Bison/Yak	1105.7		1208.8	1427.8	1580.9	1648.9	2131.2		2853.5	2869.5	3017.5	3033.7
MPI	FNR.DC.10849	South Chamber	12	B	spit y quadrant И-5	Crocuta/Panthera/Mustelidae	1105.6			1453.8			2147.1		2853.5			2999.6
MPI	FNR.DC.10850	South Chamber	12	B	spit y quadrant И-5	Equidae	1105.6			1427.8	1550.8		2145.2
MPI	FNR.DC.10851	South Chamber	12	B	spit y quadrant И-5	Ovis	1105.6			1427.8	1580.9	1648.9	2131.1		2883.5	2899.5		3033.6
MPI	FNR.DC.10852	South Chamber	12	B	spit y quadrant И-5	Failed	1105.7
MPI	FNR.DC.10853	South Chamber	12	B	spit y quadrant И-5	Capra	1105.6	1180.7	1196.7	1427.8	1580.9	1648.9	2131.2	2792.4	2883.6	2899.5		3094.6
MPI	FNR.DC.10854	South Chamber	12	B	spit y quadrant И-5	Rhinocerotidae	1105.7			1453.9			2145.3	2820.4				2999.7
MPI	FNR.DC.10855	South Chamber	12	B	spit y quadrant И-5	Bison/Yak	1105.7		1208.8	1427.9		1649	2131.3	2792.5	2853.6		3017.6	3033.7
MPI	FNR.DC.10856	South Chamber	12	B	spit y quadrant И-5	Bison/Yak	1105.7		1208.8	1427.9	1580.9	1649	2131.3		2853.5	2869.5
MPI	FNR.DC.10857	South Chamber	12	B	spit y quadrant И-5	Cervidae/Gazella/Saiga/Equidae	1105.7			1427.6	1550.9				2883.6	2899.3
MPI	FNR.DC.10858	South Chamber	12	B	spit y quadrant И-5	Rhinocerotidae	1105.7			1453.9	1550.8		2145.3		2869.4			2999.8
MPI	FNR.DC.10859	South Chamber	12	B	spit y quadrant И-5	Bison/Yak	1105.7	1192.8	1208.7	1427.9			2131.3		2853.4	2869.5	3017.7	3033.7
MPI	FNR.DC.10860	South Chamber	12	B	spit y quadrant И-5	Bison/Yak	1105.7			1427.9			2131.4		2853.3		3017.8	3033.7
MPI	FNR.DC.10861	South Chamber	12	B	spit y quadrant И-5	Bison/Yak	1105.6	1192.7	1208.8	1427.8			2131.2		2853.7	2869.7	3017.7	3033.9
MPI	FNR.DC.10862	South Chamber	12	B	spit y quadrant И-5	Bison/Yak	1105.6	1192.8	1208.8	1427.8		1648	2131.2	2792.3	2853.7	2869.5	3017.7	3033.8
MPI	FNR.DC.10863	South Chamber	12	B	spit y quadrant И-5	Bison/Yak	1105.7	1192.7	1208.7	1427.8		1648.9	2131.2	2792.2	2853.7		3017.1	3033.7
MPI	FNR.DC.10864	South Chamber	12	B	spit y quadrant И-5	Bison/Yak	1105.7	1192.7	1208	1427.7			2131.3		2853.7	2869.4	3017.7	3033.8
MPI	FNR.DC.10865	South Chamber	12	B	spit y quadrant И-5	Equidae	1105.7	1182.7		1427.9	1550.9		2145.3	2820.7	2883.7	2899.3		2999.6
MPI	FNR.DC.10866	South Chamber	12	B	spit y quadrant И-5	Capra	1105.7	1180.1	1196.6	1427.8	1580.8		2131.2	2792.4	2883.5	2899.1		3093.3
MPI	FNR.DC.10867	South Chamber	12	B	spit y quadrant И-5	Elephantidae	1105.7			1453.9			2115.3	2808.9	2853.6			3015.5
MPI	FNR.DC.6130	South Chamber	11	b	spit 1 quadrant Ш-7	Rhinocerotidae	1105.6		1198.7	1453.8	1550.9		2145.2		2869.6			2999.7
MPI	FNR.DC.6131	South Chamber	11	b	spit 1 quadrant Ш-7	Failed
MPI	FNR.DC.6132	South Chamber	11	b	spit 1 quadrant Ш-7	Ursidae	1105.7		1233.8	1453.9	1566.9		2163.1		2853.8	2869.8
MPI	FNR.DC.6133	South Chamber	11	b	spit 1 quadrant Ш-7	Ursidae	1105.7		1233.8	1453.9	1566.9		2163.1		2853.8
MPI	FNR.DC.6134	South Chamber	11	b	spit 1 quadrant Ш-7	Crocuta/Panthera	1105.7	1207.9		1454	1567		2147.5		2853.9
MPI	FNR.DC.6135	South Chamber	11	b	spit 1 quadrant Ш-7	Failed
MPI	FNR.DC.6136	South Chamber	11	b	spit 1 quadrant Ш-7	Ursidae	1105.8		1233.8	1454	1567		2163.6		2853.9
MPI	FNR.DC.6137	South Chamber	11	b	spit 1 quadrant Ш-7	Capra	1105.8	1180.9	1196.9	1427.9	1581	1649.1	2131.4		2884			3094
MPI	FNR.DC.6138	South Chamber	11	b	spit 1 quadrant Ш-7	Ursidae	1105.8		1233.8	1453.9	1567		2163.4		2853.9		2957.9
MPI	FNR.DC.6139	South Chamber	11	b	spit 1 quadrant Ш-7	Cervidae/Gazella/Saiga	1105.7			1427.9	1551		2131.4		2883.9
MPI	FNR.DC.6140	South Chamber	11	b	spit 1 quadrant Ш-7	Ovis/Capra/Rangifer	1105.7			1427.9	1581		2131.4		2883.8
MPI	FNR.DC.6141	South Chamber	11	b	spit 1 quadrant Ш-7	Failed
MPI	FNR.DC.6142	South Chamber	11	b	spit 1 quadrant Ш-7	Failed
MPI	FNR.DC.6143	South Chamber	11	b	spit 1 quadrant Ш-7	Failed
MPI	FNR.DC.6144	South Chamber	11	b	spit 1 quadrant Ш-7	Failed
MPI	FNR.DC.6145	South Chamber	11	b	spit 1 quadrant Ш-7	Failed
MPI	FNR.DC.6146	South Chamber	11	b	spit 1 quadrant Ш-7	Failed
MPI	FNR.DC.6147	South Chamber	11	b	spit 1 quadrant Ш-7	Failed
MPI	FNR.DC.6148	South Chamber	11	b	spit 1 quadrant Ш-7	Ovis	1105.8		1196.9	1428	1581.1		2131.5		2884	2900		3034
MPI	FNR.DC.6149	South Chamber	11	b	spit 1 quadrant Ш-7	Ovis	1105.8	1180.9	1196.9	1427.9	1581	1649.1	2131.4		2883.9	2899.9		3034
MPI	FNR.DC.6150	South Chamber	11	b	spit 1 quadrant Ш-7	Equidae	1105.8			1428	1551		2145.5		2883.9
MPI	FNR.DC.6151	South Chamber	11	b	spit 1 quadrant Ш-7	Failed
MPI	FNR.DC.6152	South Chamber	11	b	spit 1 quadrant Ш-7	Bison/Yak	1105.7	1192.9	1208.9	1427.9	1581.1		2131.3		2853.8
MPI	FNR.DC.6153	South Chamber	11	b	spit 1 quadrant Ш-7	Bison/Yak	1105.6		1208.7	1427.8	1580.8	1648.9	2131.2		2853.6
MPI	FNR.DC.6154	South Chamber	11	b	spit 1 quadrant Ш-7	Elephantidae	1105.7			1453.9	1580.8		2115		2853.7
MPI	FNR.DC.6155	South Chamber	11	b	spit 1 quadrant Ш-7	Failed
MPI	FNR.DC.6156	South Chamber	11	b	spit 1 quadrant Ш-7	Capra	1105.7	1180.9	1196.9	1427.9	1581	1649	2131.4		2883.6			3093.8
MPI	FNR.DC.6157	South Chamber	11	b	spit 1 quadrant Ш-7	Ursidae	1105.7		1233.9	1454	1567		2163.4		2853.9	2869.9
MPI	FNR.DC.6158	South Chamber	11	b	spit 1 quadrant Ш-7	Failed
MPI	FNR.DC.6159	South Chamber	11	b	spit 1 quadrant Ш-7	Failed				1454
MPI	FNR.DC.6160	South Chamber	11	b	spit 1 quadrant Ш-7	Failed
MPI	FNR.DC.6161	South Chamber	11	b	spit 1 quadrant Ш-7	Failed
MPI	FNR.DC.6162	South Chamber	11	b	spit 1 quadrant Ш-7	Failed
MPI	FNR.DC.6163	South Chamber	11	b	spit 1 quadrant Ш-7	Failed
MPI	FNR.DC.6164	South Chamber	11	b	spit 1 quadrant Ш-7	Failed
MPI	FNR.DC.6165	South Chamber	11	b	spit 1 quadrant Ш-7	Failed
MPI	FNR.DC.6166	South Chamber	11	b	spit 1 quadrant Ш-7	Failed
MPI	FNR.DC.6167	South Chamber	11	b	spit 1 quadrant Ш-7	Ursidae	1105.7		1233.9	1453.9	1566.9		2163.4		2853.9
MPI	FNR.DC.6168	South Chamber	11	b	spit 1 quadrant Ш-7	Failed
MPI	FNR.DC.6169	South Chamber	11	b	spit 1 quadrant Ш-7	Ursidae	1105.7		1233.9	1454	1567.1		2163		2853.9	2869.9	2958.1
MPI	FNR.DC.6170	South Chamber	11	b	spit 1 quadrant Ш-7	Failed
MPI	FNR.DC.6171	South Chamber	11	b	spit 1 quadrant Ш-7	Failed
MPI	FNR.DC.6172	South Chamber	11	b	spit 1 quadrant Ш-7	Failed
MPI	FNR.DC.6173	South Chamber	11	b	spit 1 quadrant Ш-7	Failed
MPI	FNR.DC.6174	South Chamber	11	b	spit 1 quadrant Ш-7	Failed
MPI	FNR.DC.6175	South Chamber	11	b	spit 1 quadrant Ш-7	Failed
MPI	FNR.DC.6176	South Chamber	11	b	spit 1 quadrant Ш-7	Rhinocerotidae	1105.7			1453.8	1550.9		2145.3		2869.8			2999.7
MPI	FNR.DC.6177	South Chamber	11	b	spit 1 quadrant Ш-7	Cervidae/Gazella/Saiga	1105.6	1180.6	1196.6	1427.9	1550.9	1649	2131.3		2883.8	2899.8
MPI	FNR.DC.6178	South Chamber	11	b	spit 1 quadrant Ш-7	Capra	1105.6	1180.8	1196.8	1427.9	1580.9	1649	2131.3		2883.8			3093.9
MPI	FNR.DC.6179	South Chamber	11	b	spit 1 quadrant Ш-7	Failed
MPI	FNR.DC.6180	South Chamber	11	b	spit 1 quadrant Ш-7	Failed
MPI	FNR.DC.6181	South Chamber	11	b	spit 1 quadrant Ш-7	Capra	1105.8		1196.9	1428	1581.1	1649.2	2131.6		2884			3093.3
MPI	FNR.DC.6182	South Chamber	11	b	spit 1 quadrant Ш-7	Failed
MPI	FNR.DC.6183	South Chamber	11	b	spit 1 quadrant Ш-7	Failed
MPI	FNR.DC.6184	South Chamber	11	b	spit 1 quadrant Ш-7	Failed
MPI	FNR.DC.6185	South Chamber	11	b	spit 1 quadrant Ш-7	Failed
MPI	FNR.DC.6186	South Chamber	11	b	spit 1 quadrant Ш-7	Failed
MPI	FNR.DC.6187	South Chamber	11	b	spit 1 quadrant Ш-7	Failed
MPI	FNR.DC.6188	South Chamber	11	b	spit 1 quadrant Ш-7	Rhinocerotidae	1105.6			1453.8	1550.9		2145.3		2869.8
MPI	FNR.DC.6189	South Chamber	11	b	spit 1 quadrant Ш-7	Failed
MPI	FNR.DC.6190	South Chamber	11	b	spit 1 quadrant Ш-7	Failed
MPI	FNR.DC.6191	South Chamber	11	b	spit 1 quadrant Ш-7	Failed	1105.8			1454	1567		2163
MPI	FNR.DC.6192	South Chamber	11	b	spit 1 quadrant Ш-7	Failed
MPI	FNR.DC.6193	South Chamber	11	b	spit 1 quadrant Ш-7	Failed
MPI	FNR.DC.6194	South Chamber	11	b	spit 1 quadrant Ш-7	Failed
MPI	FNR.DC.6195	South Chamber	11	b	spit 1 quadrant Ш-7	Failed
MPI	FNR.DC.6196	South Chamber	11	b	spit 1 quadrant Ш-7	Failed
MPI	FNR.DC.6197	South Chamber	11	b	spit 1 quadrant Ш-7	Failed
MPI	FNR.DC.6198	South Chamber	11	b	spit 1 quadrant Ш-7	Failed
MPI	FNR.DC.6199	South Chamber	11	b	spit 1 quadrant Ш-7	Bison/Yak	1105.7	1192.8	1208.8	1427.8	1580.9	1649	2131.3		2853.8
MPI	FNR.DC.6200	South Chamber	11	b	spit 1 quadrant Ш-7	Failed	1105.7			1427.8	1580.9		2131.4		2883.8
MPI	FNR.DC.6201	South Chamber	11	b	spit 1 quadrant Ш-7	Equidae	1105.7	1182.8		1427.9	1550.9		2145.4		2883.8
MPI	FNR.DC.6202	South Chamber	11	b	spit 1 quadrant Ш-7	Failed
MPI	FNR.DC.6203	South Chamber	11	b	spit 1 quadrant Ш-7	Failed
MPI	FNR.DC.6204	South Chamber	11	b	spit 1 quadrant Ш-7	Failed
MPI	FNR.DC.6205	South Chamber	11	c	spit 2 quadrant И-7	Failed
MPI	FNR.DC.6206	South Chamber	11	c	spit 2 quadrant И-7	Failed
MPI	FNR.DC.6207	South Chamber	11	c	spit 2 quadrant И-7	Failed
MPI	FNR.DC.6208	South Chamber	11	c	spit 2 quadrant И-7	Failed
MPI	FNR.DC.6209	South Chamber	11	c	spit 2 quadrant И-7	Failed
MPI	FNR.DC.6210	South Chamber	11	c	spit 2 quadrant И-7	Failed
MPI	FNR.DC.6211	South Chamber	11	c	spit 2 quadrant И-7	Failed	1105.7			1427.7	1581		2131.3
MPI	FNR.DC.6212	South Chamber	11	c	spit 2 quadrant И-7	Ovis/Capra	1105.7		1196.9	1427.8	1580.9		2131.4		2883.8
MPI	FNR.DC.6213	South Chamber	11	c	spit 2 quadrant И-7	Failed
MPI	FNR.DC.6214	South Chamber	11	c	spit 2 quadrant И-7	Failed
MPI	FNR.DC.6215	South Chamber	11	c	spit 2 quadrant И-7	Failed
MPI	FNR.DC.6216	South Chamber	11	c	spit 2 quadrant И-7	Rhinocerotidae	1105.8			1454.1	1551.1		2145.6		2870.1			3000.3
MPI	FNR.DC.6217	South Chamber	11	c	spit 2 quadrant И-7	Bison/Yak	1105.8		1209.1	1428.1	1581.2		2131.1		2854.1
MPI	FNR.DC.6218	South Chamber	11	c	spit 2 quadrant И-7	Failed
MPI	FNR.DC.6219	South Chamber	11	c	spit 2 quadrant И-7	Failed
MPI	FNR.DC.6220	South Chamber	11	c	spit 2 quadrant И-7	Failed	1105.8			1428.1	1551.1
MPI	FNR.DC.6221	South Chamber	11	c	spit 2 quadrant И-7	Bison/Yak	1105.9		1209	1428.1	1581.1		2131.1		2854
MPI	FNR.DC.6222	South Chamber	11	c	spit 2 quadrant И-7	Cervidae/Gazella/Saiga	1105.6			1427.7	1550.8	1648.8	2131		2883.3
MPI	FNR.DC.6223	South Chamber	11	c	spit 2 quadrant И-7	Failed
MPI	FNR.DC.6224	South Chamber	11	c	spit 2 quadrant И-7	Failed
MPI	FNR.DC.6225	South Chamber	11	c	spit 2 quadrant И-7	Elephantidae	1105.6			1453.8	1580		2115.2		2853.5
MPI	FNR.DC.6226	South Chamber	11	c	spit 2 quadrant И-7	Failed
MPI	FNR.DC.6227	South Chamber	11	c	spit 2 quadrant И-7	Failed
MPI	FNR.DC.6228	South Chamber	11	c	spit 2 quadrant И-7	Failed
MPI	FNR.DC.6229	South Chamber	11	c	spit 2 quadrant И-7	Bison/Yak	1105.6	1192.7	1208.7	1427.8	1580.9	1649	2131.3		2853.7			3033.9
MPI	FNR.DC.6230	South Chamber	11	c	spit 2 quadrant И-7	Cervidae/Gazella/Saiga	1105.6	1180.7	1196.7	1427.9	1550.9	1649	2131.1		2883.5
MPI	FNR.DC.6231	South Chamber	11	c	spit 2 quadrant И-7	Failed
MPI	FNR.DC.6232	South Chamber	11	c	spit 2 quadrant И-7	Failed
MPI	FNR.DC.6233	South Chamber	11	c	spit 2 quadrant И-7	Failed
MPI	FNR.DC.6234	South Chamber	11	c	spit 2 quadrant И-7	Failed
MPI	FNR.DC.6235	South Chamber	11	c	spit 2 quadrant И-7	Failed
MPI	FNR.DC.6236	South Chamber	11	c	spit 2 quadrant И-7	Bison/Yak	1105.6	1192.8	1208.7	1427.8	1580.8	1648.8	2131.2		2853.5
MPI	FNR.DC.6237	South Chamber	11	c	spit 2 quadrant И-7	Ovis/Capra	1105.7	1180.8	1196.8	1427.9	1581	1649	2131.2		2883.8
MPI	FNR.DC.6238	South Chamber	11	c	spit 2 quadrant И-7	Failed
MPI	FNR.DC.6239	South Chamber	11	c	spit 2 quadrant И-7	Failed
MPI	FNR.DC.6240	South Chamber	11	c	spit 2 quadrant И-7	Failed	1105.7			1453.9	1581
MPI	FNR.DC.6241	South Chamber	11	c	spit 2 quadrant И-7	Failed
MPI	FNR.DC.6242	South Chamber	11	c	spit 2 quadrant И-7	Failed
MPI	FNR.DC.6243	South Chamber	11	c	spit 2 quadrant И-7	Bison/Yak	1105.7	1192.7	1208.7	1427.8	1580.9	1649
MPI	FNR.DC.6244	South Chamber	11	c	spit 2 quadrant И-7	Failed
MPI	FNR.DC.6245	South Chamber	11	c	spit 2 quadrant И-7	Failed
MPI	FNR.DC.6246	South Chamber	11	c	spit 2 quadrant И-7	Failed
MPI	FNR.DC.6247	South Chamber	11	c	spit 2 quadrant И-7	Failed
MPI	FNR.DC.6248	South Chamber	11	c	spit 2 quadrant И-7	Failed	1105.7	1182.1	1198.1	1453.9	1550.9
MPI	FNR.DC.6249	South Chamber	11	c	spit 2 quadrant И-7	Failed
MPI	FNR.DC.6250	South Chamber	11	c	spit 2 quadrant И-7	Failed	1105.7			1453.9	1566.9
MPI	FNR.DC.6251	South Chamber	11	c	spit 2 quadrant И-7	Equidae	1105.7	1182.8	1198.8	1427.9	1551		2145.3		2883.7
MPI	FNR.DC.6252	South Chamber	11	c	spit 2 quadrant И-7	Failed	1105.7		1208.8	1427.9	1581
MPI	FNR.DC.6253	South Chamber	11	c	spit 2 quadrant И-7	Failed	1105.7			1427.9
MPI	FNR.DC.6254	South Chamber	11	c	spit 2 quadrant И-7	Bison/Yak	1105.6	1192.8	1208.8	1427.8	1581	1648.9	2131.2		2853.4
MPI	FNR.DC.6255	South Chamber	11	c	spit 2 quadrant И-7	Ovis/Capra	1105.6	1180.6	1196.6	1427.8	1580.8	1648.9	2131.2
MPI	FNR.DC.6256	South Chamber	11	c	spit 2 quadrant И-7	Failed
MPI	FNR.DC.6257	South Chamber	11	c	spit 2 quadrant И-7	Failed
MPI	FNR.DC.6258	South Chamber	11	c	spit 2 quadrant И-7	Bison/Yak	1105.6	1192.7	1208.7	1427.8	1580.9	1648.9	2131.2
MPI	FNR.DC.6259	South Chamber	11	c	spit 2 quadrant И-7	Failed	1105.7	1150.7	1166.7	1427.9	1581
MPI	FNR.DC.6260	South Chamber	11	c	spit 2 quadrant И-7	Failed	1105.7			1427.9	1580.9
MPI	FNR.DC.6261	South Chamber	11	c	spit 2 quadrant И-7	Failed
MPI	FNR.DC.6262	South Chamber	11	c	spit 2 quadrant И-7	Failed
MPI	FNR.DC.6263	South Chamber	11	c	spit 2 quadrant И-7	Ovis/Capra	1105.7	1180.7	1196.7	1427.9	1580.9	1649	2131.2
MPI	FNR.DC.6264	South Chamber	11	c	spit 2 quadrant И-7	Failed
MPI	FNR.DC.6265	South Chamber	11	c	spit 2 quadrant И-7	Capra	1105.7	1180.7	1196.7	1427.8	1580.9		2131.2		2883.7			3093.8
MPI	FNR.DC.6266	South Chamber	11	c	spit 2 quadrant И-7	Failed	1105.7			1427.9
MPI	FNR.DC.6267	South Chamber	11	c	spit 2 quadrant И-7	Bison/Yak	1105.6	1192.7	1208.7	1427.7	1580.9	1649	2131.1		2853.4
MPI	FNR.DC.6268	South Chamber	11	c	spit 2 quadrant И-7	Failed
MPI	FNR.DC.6269	South Chamber	11	c	spit 2 quadrant И-7	Failed
MPI	FNR.DC.6270	South Chamber	11	c	spit 2 quadrant И-7	Failed
MPI	FNR.DC.6271	South Chamber	11	c	spit 2 quadrant И-7	Crocuta/Panthera	1105.7	1207.7		1453.9	1566.8		2147.1		2853.4
MPI	FNR.DC.6272	South Chamber	11	c	spit 2 quadrant И-7	Ovis/Capra	1105.6	1180.7	1196.7	1427.8	1580.9	1648.8
MPI	FNR.DC.6273	South Chamber	11	c	spit 2 quadrant И-7	Failed
MPI	FNR.DC.6274	South Chamber	11	c	spit 2 quadrant И-7	Capra	1105.6	1180.7	1196.7	1427.8	1580.8	1648.9	2131.1		2883.5			3093.8
MPI	FNR.DC.6275	South Chamber	11	c	spit 2 quadrant И-7	Failed
MPI	FNR.DC.6276	South Chamber	11	c	spit 2 quadrant И-7	Bison/Yak	1105.7	1192.9	1208.9	1427.9	1580.9	1649	2131.3		2854.6
MPI	FNR.DC.6277	South Chamber	11	c	spit 2 quadrant И-7	Bison/Yak	1105.7	1192.9	1208.9	1427.9	1580.9	1649	2131.3		2853.6
MPI	FNR.DC.6278	South Chamber	11	c	spit 2 quadrant И-7	Failed
MPI	FNR.DC.6279	South Chamber	11	c	spit 2 quadrant И-7	Failed	1106.6			1427.8	1580.9	1649
MPI	FNR.DC.6280	South Chamber	11	c	spit 2 quadrant И-7	Failed
MPI	FNR.DC.6281	South Chamber	11	c	spit 2 quadrant И-7	Failed
MPI	FNR.DC.6282	South Chamber	11	c	spit 2 quadrant И-7	Failed
MPI	FNR.DC.6283	South Chamber	11	a+b	spit 3 quadrant 3-7	Rhinocerotidae	1105.6	1182.2	1198.6	1453.8	1550.8		2145.2		2869.6
MPI	FNR.DC.6284	South Chamber	11	a+b	spit 3 quadrant 3-7	Capra	1105.6	1180.7	1196.7	1427.8	1580.8	1648.9	2131.1		2883.5			3093.6
MPI	FNR.DC.6285	South Chamber	11	a+b	spit 3 quadrant 3-7	Failed	1105.7	1180.7	1196.7	1427.9
MPI	FNR.DC.6286	South Chamber	11	a+b	spit 3 quadrant 3-7	Bison/Yak	1105.7	1192.9	1208.9	1427.9	1580.9	1649	2131.3		2854.6
MPI	FNR.DC.6287	South Chamber	11	a+b	spit 3 quadrant 3-7	Ursidae	1105.6		1233.8	1453.8	1566.9		2163.2		2853.6	2869.6
MPI	FNR.DC.6288	South Chamber	11	a+b	spit 3 quadrant 3-7	Failed
MPI	FNR.DC.6289	South Chamber	11	a+b	spit 3 quadrant 3-7	Failed
MPI	FNR.DC.6290	South Chamber	11	a+b	spit 3 quadrant 3-7	Bison/Yak	1106.6	1192.7	1208.7	1427.8	1580.9	1649	2131.2		2853.6
MPI	FNR.DC.6291	South Chamber	11	a+b	spit 3 quadrant 3-7	Ovis	1105.5	1180.6	1196.6	1427.6	1580.7	1648.7	2131		2883.2	2899.2		3033.4
MPI	FNR.DC.6292	South Chamber	11	a+b	spit 3 quadrant 3-7	Rhinocerotidae	1105.5	1182.6	1198.6	1453.7	1550.7		2145		2869.4
MPI	FNR.DC.6293	South Chamber	11	a+b	spit 3 quadrant 3-7	Bison/Yak	1105.5	1192.7	1208.7	1427.8	1580.8	1648.9	2131.1		2853.5
MPI	FNR.DC.6294	South Chamber	11	a+b	spit 3 quadrant 3-7	Equidae	1105.6			1427.7	1550.7		2145.1		2883.6
MPI	FNR.DC.6295	South Chamber	11	a+b	spit 3 quadrant 3-7	Bison/Yak	1105.6	1192.8	1208.8	1427.9	1580.9		2131.2		2853.5
MPI	FNR.DC.6296	South Chamber	11	a+b	spit 3 quadrant 3-7	Bison/Yak	1105.6	1192.8	1208.8	1427.9	1580.9		2131.2		2853.6			3033.7
MPI	FNR.DC.6297	South Chamber	11	a+b	spit 3 quadrant 3-7	Bison/Yak	1105.6	1192.7	1208.7	1427.8	1580.9	1648.9	2131.2		2853.6			3033.7
MPI	FNR.DC.6298	South Chamber	11	a+b	spit 3 quadrant 3-7	Crocuta/Panthera	1105.7	1207.8		1453.9	1567
MPI	FNR.DC.6299	South Chamber	11	a+b	spit 3 quadrant 3-7	Failed	1105.7			1427.8	1550.9
MPI	FNR.DC.6300	South Chamber	11	a+b	spit 3 quadrant 3-7	Ursidae	1105.6		1233.8	1453.8	1567.1		2163.5		2853.7
MPI	FNR.DC.6301	South Chamber	11	a+b	spit 3 quadrant 3-7	Ovis/Capra	1105.6	1180.6	1196.6	1427.8	1580.9	1648.9	2131.3
MPI	FNR.DC.6302	South Chamber	11	a+b	spit 3 quadrant 3-7	Equidae	1105.6	1182.7	1198.7	1427.8	1550.8		2145.2		2883.6
MPI	FNR.DC.6303	South Chamber	11	a+b	spit 3 quadrant 3-7	Cervidae/Gazella/Saiga	1105.5	1180.6	1196.6	1427.6	1550.7	1648.8	2131		2883.3	2899.3
MPI	FNR.DC.6304	South Chamber	11	a+b	spit 3 quadrant 3-7	Bison/Yak	1105.5	1192.6	1208.6	1427.7	1580.8	1648.8	2131.1		2853.3
MPI	FNR.DC.6305	South Chamber	11	a+b	spit 3 quadrant 3-7	Ovis/Capra	1105.6	1180.7	1196.7	1427.7	1580.8	1648.8	2131.1		2883.4
MPI	FNR.DC.6306	South Chamber	11	a+b	spit 3 quadrant 3-7	Equidae	1105.6	1182.6	1198.6	1427.7	1550.8		2145.1		2883.4
MPI	FNR.DC.6307	South Chamber	11	a+b	spit 3 quadrant 3-7	Bison/Yak	1105.6	1192.7	1208.7	1427.8	1580.9	1648.9	2131.2		2853.6			3033.2
MPI	FNR.DC.6308	South Chamber	11	a+b	spit 3 quadrant 3-7	Capra	1105.6	1180.8	1196.8	1427.8	1580.9	1648.9	2131.3		2883.8			3093.9
MPI	FNR.DC.6309	South Chamber	11	a+b	spit 3 quadrant 3-7	Ursidae	1105.7		1233.8	1453.9	1566.9		2163.1		2853.7	2869.7
MPI	FNR.DC.6310	South Chamber	11	a+b	spit 3 quadrant 3-7	Equidae	1105.7	1182.7	1198.7	1427.9	1550.9		2145.2
MPI	FNR.DC.6311	South Chamber	11	a+b	spit 3 quadrant 3-7	Failed	1105.7			1427.8	1550.9
MPI	FNR.DC.6312	South Chamber	11	a+b	spit 3 quadrant 3-7	Ovis/Capra	1105.6	1180.6	1196.6	1427.8	1580.9		2131.3
MPI	FNR.DC.6313	South Chamber	11	a+b	spit 3 quadrant 3-7	Equidae	1105.6	1182.6	1198.6	1427.8	1550.8		2145.2		2883.6	2899.6		2999.7
MPI	FNR.DC.6314	South Chamber	11	a+b	spit 3 quadrant 3-7	Failed
MPI	FNR.DC.6315	South Chamber	11	a+b	spit 3 quadrant 3-7	Rhinocerotidae	1105.6	1182.6	1198.6	1453.6	1550.7		2145.2		2869.3			2999.7
MPI	FNR.DC.6316	South Chamber	11	a+b	spit 3 quadrant 3-7	Equidae	1105.6	1182.6	1198.6	1427.8	1550.8		2145.2		2883.5	2899.5
MPI	FNR.DC.6317	South Chamber	11	a+b	spit 3 quadrant 3-7	Failed
MPI	FNR.DC.6318	South Chamber	11	a+b	spit 3 quadrant 3-7	Bison/Yak	1105.6		1208.7	1427.9	1580.8	1649	2131.3		2853.7
MPI	FNR.DC.6319	South Chamber	11	a+b	spit 3 quadrant 3-7	Bison/Yak	1105.6	1192.7	1208.7	1427.8	1580.9	1649	2131.3		2853.7			3033.8
MPI	FNR.DC.6320	South Chamber	11	a+b	spit 3 quadrant 3-7	Elephantidae	1105.6			1453.8	1580		2115.3		2853.7
MPI	FNR.DC.6321	South Chamber	11	a+b	spit 3 quadrant 3-7	Equidae	1105.7	1182.8	1198.8	1453.9	1550.9		2145.4		2869.8			2999.6
MPI	FNR.DC.6322	South Chamber	11	a+b	spit 3 quadrant 3-7	Elephantidae	1105.6			1453.8	1579.9		2115.2		2853.6			3015.7
MPI	FNR.DC.6323	South Chamber	11	a+b	spit 3 quadrant 3-7	Bison/Yak	1105.6	1192.8	1208.8	1427.9	1580.9		2131.3
MPI	FNR.DC.6324	South Chamber	11	a+b	spit 3 quadrant 3-7	Crocuta/Panthera	1105.6	1207.7		1453.8	1566.8		2147.2		2853.4	2869.4		2999.8
MPI	FNR.DC.6325	South Chamber	11	a+b	spit 3 quadrant 3-7	Bison/Yak	1106.5	1192.6	1208.6	1427.7	1580.7	1648.8	2131		2853.3			3033.5
MPI	FNR.DC.6326	South Chamber	11	a+b	spit 3 quadrant 3-7	Ursidae	1105.5		1233.6	1453.7	1566.7		2163	2792.2	2853.5	2869.5	2957.3
MPI	FNR.DC.6327	South Chamber	11	a+b	spit 3 quadrant 3-7	Ursidae	1105.6		1233.7	1453.6	1566.9		2163.1		2853.6	2869.6
MPI	FNR.DC.6328	South Chamber	11	a+b	spit 3 quadrant 3-7	Ovis	1105.6	1180.6	1196.6	1427.8	1580.8	1648.8	2131.2		2883.6	2899.6		3033.6
MPI	FNR.DC.6329	South Chamber	11	a+b	spit 3 quadrant 3-7	Ovis/Capra	1105.6	1180.6	1196.6	1427.8	1580.9	1648.9	2131.2		2883.5	2899.5
MPI	FNR.DC.6330	South Chamber	11	a+b	spit 3 quadrant 3-7	Bison/Yak	1105.6	1192.7	1208.7	1427.8	1580.9	1648.9	2131.3		2853.7	2869.7		3033.8
MPI	FNR.DC.6331	South Chamber	11	a+b	spit 3 quadrant 3-7	Crocuta/Panthera	1105.6	1207.7		1453.9	1566.9		2147.3		2853.6	2869.6		2999.7
MPI	FNR.DC.6332	South Chamber	11	a+b	spit 3 quadrant 3-7	Failed	1105.6			1427.8	1550.9	1648.9			2883.7
MPI	FNR.DC.6333	South Chamber	11	a+b	spit 3 quadrant 3-7	Bison/Yak	1105.7	1192.7	1208.7	1427.8	1580.9	1649	2131.2		2853.6
MPI	FNR.DC.6334	South Chamber	11	a+b	spit 3 quadrant 3-7	Rhinocerotidae	1105.6	1182.6	1198.6	1453.8	1550.9		2145.3		2869.6			2999.8
MPI	FNR.DC.6335	South Chamber	11	a+b	spit 3 quadrant 3-7	Equidae	1105.6	1182.6	1198.6	1427.8	1550.9		2145.2		2883.6	2899.6		2999.7
MPI	FNR.DC.6336	South Chamber	11	c	spit 5 quadrant И-7	Ovis	1105.6	1180.7	1196.7	1427.8	1580.8	1648.9	2131.2		2883.5			3033.6
MPI	FNR.DC.6337	South Chamber	11	c	spit 5 quadrant И-7	Cervidae/Gazella/Saiga	1105.5	1180.5	1196.5	1427.6	1550.7	1648.7	2131		2883.3
MPI	FNR.DC.6338	South Chamber	11	c	spit 5 quadrant И-7	Capra	1105.5	1180.6	1196.6	1427.6	1580.7	1648.7	2131	2792.1	2883.3	2899.3		3093.4
MPI	FNR.DC.6339	South Chamber	11	c	spit 5 quadrant И-7	Capra	1105.5	1180.6	1196.6	1427.7	1580.8	1648.8	2131.1		2883.5	2899.5		3093.5
MPI	FNR.DC.6340	South Chamber	11	c	spit 5 quadrant И-7	Failed
MPI	FNR.DC.6341	South Chamber	11	c	spit 5 quadrant И-7	Rhinocerotidae	1105.6			1453.8	1550.8		2145.2		2869.5
MPI	FNR.DC.6342	South Chamber	11	c	spit 5 quadrant И-7	Bison/Yak	1105.6	1192.7	1208.7	1427.8	1580.8	1649	2131.3		2853.6
MPI	FNR.DC.6343	South Chamber	11	c	spit 5 quadrant И-7	Bison/Yak	1105.6	1192.8	1208.8	1427.9	1580.9	1649	2131.2		2853.6	2869.6	3017.8	3033.8
MPI	FNR.DC.6344	South Chamber	11	c	spit 5 quadrant И-7	Failed
MPI	FNR.DC.6345	South Chamber	11	c	spit 5 quadrant И-7	Equidae	1105.7	1182.7	1198.7	1427.8	1550.9		2145.3		2883.6			2999.7
MPI	FNR.DC.6346	South Chamber	11	c	spit 5 quadrant И-7	Ovis	1105.6	1180.7	1196.7	1427.9	1580.9	1649	2131.3		2883.6			3033.9
MPI	FNR.DC.6347	South Chamber	11	c	spit 5 quadrant И-7	Rhinocerotidae	1105.6		1198.7	1453.8	1550.9		2145.3		2869.6			2999.7
MPI	FNR.DC.6348	South Chamber	11	c	spit 5 quadrant И-7	Bison/Yak	1105.5	1192.5	1208.5	1427.6	1580.7		2131		2853.3			3033.3
MPI	FNR.DC.6349	South Chamber	11	c	spit 5 quadrant И-7	Bison/Yak	1105.5	1192.6	1208.6	1427.7	1580.8	1648.8	2131.1		2853.4			3033.4
MPI	FNR.DC.6350	South Chamber	11	c	spit 5 quadrant И-7	Rangifer	1105.5	1150.6	1166.6	1427.7	1580.8	1648.8	2131.1		2883.5	2899.5		3093.5
MPI	FNR.DC.6351	South Chamber	11	c	spit 5 quadrant И-7	Bison/Yak	1105.6	1192.7	1208.7	1427.8	1580.8	1648.9	2131.1		2853.5
MPI	FNR.DC.6352	South Chamber	11	c	spit 5 quadrant И-7	Ovis	1105.6		1196.8	1427.8	1580.8	1649.8	2131.2		2883.5	2899.5		3033.6
MPI	FNR.DC.6353	South Chamber	11	c	spit 5 quadrant И-7	Equidae	1105.6	1182.7	1198.7	1453.9	1550.9		2145.3		2869.6			2999.7
MPI	FNR.DC.6354	South Chamber	11	c	spit 5 quadrant И-7	Failed
MPI	FNR.DC.6355	South Chamber	11	c	spit 5 quadrant И-7	Ursidae	1105.7		1233.8	1453.9	1566.9		2163.3		2853.7
MPI	FNR.DC.6356	South Chamber	11	c	spit 5 quadrant И-7	Bison/Yak	1105.7	1192.8	1208.8	1427.9	1580.9	1649	2131.2		2853.6			3033.8
MPI	FNR.DC.6357	South Chamber	11	c	spit 5 quadrant И-7	Failed	1105.7						2145.3
MPI	FNR.DC.6358	South Chamber	11	c	spit 5 quadrant И-7	Ovis/Capra	1105.7	1180.7	1196.7	1427.9	1580.9		2131.3		2883.3
MPI	FNR.DC.6359	South Chamber	11	c	spit 5 quadrant И-7	Equidae	1105.6	1182.7	1198.7	1427.8	1550.9		2145.2		2883.6			2999.7
MPI	FNR.DC.6360	South Chamber	11	c	spit 5 quadrant И-7	Equidae	1105.4			1427.6	1550.6		2145.1		2883.2			2999.2
MPI	FNR.DC.6361	South Chamber	11	c	spit 5 quadrant И-7	Equidae	1105.5	1182.5	1198.5	1427.7	1550.7		2145.1		2883.3		2983.5	2999.5
MPI	FNR.DC.6362	South Chamber	11	c	spit 5 quadrant И-7	Ovis	1105.5	1180.6	1196.6	1427.7	1580.7	1648.8	2131.1	2792.4	2883.4	2899.4	3017.5	3033.5
MPI	FNR.DC.6363	South Chamber	11	c	spit 5 quadrant И-7	Capra	1105.5	1180.7	1196.7	1427.7	1580.9	1648.8	2131.2		2883.6	2899.5		3093.5
MPI	FNR.DC.6364	South Chamber	11	c	spit 5 quadrant И-7	Failed
MPI	FNR.DC.6365	South Chamber	11	c	spit 5 quadrant И-7	Ursidae	1105.6		1233.8	1453.9	1566.9		2163.3		2853.6	2869.6	2957.6
MPI	FNR.DC.6366	South Chamber	11	c	spit 5 quadrant И-7	Ovis	1105.7	1180.8	1196.8	1427.8	1580.9	1649	2131.3		2883.8			3033.8
MPI	FNR.DC.6367	South Chamber	11	c	spit 5 quadrant И-7	Failed	1105.7	1182.7		1427.9	1551
MPI	FNR.DC.6368	South Chamber	11	c	spit 5 quadrant И-7	Ursidae	1105.7		1233.8	1453.9	1567		2163.3		2853.7	2869.7	2957.7
MPI	FNR.DC.6369	South Chamber	11	c	spit 5 quadrant И-7	Ovis	1105.7	1180.9	1196.8	1427.9	1581		2131.4		2883.8	2899.8		3033
MPI	FNR.DC.6370	South Chamber	11	c	spit 5 quadrant И-7	Elephantidae	1105.6			1453.9	1579.9		2115.3		2853.6	2869.6		3015.8
MPI	FNR.DC.6371	South Chamber	11	c	spit 5 quadrant И-7	Ovis/Capra	1105.6	1180.7	1196.7	1427.9	1580.9	1649	2131.3		2883.7
MPI	FNR.DC.6372	South Chamber	11	c	spit 5 quadrant И-7	Equidae	1105.5	1182.5	1198.5	1427.7	1550.7		2145	2820.3	2883.2			2999.6
MPI	FNR.DC.6373	South Chamber	11	c	spit 5 quadrant И-7	Bison/Yak	1105.5	1192.7	1208.7	1427.8	1580.7	1648.8	2131.2		2853.4
MPI	FNR.DC.6374	South Chamber	11	c	spit 5 quadrant И-7	Elephantidae	1105.5			1453.8	1579.8		2115.2
MPI	FNR.DC.6375	South Chamber	11	c	spit 5 quadrant И-7	Rhinocerotidae	1105.6			1453.8	1550.8		2145.2		2869.6
MPI	FNR.DC.6376	South Chamber	11	c	spit 5 quadrant И-7	Bison/Yak	1105.6	1192.6	1208.6	1427.8	1580.9	1648.9	2131.2		2853.6
MPI	FNR.DC.6377	South Chamber	11	c	spit 5 quadrant И-7	Bison/Yak	1105.7	1192.5	1208.5	1427.9	1581.1	1649.1	2131.3		2853.7
MPI	FNR.DC.6378	South Chamber	11	c	spit 5 quadrant И-7	Rhinocerotidae	1105.7			1453.9	1550.9		2145.3		2869.7			2999.8
MPI	FNR.DC.6379	South Chamber	11	c	spit 5 quadrant 3-7	Failed
MPI	FNR.DC.6380	South Chamber	11	c	spit 5 quadrant 3-7	Bison/Yak	1105.7	1192.9	1208.9	1427.9	1581	1649	2131.4		2853.9	2869.9		3033.8
MPI	FNR.DC.6381	South Chamber	11	c	spit 5 quadrant 3-7	Bison/Yak	1105.6	1192.7	1208.7	1427.8	1580.9	1648.9	2131.3	2792.6	2853.7	2869.7	3017.8	3033.8
MPI	FNR.DC.6382	South Chamber	11	c	spit 5 quadrant 3-7	Capra	1105.6	1180.6	1196.6	1427.7	1580.9	1649	2131.1		2883.8	2899.8		3094
MPI	FNR.DC.6383	South Chamber	11	c	spit 5 quadrant 3-7	Unknown	1105.5	1150.6	1166.6	1427.6	1550.6	1648.7	2130.9		2883.2
MPI	FNR.DC.6384	South Chamber	11	c	spit 5 quadrant 3-7	Crocuta/Panthera	1105.5	1207.6		1453.7	1566.7		2147		2853.4	2869.4		2999.3
MPI	FNR.DC.6385	South Chamber	11	c	spit 5 quadrant 3-7	Bison/Yak	1105.5	1192.6	1208.6	1427.7	1580.7	1648.8	2131.1		2853.5	2869.5		3033.5
MPI	FNR.DC.6386	South Chamber	11	c	spit 5 quadrant 3-7	Bison/Yak	1105.5	1192.7	1208.7	1427.7	1580.9	1648.9	2131.1		2853.5
MPI	FNR.DC.6387	South Chamber	11	c	spit 5 quadrant 3-7	Ursidae	1105.6		1233.7	1453.8	1566.8		2163.2		2853.3
MPI	FNR.DC.6388	South Chamber	11	c	spit 5 quadrant 3-7	Bison/Yak	1105.6	1192.9	1208.9	1427.8	1581	1649	2131.3		2853.6	2869.6
MPI	FNR.DC.6389	South Chamber	11	c	spit 5 quadrant 3-7	Ovis/Capra	1105.7	1180.7	1196.7	1427.9	1580.9	1649	2131.3
MPI	FNR.DC.6390	South Chamber	11	c	spit 5 quadrant 3-7	Ovis/Capra	1105.7	1180.8	1196.8	1427.9	1581.1	1649	2131.4
MPI	FNR.DC.6391	South Chamber	11	c	spit 5 quadrant 3-7	Ursidae	1105.7		1233.9	1453.9	1567		2163.5		2853.9		2957.9
MPI	FNR.DC.6392	South Chamber	11	c	spit 5 quadrant 3-7	Bison/Yak	1105.8	1192.8	1208.8	1427.9	1581	1649	2131.3		2853.7	2869.7		3033.8
MPI	FNR.DC.6393	South Chamber	11	c	spit 5 quadrant 3-7	Ursidae	1105.7		1233.8	1453.9	1566.9		2163.3		2853.7	2869.7	2957.8
MPI	FNR.DC.6394	South Chamber	11	c	spit 5 quadrant 3-7	Bison/Yak	1105.6	1192.8	1208.8	1427.8	1580.9	1648.9	2131.2		2853.6	2869.6	3017.4	3033.6
MPI	FNR.DC.6395	South Chamber	11	c	spit 5 quadrant 3-7	Capra	1105.5	1180.6	1196.6	1427.7	1580.7	1648.7	2131		2883.3	2899.3		3093.4
MPI	FNR.DC.6396	South Chamber	11	c	spit 5 quadrant 3-7	Bison/Yak	1105.5	1192.7	1208.7	1427.7	1580.8	1648.8	2131.2		2853.5			3033.5
MPI	FNR.DC.6397	South Chamber	11	c	spit 5 quadrant 3-7	Bison/Yak	1105.5	1192.7	1208.7	1427.7	1580.8	1648.8	2131.2		2853.5	2869.5
MPI	FNR.DC.6398	South Chamber	11	c	spit 5 quadrant 3-7	Ovis	1105.5	1180.7	1196.7	1427.8	1580.8	1648.9	2131.2		2883.6	2899.6		3033.5
MPI	FNR.DC.6399	South Chamber	11	c	spit 5 quadrant 3-7	Failed	1105.6			1427.8	1580.9		2131.3
MPI	FNR.DC.6400	South Chamber	11	c	spit 5 quadrant 3-7	Cervidae/Gazella/Saiga	1105.6	1180.7	1196.7	1427.8	1550.9	1649	2131.3		2883.6			3033.6
MPI	FNR.DC.6401	South Chamber	11	c	spit 5 quadrant 3-7	Rhinocerotidae	1105.7	1182.7	1198.7	1453.9	1550.9		2145.3		2869.6
MPI	FNR.DC.6402	South Chamber	11	c	spit 5 quadrant 3-7	Bison/Yak	1105.7	1192.8	1208.8	1427.8	1580.9		2131.3		2853.8
MPI	FNR.DC.6403	South Chamber	11	c	spit 5 quadrant 3-7	Ovis	1105.7	1180.8	1196.8	1427.9	1581	1649	2131.3	2792.8	2883.9	2899.8	3017.8	3033.8
MPI	FNR.DC.6404	South Chamber	11	c	spit 5 quadrant 3-7	Rhinocerotidae	1105.6	1182.8	1198.8	1453.9	1550.9		2145.4		2869.7			2999.9
MPI	FNR.DC.6405	South Chamber	11	c	spit 5 quadrant 3-7	Bison/Yak	1105.6	1192.8	1208.8	1427.8	1580.9	1649	2131.3		2853.6	2869.6		3033.8
MPI	FNR.DC.6406	South Chamber	11	c	spit 5 quadrant 3-7	Failed
MPI	FNR.DC.6407	South Chamber	11	c	spit 5 quadrant 3-7	Failed
MPI	FNR.DC.6408	South Chamber	11	c	spit 5 quadrant 3-7	Failed
MPI	FNR.DC.6409	South Chamber	11	c	spit 5 quadrant 3-7	Failed
MPI	FNR.DC.6410	South Chamber	11	c	spit 5 quadrant 3-7	Failed
MPI	FNR.DC.6411	South Chamber	11	c	spit 5 quadrant 3-7	Bison/Yak	1105.8		1209	1428	1581.1	1649.2	2131.5		2854			3034.3
MPI	FNR.DC.6412	South Chamber	11	c	spit 5 quadrant 3-7	Bison/Yak	1105.9	1193	1209	1428.1	1581.2	1649.2	2131.6		2854.1
MPI	FNR.DC.6413	South Chamber	11	c	spit 5 quadrant 3-7	Bison/Yak	1105.9	1193	1209	1428.1	1581.2	1649.2	2131.6		2854.1
MPI	FNR.DC.6414	South Chamber	11	c	spit 5 quadrant 3-7	Crocuta/Panthera/Mustelidae	1106			1454.1	1567.2		2147.6
MPI	FNR.DC.6415	South Chamber	11	c	spit 5 quadrant 3-7	Failed	1106			1454.1	1551.2
MPI	FNR.DC.6416	South Chamber	11	c	spit 5 quadrant 3-7	Ovis/Capra/Rangifer	1106			1428.2	1581.4		2131.8		2884.5
MPI	FNR.DC.6417	South Chamber	11	c	spit 5 quadrant 3-7	Bison/Yak	1106		1209.1	1428.2	1581.4	1649.4	2131.8		2854.3
MPI	FNR.DC.6418	South Chamber	11	c	spit 5 quadrant 3-7	Bison/Yak	1106		1209	1428.3	1581.3	1649.4	2131.8
MPI	FNR.DC.6419	South Chamber	11	c	spit 5 quadrant 3-7	Rhinocerotidae	1105.9			1454.2	1551.4		2145.7
MPI	FNR.DC.6420	South Chamber	11	c	spit 5 quadrant 3-7	Bison/Yak	1106		1209	1428.3	1581.3	1649.4	2131.8		2854.4
MPI	FNR.DC.6421	South Chamber	11	c	spit 5 quadrant 3-7	Ovis/Capra	1105.9	1181	1197	1428.1	1581.3	1649.4	2131.7		2884.2
MPI	FNR.DC.6422	South Chamber	11	c	spit 5 quadrant 3-7	Equidae	1105.6	1182.7	1198.7	1427.7	1550.9		2145.2	2820.6	2883.3	2899.3		2999.6
MPI	FNR.DC.6423	South Chamber	11	c	spit 5 quadrant 3-7	Equidae	1105.6	1182.7		1427.9	1551		2145.3	2820.4	2883.1	2899.1		2999.1
MPI	FNR.DC.6424	South Chamber	11	c	spit 5 quadrant 3-7	Bison/Yak	1105.6		1208.7	1427.9	1580.9	1648.9	2131.2		2853.1			3033.5
MPI	FNR.DC.6425	South Chamber	11	c	spit 5 quadrant 3-7	Bison/Yak	1105.6	1192.7	1208.7	1427.8	1580.9	1648.9	2131.2	2792.8	2853.6		3017.8	3033.8
MPI	FNR.DC.6426	South Chamber	11	c	spit 5 quadrant 3-7	Capra	1105.6	1180.7	1196.6	1427.8	1580.9	1648.9	2131.1	2792.5	2883.6	2899.6		3093
MPI	FNR.DC.6427	South Chamber	11	c	spit 5 quadrant 3-7	Rhinocerotidae	1105.6			1453.8	1550.8		2145.2		2869.5			2999.8
MPI	FNR.DC.6428	South Chamber	11	c	spit 5 quadrant 3-7	Rhinocerotidae	1105.5	1182.6	1198.6	1453.8	1550.8		2145.2		2869.4			2999.6
MPI	FNR.DC.6429	South Chamber	11	c	spit 5 quadrant 3-7	Ursidae	1105.5		1233.6	1453.6	1566.8		2163		2853.3	2869.3	2957.7
MPI	FNR.DC.6430	South Chamber	11	c	spit 1 quadrant 3-7	Capra	1105.6	1180.6	1196.6	1427.7	1580.8	1648.8	2131.1		2883.4	2899.4		3093.5
MPI	FNR.DC.6431	South Chamber	11	c	spit 1 quadrant 3-7	Ovis	1105.6	1180.6	1196.6	1427.7	1580.8	1648.8	2131.1		2883.4	2899.4		3033.4
MPI	FNR.DC.6432	South Chamber	11	c	spit 1 quadrant 3-7	Bison/Yak	1105.6	1192.6	1208.6	1427.7	1580.8	1648.8	2131.1		2853.4	2869.4		3033.3
MPI	FNR.DC.6433	South Chamber	11	c	spit 1 quadrant 3-7	Bison/Yak	1105.6		1208.7	1427.8	1580.9	1648.9	2131.2		2853.7			3033.6
MPI	FNR.DC.6434	South Chamber	11	c	spit 1 quadrant 3-7	Bison/Yak	1105.6	1192.7	1208.7	1427.8	1580.9	1649	2131.2		2853			3033.6
MPI	FNR.DC.6435	South Chamber	11	c	spit 1 quadrant 3-7	Bison/Yak	1105.6	1192.7	1208.7	1427.8	1580.8	1648.9	2131.2		2853	2869		3034
MPI	FNR.DC.6436	South Chamber	11	c	spit 1 quadrant 3-7	Canidae	1105.6		1226.8	1453.8	1566.8		2131.1		2853.8	2869.9		2999.9
MPI	FNR.DC.6437	South Chamber	11	c	spit 1 quadrant 3-7	Bison/Yak	1105.6	1192.7	1208.7	1427.8	1580.9	1648.9	2131.2		2853.6			3033.3
MPI	FNR.DC.6438	South Chamber	11	c	spit 1 quadrant 3-7	Capra	1105.6	1180.6	1196.6	1427.8	1580.9	1648.9	2131.1	2792.6	2883.6	2899.6		3093.8
MPI	FNR.DC.6439	South Chamber	11	c	spit 1 quadrant 3-7	Bison/Yak	1105.6	1192.6	1208.6	1427.7	1580.8	1648.8	2131.1	2792.6	2853.4			3033.6
MPI	FNR.DC.6440	South Chamber	11	c	spit 1 quadrant 3-7	Ursidae	1105.5		1233.6	1453.6	1566.8		2163		2853.3	2869.3	2957.7
MPI	FNR.DC.6441	South Chamber	11	c	spit 1 quadrant 3-7	Ursidae	1105.5		1233.6	1453.6	1566.8		2163		2853.3	2869.3	2957.7
MPI	FNR.DC.6442	South Chamber	11	c	spit 1 quadrant 3-7	Bison/Yak	1105.5	1192.6	1208.6	1427.7	1580.8	1648.7	2130.9		2853.7	2869.7	3017.6	3033.6
MPI	FNR.DC.6443	South Chamber	11	c	spit 1 quadrant 3-7	Failed
MPI	FNR.DC.6444	South Chamber	11	c	spit 1 quadrant 3-7	Bison/Yak	1105.5	1192.6	1208.6	1427.7	1580.8	1648.9	2131.1		2853.4			3034.3
MPI	FNR.DC.6445	South Chamber	11	c	spit 1 quadrant 3-7	Bison/Yak	1105.7		1208.7	1427.9	1580.9	1648.9	2131.1		2853.5
MPI	FNR.DC.6446	South Chamber	11	c	spit 1 quadrant 3-7	Bison/Yak	1105.6		1208.8	1427.8	1580.9	1649	2131.2		2853.5			3034
MPI	FNR.DC.6447	South Chamber	11	c	spit 1 quadrant 3-7	Bison/Yak	1105.7	1192.8	1208.8	1427.9	1580.9	1649	2131.2		2853.7			3033.3
MPI	FNR.DC.6448	South Chamber	11	c	spit 1 quadrant 3-7	Unknown
MPI	FNR.DC.6449	South Chamber	11	c	spit 1 quadrant 3-7	Failed
MPI	FNR.DC.6450	South Chamber	11	c	spit 1 quadrant 3-7	Cervidae/Gazella/Saiga	1105.7			1427.8	1550.9		2131.3		2883.7	2899.7		3033.7
MPI	FNR.DC.6451	South Chamber	11	c	spit 1 quadrant 3-7	Bison/Yak	1105.7	1192.6	1208.6	1427.7	1580.8	1648.8	2131.1		2853.5			3033.6
MPI	FNR.DC.6452	South Chamber	11	c	spit 1 quadrant 3-7	Capra	1105.6	1180.6	1196.6	1427.7	1580.7	1648.8	2131		2883.3	2899.3		3093.5
MPI	FNR.DC.6453	South Chamber	11	c	spit 1 quadrant 3-7	Ursidae	1105.5		1233.9	1453.7	1566.7		2163		2853.7	2869.7	2957.6
MPI	FNR.DC.6454	South Chamber	11	c	spit 1 quadrant 3-7	Bison/Yak	1105.5		1208.7	1427.7	1580.8	1648.9	2131.1		2853.4			3034.3
MPI	FNR.DC.6455	South Chamber	11	c	spit 1 quadrant 3-7	Cervidae/Gazella/Saiga	1105.6	1180.6	1196.6	1427.9	1550.9	1649	2131.2		2883.3	2899.3
MPI	FNR.DC.6456	South Chamber	11	c	spit 1 quadrant 3-7	Failed
MPI	FNR.DC.6457	South Chamber	11	c	spit 1 quadrant 3-7	Failed
MPI	FNR.DC.6458	South Chamber	11	c	spit 1 quadrant 3-7	Failed	1105.7			1453.8
MPI	FNR.DC.6459	South Chamber	11	c	spit 1 quadrant 3-7	Canidae	1105.7		1226.6	1453.8	1566.9		2131.2		2853.2	2853.8		2999.1
MPI	FNR.DC.6460	South Chamber	11	c	spit 1 quadrant 3-7	Ovis	1105.6	1180.8	1196.8	1427.8	1581	1648.9	2131.2		2883.6	2899.6		3033.9
MPI	FNR.DC.6461	South Chamber	11	c	spit 1 quadrant 3-7	Bison/Yak	1105.6		1208.7	1427.8	1580.9	1648.9	2131.3	2792.9	2853.6			3033.7
MPI	FNR.DC.6462	South Chamber	11	c	spit 1 quadrant 3-7	Ursidae	1105.7		1233.8	1453.9	1567.1		2163.2		2853.9
MPI	FNR.DC.6463	South Chamber	11	c	spit 1 quadrant 3-7	Bison/Yak	1105.5	1192.6	1208.6	1427.7	1580.8	1648.8	2131		2853.5	2869.5		3033.6
MPI	FNR.DC.6464	South Chamber	11	c	spit 1 quadrant 3-7	Bison/Yak	1105.6		1208.7	1427.7	1581	1648.9	2131.1		2853
MPI	FNR.DC.6465	South Chamber	11	c	spit 1 quadrant 3-7	Equidae	1105.5	1182.6		1427.6	1550.7		2145		2883.3			2999.4
MPI	FNR.DC.6466	South Chamber	11	c	spit 1 quadrant 3-7	Bison/Yak	1105.5		1208.7	1427.7	1580.7	1648.8	2131		2853.3
MPI	FNR.DC.6467	South Chamber	11	c	spit 1 quadrant 3-7	Canidae	1105.5		1226.6	1453.7	1566.8		2131.2		2853.5			2999.5
MPI	FNR.DC.6468	South Chamber	11	c	spit 1 quadrant 3-7	Ursidae	1105.5		1233.7	1453.7	1566.9		2163.1		2853.6		2957.5
MPI	FNR.DC.6469	South Chamber	11	c	spit 1 quadrant 3-7	Bison/Yak	1105.6	1192.7	1208.7	1427.7	1580.8	1648.9	2131.2		2853.5	2869.5		3033.6
MPI	FNR.DC.6470	South Chamber	11	c	spit 1 quadrant 3-7	Bison/Yak	1105.6	1192.5	1208.5	1427.8	1580.9	1648.8	2131.4		2853.5
MPI	FNR.DC.6471	South Chamber	11	c	spit 1 quadrant 3-7	Rhinocerotidae	1105.6			1453.8	1550.8		2145.2
MPI	FNR.DC.6472	South Chamber	11	c	spit 1 quadrant 3-7	Canidae	1105.6		1226.5	1453.7	1566.7		2131.2		2853.6			3000.6
MPI	FNR.DC.6473	South Chamber	11	c	spit 1 quadrant 3-7	Failed
MPI	FNR.DC.6474	South Chamber	11	c	spit 1 quadrant 3-7	Bison/Yak	1105.6		1208.6	1427.8	1580.8	1649	2131.2		2853.7
MPI	FNR.DC.6475	South Chamber	11	c	spit 1 quadrant 3-7	Bison/Yak	1105.6	1192.8	1208.8	1427.7	1580.7	1648.8	2131.1		2853.5			3033.8
MPI	FNR.DC.6476	South Chamber	11	d	spit 1 quadrant Ш-7	Bison/Yak	1105.5	1192.6	1208.6	1427.7	1580.7	1648.9	2131.2		2853.4			3033.5
MPI	FNR.DC.6477	South Chamber	11	d	spit 1 quadrant Ш-7	Elephantidae	1105.5			1453.6	1579.8		2114.9		2853.2
MPI	FNR.DC.6478	South Chamber	11	d	spit 1 quadrant Ш-7	Equidae	1105.5	1182.6		1427.7	1550.8		2145		2883.5			2999.6
MPI	FNR.DC.6479	South Chamber	11	d	spit 1 quadrant Ш-7	Failed
MPI	FNR.DC.6480	South Chamber	11	d	spit 1 quadrant Ш-7	Failed
MPI	FNR.DC.6481	South Chamber	11	d	spit 1 quadrant Ш-7	Failed	1105.6			1453.8	1566.7		2147
MPI	FNR.DC.6482	South Chamber	11	d	spit 1 quadrant Ш-7	Failed
MPI	FNR.DC.6483	South Chamber	11	d	spit 1 quadrant Ш-7	Ovis	1105.6	1180.7	1196.7	1427.7	1580.6	1648.9	2131.2		2883.5	2899.4		3033.7
MPI	FNR.DC.6484	South Chamber	11	d	spit 1 quadrant Ш-7	Ovis/Capra	1105.6			1427.7	1580.9		2131.3		2883.5
MPI	FNR.DC.6485	South Chamber	11	d	spit 1 quadrant Ш-7	Equidae	1105.6	1182.6	1198.6	1427.7	1550.7		2145.2		2883.4			2999.5
MPI	FNR.DC.6486	South Chamber	11	d	spit 1 quadrant Ш-7	Crocuta/Panthera	1105.6		1207.6	1453.8	1566.7		2147		2853.4
MPI	FNR.DC.6487	South Chamber	11	d	spit 1 quadrant Ш-7	Elephantidae	1105.5			1453.7	1579.9		2115.1		2853.3			3015.4
MPI	FNR.DC.6488	South Chamber	11	d	spit 1 quadrant Ш-7	Elephantidae	1105.4			1453.5	1579.6		2114.9		2853.2			3015.2
MPI	FNR.DC.6490	South Chamber	11	d	spit 1 quadrant Ш-7	Bison/Yak	1105.5	1192.7	1208.7	1427.7	1580.7	1648.8	2131		2853.3
MPI	FNR.DC.6491	South Chamber	11	d	spit 1 quadrant Ш-7	Failed	1105.6			1427.8
MPI	FNR.DC.6492	South Chamber	11	d	spit 1 quadrant Ш-7	Bison/Yak	1105.6	1192.8	1208.7	1427.8	1580.8	1648.9	2131.3		2853.7	2869.7		3033.7
MPI	FNR.DC.6493	South Chamber	11	d	spit 1 quadrant Ш-7	Rhinocerotidae	1105.6		1198.6	1453.9	1550.8		2145.2		2869.5
MPI	FNR.DC.6494	South Chamber	11	d	spit 1 quadrant Ш-7	Ovis/Capra	1105.6	1180.6	1196.6	1427.9	1580.9		2131.2		2883.6
MPI	FNR.DC.6495	South Chamber	11	d	spit 1 quadrant Ш-7	Elephantidae	1105.6			1453.8	1580.9		2115.3		2853.6			3015.7
MPI	FNR.DC.6496	South Chamber	11	d	spit 1 quadrant Ш-7	Ovis	1105.6		1196.7	1427.8	1580.8	1649	2131.2		2883.5			3033.6
MPI	FNR.DC.6497	South Chamber	11	d	spit 4 quadrant 3-7	Ursidae	1105.6		1233.6	1453.8	1566.9		2163.1		2853.6
MPI	FNR.DC.6498	South Chamber	11	d	spit 4 quadrant 3-8	Capra	1105.6		1196.8	1427.8	1580.7	1648.8	2131.2		2883.5			3093.5
MPI	FNR.DC.6499	South Chamber	11	d	spit 4 quadrant 3-9	Ovis/Capra	1105.6	1180.8	1196.8	1427.7	1580.8	1648.9	2131.1
MPI	FNR.DC.9801	South Chamber	11	d	spit 4 quadrant 3-7	Failed
MPI	FNR.DC.9802	South Chamber	11	d	spit 4 quadrant 3-7	Failed
MPI	FNR.DC.9803	South Chamber	11	d	spit 4 quadrant 3-7	Bison/Yak	1105.6		1208.6	1427.8	1580.9	1648.8
MPI	FNR.DC.9804	South Chamber	11	d	spit 4 quadrant 3-7	Failed
MPI	FNR.DC.9805	South Chamber	11	d	spit 4 quadrant 3-7	Failed
MPI	FNR.DC.9806	South Chamber	11	d	spit 4 quadrant 3-7	Failed
MPI	FNR.DC.9807	South Chamber	11	d	spit 4 quadrant 3-7	Failed
MPI	FNR.DC.9808	South Chamber	11	d	spit 4 quadrant 3-7	Failed
MPI	FNR.DC.9809	South Chamber	11	d	spit 4 quadrant 3-7	Failed
MPI	FNR.DC.9810	South Chamber	11	d	spit 4 quadrant 3-7	Failed
MPI	FNR.DC.9811	South Chamber	11	d	spit 4 quadrant 3-7	Failed
MPI	FNR.DC.9812	South Chamber	11	d	spit 4 quadrant 3-7	Ovis/Capra	1105.5	1180.6	1196.6	1427.6	1580.7	1648.7	2131		2883.3
MPI	FNR.DC.9813	South Chamber	11	d	spit 4 quadrant 3-7	Canidae	1105.5		1226.6	1453.7	1566.7		2131.1		2853.4			2999.3
MPI	FNR.DC.9814	South Chamber	11	d	spit 4 quadrant 3-7	Bison/Yak	1105.5	1192.6	1208.6	1427.7	1580.8	1648.8	2131.1		2853.4
MPI	FNR.DC.9815	South Chamber	11	d	spit 4 quadrant 3-7	Equidae	1105.6	1182.7	1198.7	1427.8	1550.9		2145.2		2883.7
MPI	FNR.DC.9816	South Chamber	11	d	spit 4 quadrant 3-7	Rhinocerotidae	1105.6			1453.9	1550.9				2869.4
MPI	FNR.DC.9817	South Chamber	11	d	spit 4 quadrant 3-7	Ovis/Capra	1105.6	1180.7	1196.7	1427.8	1580.8	1649	2131.2		2883.5
MPI	FNR.DC.9818	South Chamber	11	d	spit 4 quadrant 3-7	Failed	1105.7			1427.8	1580.9	1649
MPI	FNR.DC.9819	South Chamber	11	d	spit 4 quadrant 3-7	Failed
MPI	FNR.DC.9820	South Chamber	11	d	spit 4 quadrant 3-7	Failed	1105.6			1427.9
MPI	FNR.DC.9821	South Chamber	11	d	spit 4 quadrant 3-7	Ovis	1105.6	1180.6	1196.6	1427.7	1580.8	1648.8	2131.1		2883.4			3033.5
MPI	FNR.DC.9822	South Chamber	11	d	spit 4 quadrant 3-7	Ovis/Capra	1105.6	1180.6	1196.6	1427.8	1580.8	1648.8	2131.1		2883.4
MPI	FNR.DC.9823	South Chamber	11	d	spit 4 quadrant 3-7	Cervidae/Gazella/Saiga	1105.5	1180.6	1196.6	1427.7	1550.7		2131.2
MPI	FNR.DC.9824	South Chamber	11	d	spit 4 quadrant 3-7	Cervidae/Gazella/Saiga	1105.5	1180.6	1196.6	1427.7	1550.7	1648.8	2131		2883.3
MPI	FNR.DC.9825	South Chamber	11	d	spit 4 quadrant 3-7	Bison/Yak	1105.5	1192.6	1208.6	1427.7	1580.7	1648.7	2131		2853.3			3033.7
MPI	FNR.DC.9826	South Chamber	11	d	spit 4 quadrant 3-7	Cervidae/Gazella/Saiga	1105.6	1180.7	1196.7	1427.7	1550.8	1648.8	2131.1		2883.5	2899.5
MPI	FNR.DC.9827	South Chamber	11	d	spit 4 quadrant 3-7	Bison/Yak	1105.6			1427.7		1648.8			2853.6	2869.6
MPI	FNR.DC.9828	South Chamber	11	d	spit 4 quadrant 3-7	Ovis/Capra	1105.6	1180.7	1196.7	1427.9	1580.9	1648.9	2131.2		2883.7	2899.7
MPI	FNR.DC.9829	South Chamber	11	d	spit 4 quadrant 3-7	Crocuta/Panthera	1105.6	1207.7		1453.8	1566.9		2147.2		2853.6
MPI	FNR.DC.9830	South Chamber	11	d	spit 4 quadrant 3-7	Ovis	1105.7	1180.7	1196.7	1427.9	1580.8	1648.9	2131.2		2883.5			3033.8
MPI	FNR.DC.9831	South Chamber	11	d	spit 4 quadrant 3-7	Equidae	1105.7	1182.6	1198.6	1427.8	1550.8		2145.1		2883.6
MPI	FNR.DC.9832	South Chamber	11	d	spit 4 quadrant 3-7	Ovis/Capra	1105.6	1180.6	1196.6	1427.7	1580.8	1648.9	2131.2		2883.5	2899.5
MPI	FNR.DC.9833	South Chamber	11	d	spit 4 quadrant 3-7	Elephantidae	1105.6			1453.8	1580.8		2115.1		2853.4	2869.4
MPI	FNR.DC.9834	South Chamber	11	d	spit 4 quadrant 3-7	Ovis/Capra	1105.6	1180.6	1196.6	1427.8	1580.8	1648.8	2131.1		2883.4
MPI	FNR.DC.9835	South Chamber	11	d	spit 4 quadrant 3-7	Bison/Yak	1105.4	1192.6	1208.6	1427.6	1580.6	1648.7	2131		2853.1			3033.2
MPI	FNR.DC.9836	South Chamber	11	d	spit 4 quadrant 3-7	Equidae	1105.5	1182.6	1198.6	1427.7	1550.9		2145.1
MPI	FNR.DC.9837	South Chamber	11	d	spit 4 quadrant 3-7	Rhinocerotidae	1105.5	1182.6	1198.6	1453.7	1550.7		2145		2869.3			2999.5
MPI	FNR.DC.9838	South Chamber	11	d	spit 4 quadrant 3-7	Equidae	1105.6	1182.7	1198.7	1427.9	1550.9		2145.2
MPI	FNR.DC.9839	South Chamber	11	d	spit 4 quadrant 3-7	Bison/Yak	1105.6	1192.7	1208.7	1427.8	1580.9	1648.9	2131.2		2853.6			3033.7
MPI	FNR.DC.9840	South Chamber	11	d	spit 4 quadrant 3-7	Crocuta/Panthera	1105.6	1207.6		1453.8	1566.9		2147.2		2853.6
MPI	FNR.DC.9841	South Chamber	11	A	spit 1 quadrant И-7	Ursidae	1105.6		1233.7	1453.8	1566.8		2163.3		2853.4
MPI	FNR.DC.9842	South Chamber	11	A	spit 1 quadrant И-7	Failed
MPI	FNR.DC.9843	South Chamber	11	A	spit 1 quadrant И-7	Failed	1105.7			1453.9	1580.1
MPI	FNR.DC.9844	South Chamber	11	A	spit 1 quadrant И-7	Failed	1105.6	1180.7	1196.6	1427.8	1580.8	1648.9
MPI	FNR.DC.9845	South Chamber	11	A	spit 1 quadrant И-7	Failed
MPI	FNR.DC.9846	South Chamber	11	A	spit 1 quadrant И-7	Ovis/Capra	1105.6	1180.6	1196.6	1427.7	1580.8		2131.1
MPI	FNR.DC.9847	South Chamber	11	A	spit 1 quadrant И-7	Failed	1105.5			1427.8
MPI	FNR.DC.9848	South Chamber	11	A	spit 1 quadrant И-7	Bison/Yak	1105.5	1192.7	1208.7	1427.7	1580.8	1648.9	2131.2		2853.4
MPI	FNR.DC.9849	South Chamber	11	A	spit 1 quadrant И-7	Ursidae	1105.6		1233.8	1453.6	1566.9		2163.1
MPI	FNR.DC.9850	South Chamber	11	A	spit 1 quadrant И-7	Failed
MPI	FNR.DC.9851	South Chamber	11	A	spit 1 quadrant И-7	Elephantidae	1105.7			1453.9	1579.9		2115.1
MPI	FNR.DC.9852	South Chamber	11	A	spit 1 quadrant И-7	Rhinocerotidae	1105.6	1182.7	1198.7	1453.8	1550.9		2145.2		2869.5
MPI	FNR.DC.9853	South Chamber	11	A	spit 1 quadrant И-7	Cervidae/Gazella/Saiga	1105.6	1180.8	1196.7	1427.9	1550.9	1649			2883.8
MPI	FNR.DC.9854	South Chamber	11	A	spit 1 quadrant И-7	Failed
MPI	FNR.DC.9855	South Chamber	11	A	spit 1 quadrant И-7	Ovis/Capra	1105.6	1180.7	1196.6	1427.8	1580.9	1648.9	2131.2		2883.5
MPI	FNR.DC.9856	South Chamber	11	A	spit 1 quadrant И-7	Rhinocerotidae	1105.6	1182.6	1198.6	1453.7	1550.8		2145.1		2869.4
MPI	FNR.DC.9857	South Chamber	11	A	spit 1 quadrant И-7	Crocuta/Panthera	1105.6	1207.7		1453.8	1566.9		2147.2		2853.6
MPI	FNR.DC.9858	South Chamber	11	A	spit 1 quadrant И-7	Ovis/Capra	1105.5	1180.5	1196.5	1427.7	1580.7	1648.6	2131.2
MPI	FNR.DC.9859	South Chamber	11	A	spit 1 quadrant И-7	Ovis/Capra	1105.5	1180.5	1196.5	1427.5	1580.6	1648.6	2130.9		2883.2	2899.2
MPI	FNR.DC.9860	South Chamber	11	A	spit 1 quadrant И-7	Crocuta/Panthera	1105.5	1207.6		1453.6	1566.8		2147		2853.3
MPI	FNR.DC.9861	South Chamber	11	A	spit 1 quadrant И-7	Failed
MPI	FNR.DC.9862	South Chamber	11	A	spit 1 quadrant И-7	Failed	1105.5	1180.6	1196.6	1427.9	1581	1648.9
MPI	FNR.DC.9863	South Chamber	11	A	spit 1 quadrant И-7	Failed
MPI	FNR.DC.9864	South Chamber	11	A	spit 1 quadrant И-7	Felidae/Ursidae	1105.7			1453.9	1566.8		2163.2		2853.6
MPI	FNR.DC.9865	South Chamber	11	A	spit 1 quadrant И-7	Failed	1105.7			1427.9	1581
MPI	FNR.DC.9866	South Chamber	11	A	spit 1 quadrant И-7	Ovis/Capra	1105.7	1180.7	1196.7	1427.8	1580.8	1648.9	2131.2		2883.6
MPI	FNR.DC.9867	South Chamber	11	A	spit 1 quadrant И-7	Crocuta/Panthera	1105.7	1207.6		1453.9	1566.9		2147.2		2853.5
MPI	FNR.DC.9868	South Chamber	11	A	spit 1 quadrant И-7	Equidae	1105.7	1182.7	1198.7	1427.8	1550.8		2145.4		2883.5
MPI	FNR.DC.9869	South Chamber	11	A	spit 1 quadrant И-7	Rhinocerotidae	1105.5			1453.7	1550.8		2145.1		2869.4
MPI	FNR.DC.9870	South Chamber	11	A	spit 1 quadrant И-7	Failed	1105.5			1453.7	1566.6
MPI	FNR.DC.9871	South Chamber	11	A	spit 1 quadrant И-7	Bison/Yak	1105.5	1192.6	1208.6	1427.7	1580.6	1648.8	2131		2853.3
MPI	FNR.DC.9872	South Chamber	11	A	spit 1 quadrant И-7	Failed	1105.5			1453.8	1566.8
MPI	FNR.DC.9873	South Chamber	11	A	spit 1 quadrant И-7	Failed
MPI	FNR.DC.9874	South Chamber	11	A	spit 1 quadrant И-7	Ovis/Capra	1105.6	1180.6	1196.6	1427.8	1580.9	1648.8	2131.4		2883.5
MPI	FNR.DC.9875	South Chamber	11	A	spit 1 quadrant И-7	Ovis/Capra	1105.7	1180.6	1196.6	1427.8	1580.9	1648.9	2131.2		2883.5
MPI	FNR.DC.9876	South Chamber	11	A	spit 1 quadrant И-7	Failed	1105.7			1427.8	1550.9
MPI	FNR.DC.9877	South Chamber	11	A	spit 1 quadrant И-7	Ovis/Capra	1105.7	1180.7	1196.7	1427.9	1580.9	1649	2131.2
MPI	FNR.DC.9878	South Chamber	11	A	spit 1 quadrant И-7	Ovis/Capra	1105.7	1180.8	1196.8	1427.9	1580.9	1648.9	2131.4		2883.8	2899.8
MPI	FNR.DC.9879	South Chamber	11	A	spit 1 quadrant И-7	Bison/Yak	1105.7	1192.7	1208.7	1427.8	1580.9	1648.9	2131.2		2853.5
MPI	FNR.DC.9880	South Chamber	11	A	spit 1 quadrant И-7	Bison/Yak	1105.5	1192.7	1208.7	1427.8	1580.9	1648.9	2131.2		2853.4
MPI	FNR.DC.9881	South Chamber	11	A	spit 1 quadrant И-7	Rhinocerotidae	1105.4	1182.5	1198.5	1453.5	1550.6		2144.8		2869.1
MPI	FNR.DC.9882	South Chamber	11	A	spit 1 quadrant И-7	Ursidae	1105.5		1233.6	1453.6	1566.6		2163		2853.3
MPI	FNR.DC.9883	South Chamber	11	A	spit 1 quadrant И-7	Ovis/Capra	1105.5	1180.6	1196.6	1427.6	1580.7	1648.8	2131		2883.4
MPI	FNR.DC.9884	South Chamber	11	A	spit 1 quadrant И-7	Ovis/Capra	1105.5	1180.6	1196.6	1427.6	1580.7	1648.8	2131		2883.4	2899.4
MPI	FNR.DC.9885	South Chamber	11	A	spit 1 quadrant И-7	Ursidae	1105.5		1233.6	1453.8	1566.8		2163.1		2853.4
MPI	FNR.DC.9886	South Chamber	11	A	spit 1 quadrant И-7	Bison/Yak	1105.6	1192.7	1208.7	1427.8	1580.8	1648.9	2131.2		2853.5
MPI	FNR.DC.9887	South Chamber	11	A	spit 1 quadrant И-7	Ovis/Capra	1105.6	1180.7	1196.7	1427.8	1580.8	1648.9	2131.2		2883.6
MPI	FNR.DC.9888	South Chamber	11	A	spit 1 quadrant И-7	Failed	1105.8			1454
MPI	FNR.DC.9889	South Chamber	12	D	spit 5 quadrant 3-5	Bison/Yak	1105.8		1209.9	1428	1581.1		2131.5		2853.9
MPI	FNR.DC.9890	South Chamber	12	D	spit 5 quadrant 3-5	Bison/Yak	1105.7	1193.8	1209.8	1427.9	1581	1649	2131.4		2853.8	2869.8	3018	3034
MPI	FNR.DC.9891	South Chamber	12	D	spit 5 quadrant 3-5	Elephantidae	1105.8			1454			2115.4		2853.9	2869.9		3016
MPI	FNR.DC.9892	South Chamber	12	D	spit 5 quadrant 3-5	Elephantidae	1105.8			1454	1580.2		2115.5		2853.9	2869.9		3016
MPI	FNR.DC.9893	South Chamber	12	D	spit 5 quadrant 3-5	Rhinocerotidae	1105.8		1198.8	1454	1551.1		2145.5		2869.8
MPI	FNR.DC.9894	South Chamber	12	D	spit 5 quadrant 3-5	Equidae	1105.8	1182.8		1428.1	1551.1		2145.6		2884.1	2900		3000.1
MPI	FNR.DC.9895	South Chamber	12	D	spit 5 quadrant 3-5	Elephantidae	1105.8			1454			2115.5		2853.9	2869.9		3016.2
MPI	FNR.DC.9896	South Chamber	12	D	spit 5 quadrant 3-5	Bison/Yak	1105.7		1209.9	1428.1	1581.1		2131.5		2853.9
MPI	FNR.DC.9897	South Chamber	12	D	spit 5 quadrant 3-5	Elephantidae	1105.7			1454	1581		2115.4		2854			3016.1
MPI	FNR.DC.9898	South Chamber	12	D	spit 5 quadrant 3-5	Bison/Yak	1105.7	1192.8	1208.8	1428	1581.1	1649	2131.5		2853.8	2869.8
MPI	FNR.DC.9899	South Chamber	12	D	spit 5 quadrant 3-5	Elephantidae	1105.7			1453.9			2115.4		2853.8	2869.7		3015.8
MPI	FNR.DC.9900	South Chamber	12	D	spit 5 quadrant 3-5	Bison/Yak	1105.7	1193.8	1208.8	1427.8	1580.9	1649	2131.4		2853.8	2869.8		3033.8
MPI	FNR.DC.9901	South Chamber	12	D	spit 5 quadrant 3-5	Bison/Yak	1105.7	1193.8	1209.8	1427.9	1581	1649	2131.4		2853.8	2869.8
MPI	FNR.DC.9902	South Chamber	12	D	spit 5 quadrant 3-5	Bison/Yak	1105.8	1193.8	1209.8	1428	1581	1649.1	2131.4		2853.8	2869.9		3034.1
MPI	FNR.DC.9903	South Chamber	12	D	spit 5 quadrant 3-5	Capra	1105.8	1180.8	1196.8	1427.9	1581	1649.1	2131.5		2883.9			3094
MPI	FNR.DC.9904	South Chamber	12	D	spit 5 quadrant 3-5	Bison/Yak	1105.8	1193.8	1209.8	1428	1581.1		2131.4		2854
MPI	FNR.DC.9905	South Chamber	12	D	spit 5 quadrant 3-5	Crocuta/Panthera	1105.8	1207.9		1454	1567.1		2147.4		2854	2869.8
MPI	FNR.DC.9906	South Chamber	12	D	spit 5 quadrant 3-5	Equidae	1105.8	1182.8		1428	1551.1		2145.5		2884	2899.9		3000
MPI	FNR.DC.9907	South Chamber	12	D	spit 5 quadrant 3-5	Failed	1105.7			1428
MPI	FNR.DC.9908	South Chamber	12	D	spit 5 quadrant 3-5	Cervidae/Gazella/Saiga	1105.7			1428	1551.1		2131.4		2883.9	2889.9
MPI	FNR.DC.9909	South Chamber	12	D	spit 5 quadrant 3-5	Bison/Yak	1105.7	1192.8	1208.8	1427.9	1581	1649.1	2131.5		2853.8	2869.8
MPI	FNR.DC.9910	South Chamber	12	D	spit 5 quadrant 3-5	Bison/Yak	1105.7		1209.4	1427.9	1581.1	1649	2131.5		2853.8
MPI	FNR.DC.9911	South Chamber	12	D	spit 5 quadrant 3-5	Elephantidae	1105.7			1453.9	1580		2115.4		2853.6		3000.7	3015.7
MPI	FNR.DC.9912	South Chamber	12	D	spit 5 quadrant 3-5	Bison/Yak	1105.7		1208.8	1427.9	1580.9	1649	2131.3		2853.8	2869.7
MPI	FNR.DC.9913	South Chamber	12	D	spit 5 quadrant 3-5	Elephantidae	1105.7			1453.9	1580.1		2115.3		2853.7
MPI	FNR.DC.9914	South Chamber	12	D	spit 5 quadrant 3-5	Failed
MPI	FNR.DC.9915	South Chamber	12	D	spit 5 quadrant 3-5	Failed
MPI	FNR.DC.9916	South Chamber	12	D	spit 5 quadrant 3-5	Failed	1105.8			1428.1	1551
MPI	FNR.DC.9917	South Chamber	12	D	spit 5 quadrant 3-5	Bison/Yak	1105.8	1192.9	1208.9	1428	1581.1	1649.1	2131.5		2854
MPI	FNR.DC.9918	South Chamber	12	D	spit 5 quadrant 3-5	Elephantidae	1105.7			1454.1			2115.6		2853.9			3016
MPI	FNR.DC.9919	South Chamber	12	D	spit 5 quadrant 3-5	Bison/Yak	1105.7	1192.9	1208.9	1428	1581.2	1649.1	2131.5		2853.9	2869.9		3034
MPI	FNR.DC.9920	South Chamber	12	D	spit 5 quadrant 3-5	Elephantidae	1105.7			1454	1580.1		2115.4		2854
MPI	FNR.DC.9921	South Chamber	12	D	spit 5 quadrant 3-5	Failed
MPI	FNR.DC.9922	South Chamber	12	D	spit 5 quadrant 3-5	Bison/Yak	1105.7			1427.9	1581	1649.1	2131.4		2853.8	2869.7
MPI	FNR.DC.9923	South Chamber	12	D	spit 5 quadrant 3-5	Equidae	1105.7	1182.8			1550.9		2145.4		2883.7
MPI	FNR.DC.9924	South Chamber	12	D	spit 5 quadrant 3-5	Elephantidae	1105.7			1453.9			2115.4		2853.8			3016
MPI	FNR.DC.9925	South Chamber	12	D	spit 5 quadrant 3-5	Bison/Yak	1105.8	1193.8	1209.8	1428	1581.1	1649	2131.4		2853.9	2869.9		3034
MPI	FNR.DC.9926	South Chamber	12	D	spit 5 quadrant 3-5	Failed
MPI	FNR.DC.9927	South Chamber	12	D	spit 5 quadrant 3-5	Elephantidae	1105.8			1454			2115.6		2854	2870
MPI	FNR.DC.9929	South Chamber	12	D	spit 5 quadrant 3-5	Bison/Yak	1105.7	1192.9	1208.9	1428.1	1581.2	1649.2	2131.6		2853.9
MPI	FNR.DC.9930	South Chamber	12	D	spit 5 quadrant 3-5	Failed
MPI	FNR.DC.9931	South Chamber	12	D	spit 5 quadrant 3-5	Equidae	1105.7	1182.7		1428	1551.1		2145.5		2883.9	2899.9		3000.1
MPI	FNR.DC.9932	South Chamber	12	D	spit 5 quadrant 3-5	Failed
MPI	FNR.DC.9933	South Chamber	12	A	spit 4 quadrant И-5	Failed
MPI	FNR.DC.9934	South Chamber	12	A	spit 4 quadrant И-5	Bison/Yak	1105.7	1192.8	1208.8	1427.9	1581	1649	2131.3		2853.7	2869.7	3017.7	3033.8
MPI	FNR.DC.9935	South Chamber	12	A	spit 4 quadrant И-5	Ursidae	1105.7		1233.8	1454	1567		2163.4		2853.8		2957.4
MPI	FNR.DC.9936	South Chamber	12	A	spit 4 quadrant И-5	Ovis	1105.7	1180.8	1196.8	1427.9	1581.1	1649	2131.4		2883.8	2899.8		3033.9
MPI	FNR.DC.9937	South Chamber	12	A	spit 4 quadrant И-5	Cervidae/Gazella/Saiga	1105.7	1180.9	1196.9	1428	1551.1	1649.1	2131.5		2883.9	2899.9
MPI	FNR.DC.9938	South Chamber	12	A	spit 4 quadrant И-5	Bison/Yak	1105.7		1208.9	1428.4	1581.1		2131.6		2854
MPI	FNR.DC.9939	South Chamber	12	A	spit 4 quadrant И-5	Bison/Yak	1105.8	1192.9	1208.9	1428	1581.1	1649.2	2131.6		2854	2870		3034.2
MPI	FNR.DC.9940	South Chamber	12	A	spit 4 quadrant И-5	Bison/Yak	1105.8	1192.9	1208.9	1428	1581.1	1649.2	2131.6		2854	2870		3034.2
MPI	FNR.DC.9941	South Chamber	12	A	spit 4 quadrant И-5	Bison/Yak	1105.8	1193	1209	1428.1	1581.2	1649.2	2131.6		2854.1			3034.2
MPI	FNR.DC.9942	South Chamber	12	A	spit 4 quadrant И-5	Ovis	1105.8	1180.9	1196.9	1428.1	1581.2	1649.2	2131.6		2884.1	2900.1		3034.2
MPI	FNR.DC.9943	South Chamber	12	A	spit 4 quadrant И-5	Bison/Yak	1105.8	1193	1209	1428.1	1581.2	1649.2	2131.6		2854.1	2870.1
MPI	FNR.DC.9944	South Chamber	12	A	spit 4 quadrant И-5	Elephantidae	1105.8			1454.1	1580.2		2115.6		2854
MPI	FNR.DC.9945	South Chamber	12	A	spit 4 quadrant И-5	Bison/Yak	1105.8	1192.9	1208.9	1428	1581.1	1649.2	2131.5		2854	2870		3034.2
MPI	FNR.DC.9946	South Chamber	12	A	spit 4 quadrant И-5	Bison/Yak	1105.8	1192.9	1208.9	1428	1581.1	1649.2	2131.5		2854			3034.1
MPI	FNR.DC.9947	South Chamber	12	A	spit 4 quadrant И-5	Ovis	1105.7		1196.9	1427.9	1581	1649.1	2131.4		2883.9	2899.8		3033.9
MPI	FNR.DC.9948	South Chamber	12	A	spit 4 quadrant И-5	Failed
MPI	FNR.DC.9949	South Chamber	12	A	spit 4 quadrant И-5	Bison/Yak	1105.7		1208.9	1428	1581.1	1648.9	2131.5		2853.9			3034.1
MPI	FNR.DC.9950	South Chamber	12	A	spit 4 quadrant И-5	Equidae	1105.8			1428	1551.1		2145.6		2884
MPI	FNR.DC.9951	South Chamber	12	A	spit 4 quadrant И-5	Elephantidae	1105.8			1454.1	1581.2		2115.6		2854.1
MPI	FNR.DC.9952	South Chamber	12	A	spit 4 quadrant И-5	Bison/Yak	1105.8	1193	1209	1428.1	1581.2	1649.2	2131.6		2854.1	2870.1		3034.2
MPI	FNR.DC.9953	South Chamber	12	A	spit 4 quadrant И-5	Equidae	1105.8	1182.9	1198.9	1428.1	1551.1		2145.6		2884.1
MPI	FNR.DC.9954	South Chamber	12	A	spit 4 quadrant И-5	Bison/Yak	1105.8	1193	1209	1428.1	1581.2	1649.2	2131.6		2854.1
MPI	FNR.DC.9955	South Chamber	12	A	spit 4 quadrant И-5	Equidae	1105.8		1196.9	1428	1551.1		2145.6		2884
MPI	FNR.DC.9956	South Chamber	12	A	spit 4 quadrant И-5	Ovis	1105.8	1180.9	1196.9	1428	1581.1	1649.1	2131.5		2884	2899.9		3034.1
MPI	FNR.DC.9957	South Chamber	12	A	spit 4 quadrant И-5	Crocuta/Panthera	1105.8	1207.8		1454	1567.1		2147.5		2853.9
MPI	FNR.DC.9958	South Chamber	12	A	spit 4 quadrant И-5	Bison/Yak	1105.7	1192.8	1208.8	1428	1581	1649	2131.5		2853.9			3033.9
MPI	FNR.DC.9959	South Chamber	12	A	spit 4 quadrant И-5	Bison/Yak	1105.7	1192.8	1208.8	1427.9	1581	1649	2131.4		2853.6	2869.8	3017.8	3033.9
MPI	FNR.DC.9960	South Chamber	12	A	spit 4 quadrant И-5	Ovis	1105.8	1180.8	1196.8	1427.9	1581	1649.2	2131.4		2883.9	2899.8		3033.4
MPI	FNR.DC.9961	South Chamber	12	A	spit 4 quadrant И-5	Ovis/Capra	1105.8	1180.9	1196.9	1428.1	1581.2	1649.2	2131.6		2884.1
MPI	FNR.DC.9962	South Chamber	12	A	spit 4 quadrant И-5	Cervidae/Gazella/Saiga	1105.8	1180.9	1196.9	1428.1	1551.1	1649.2	2131.6		2884.1	2900.1		3034.2
MPI	FNR.DC.9963	South Chamber	12	A	spit 4 quadrant И-5	Bison/Yak	1105.8	1192.9	1208.9	1428.1	1581.2	1649.2	2131.5		2854.1	2870.1		3034.2
MPI	FNR.DC.9964	South Chamber	12	A	spit 4 quadrant И-5	Bison/Yak	1105.8	1192.9	1208.9	1428.1	1581.2	1649.2	2131.6		2854.1	2870.1		3034.2
MPI	FNR.DC.9965	South Chamber	12	A	spit 4 quadrant И-5	Canidae	1105.8		1226.9	1454.1	1567.2		2131.6		2854.1
MPI	FNR.DC.9966	South Chamber	12	A	spit 4 quadrant И-5	Bison/Yak	1105.8		1209	1428.1	1581.2	1649.2	2131.3		2854.1			3034.2
MPI	FNR.DC.9967	South Chamber	12	A	spit 4 quadrant И-5	Equidae	1105.8	1182.8	1198.8	1428.1	1551.1		2145.6		2884			2999.2
MPI	FNR.DC.9968	South Chamber	12	A	spit 4 quadrant И-5	Bison/Yak	1105.8	1192.9	1208.9	1428	1581.1	1649.2	2131.6		2854	2870		3034.1
MPI	FNR.DC.9969	South Chamber	12	A	spit 4 quadrant И-5	Bison/Yak	1105.8	1192.9	1208.9	1428	1581.1	1649.1	2131.5		2854
MPI	FNR.DC.9970	South Chamber	12	A	spit 4 quadrant И-5	Bison/Yak	1105.7		1208.8	1428	1581	1649	2131.5		2853.8			3033.9
MPI	FNR.DC.9971	South Chamber	12	A	spit 4 quadrant И-5	Failed
MPI	FNR.DC.9972	South Chamber	12	A	spit 4 quadrant И-5	Bison/Yak	1105.8		1208.9	1428	1581.1	1649.1	2131.5		2854	2870		3034.1
MPI	FNR.DC.9973	South Chamber	12	A	spit 4 quadrant И-5	Bison/Yak	1105.8	1192.9	1208.9	1428.1	1581.1	1649.2	2131.5		2854
MPI	FNR.DC.9974	South Chamber	12	A	spit 4 quadrant И-5	Cervidae/Gazella/Saiga	1105.8	1180.9	1196.9	1428.1	1551.1	1649.2			2884.1
MPI	FNR.DC.9975	South Chamber	12	A	spit 4 quadrant И-5	Bison/Yak	1105.8	1193	1209	1428.1	1581.2	1649.2	2131.6		2854.1			3034.2
MPI	FNR.DC.9976	South Chamber	12	A	spit 4 quadrant И-5	Bison/Yak	1105.8		1208.9	1428.1	1581.2	1649.2	2131.6		2854.1			3034.2
MPI	FNR.DC.9977	South Chamber	12	A	spit 4 quadrant И-5	Bison/Yak	1105.8		1208.9	1428.1	1581.2	1649.3	2131.7		2854.1
MPI	FNR.DC.9978	South Chamber	12	A	spit 4 quadrant И-5	Bison/Yak	1105.8	1193	1209	1428.1		1649.2	2131.3		2854.1
MPI	FNR.DC.9979	South Chamber	12	A	spit 4 quadrant И-5	Capra	1105.8		1196.6	1428.1	1581.2	1649.2	2131.7		2884.1			3094.2
MPI	FNR.DC.9980	South Chamber	12	A	spit 4 quadrant И-5	Cervidae/Gazella/Saiga	1105.8	1180.9	1196.9	1428	1551.1	1649.2	2131.6		2884	2900
MPI	FNR.DC.9981	South Chamber	12	A	spit 4 quadrant И-5	Elephantidae	1105.5			1453.7	1580.7		2115		2853.2
MPI	FNR.DC.9982	South Chamber	12	A	spit 4 quadrant И-5	Bison/Yak	1105.5	1192.5	1208.5	1427.7	1580.8	1648.9	2131.1		2853.4			3034.6
MPI	FNR.DC.9983	South Chamber	12	A	spit 4 quadrant И-5	Ovis	1105.6	1180.6	1196.6	1427.8	1580.8	1648.9	2131.2		2883.6	2899.5
MPI	FNR.DC.9984	South Chamber	12	A	spit 4 quadrant И-5	Cervidae/Gazella/Saiga	1105.6	1180.7	1196.7	1427.8	1550.9	1649.1	2131.3		2883.6	2899.6
MPI	FNR.DC.9985	South Chamber	12	A	spit 4 quadrant И-5	Cervidae/Gazella/Saiga	1105.6		1196.7	1427.8	1550.9	1649	2131.4		2883.6
MPI	FNR.DC.9986	South Chamber	12	A	spit 4 quadrant И-5	Bison/Yak	1105.6	1192.8	1208.8	1427.8	1580.9	1648.9	2131.3		2853.7
MPI	FNR.DC.9987	South Chamber	12	A	spit 4 quadrant И-5	Cervidae/Gazella/Saiga	1105.6	1180.7	1196.7	1427.8	1550.9	1648.9	2131.2		2883.6
MPI	FNR.DC.9988	South Chamber	12	A	spit 4 quadrant И-5	Bison/Yak	1105.6	1192.9	1208.7	1427.8	1580.9	1648.9	2131.2		2853.6	2869.6		3033.6
MPI	FNR.DC.9989	South Chamber	12	A	spit 4 quadrant И-5	Crocuta/Panthera	1105.6	1207.6		1453.8	1566.9		2147.2		2853.6
MPI	FNR.DC.9990	South Chamber	12	A	spit 4 quadrant И-5	Rhinocerotidae	1105.6			1453.7	1550.8		2145.1		2869.4
MPI	FNR.DC.9991	South Chamber	12	A	spit 4 quadrant И-5	Ovis/Capra	1105.6	1180.6	1196.6	1427.7	1580.7	1648.8	2131		2883.4
MPI	FNR.DC.9992	South Chamber	12	A	spit 4 quadrant И-5	Failed	1105.5			1427.8			2132
MPI	FNR.DC.9993	South Chamber	12	A	spit 4 quadrant И-5	Rhinocerotidae	1105.5	1182.6	1198.6	1453.7	1550.7		2145.1		2870.4
MPI	FNR.DC.9994	South Chamber	12	A	spit 4 quadrant И-5	Ovis/Capra	1105.6	1180.7	1196.7	1427.8	1580.8	1648.9	2131.2		2883.5
MPI	FNR.DC.9995	South Chamber	12	A	spit 4 quadrant И-5	Failed	1105.6			1427.8	1550.9	1649.1
MPI	FNR.DC.9996	South Chamber	12	A	spit 4 quadrant И-5	Bison/Yak	1105.6		1208.8	1427.9	1580.9	1649	2131.4		2853.7
MPI	FNR.DC.9997	South Chamber	12	A	spit 4 quadrant И-5	Bison/Yak	1105.6	1192.7	1208.8	1427.8	1580.9	1648.9	2131.2		2853.6			3033.8
MPI	FNR.DC.9998	South Chamber	12	A	spit 4 quadrant И-5	Capra	1105.6	1180.7	1196.7	1427.8	1580.9	1648.9	2131.2		2883.7			3093.6
MPI	FNR.DC.9999	South Chamber	12	A	spit 4 quadrant И-5	Bison/Yak	1105.6	1192.8	1208.8	1427.8	1580.9	1648.9	2131.2		2853.7	2869.7		3033.7

## Sheet: East Chamber DC0001 - DC2315
Lab Analysis	DC	Chamber	Layer	Square	ZooMS ID	COL1ɑ2 978 - 990	COL1ɑ2 484 - 498	COL1ɑ2 502 - 519	COL1ɑ2 793 - 816	COL1ɑ2 454 - 483	COL1ɑ1 586-618	COL1ɑ2 757 - 789
Manchester	DC0001	East Chamber	12	A-3	Ursidae	1233.7	1453.8	1566.8	2163.1	2792.4	2853.5	2957.5
Manchester	DC0002	East Chamber	12	A3	Cervidae/Gazella/Saiga	1196.6	1427.7	1550.8	2131.1
Manchester	DC0003	East Chamber	11.3	A4	Canidae	1210 + 1226.6	1453.8	1566.8	2131.1
Manchester	DC0004	East Chamber	12	A2	Bird		1463.7
Manchester	DC0005	East Chamber	12	A3	Canidae	1210.6 + 1226.6	1453.7	1566.7	2131.1
Manchester	DC0006	East Chamber	12	A3	Crocuta/Panthera	1207.7	1453.8	1566.8	2147.2		2853.5 + 2869.5	2983.5 + 2999.6
Manchester	DC0007	East Chamber	12	A3	Ursidae	1233.7	1453.8	1566.8	2163.2		2853.4	2957.5
Manchester	DC0008	East Chamber	12	A3	Vulpes	1210.6 + 1226.6	1437.8	1566.7	2131.08		2853.3 + 2869.3	2999.4
Manchester	DC0009	East Chamber	12	A2	Cervidae/Gazella/Saiga	1196.7	1427.8	1550.8	2131.2
Manchester	DC0010	East Chamber	12	A3	Ursidae	1233.7	1453.8	1566.7	2163.2		2853.5	2957.5
Manchester	DC0011	East Chamber	17.1	D3	Ursidae		1453.7	1566.8	2163.1
Manchester	DC0012	East Chamber	14	A3	Canidae	1211.6 + 1226.6	1453.7	1566.8	2131
Manchester	DC0013	East Chamber	12	A2	Crocuta/Panthera	1207.6 + 1223.6	1453.8	1566.8	2147.1		2853.4 + 2869.4	2983.5 + 2999.5
Manchester	DC0014	East Chamber	12	A3	Ursidae	1233.8	1453.9	1566.9	2163.3		2853.8	2957.9
Manchester	DC0015	East Chamber	11.3	K4	Failed		1427.8	1580.9	2131.2
Manchester	DC0016	East Chamber	12	A3	Rangifer	1166.6	1427.7	1550.8	2131.1
Manchester	DC0017	East Chamber	12.3	A3	Bison/Yak	1192.7 + 1208.7	1427.8	1580.8	2131.2		2853.5
Manchester	DC0018	East Chamber	12	A3	Crocuta/Panthera	1207.6 + 1223.6	1453.7	1566.8	2147.7		2853.5 + 2869.5	2999.6
Manchester	DC0019	East Chamber	12		Equidae	1182.6 + 1198.7	1427.7	1550.8	2145.1		2883.4 + 2899.4
Manchester	DC0020	East Chamber	12		Failed		1453.9
[truncated: 2,272 more rows]
